# Supplementary material for: Multitarget docking and molecular enumeration reveal DdpMPyPEPhU as a potent modulator of cell cycle, glucocorticoid, and estrogen signalling in breast cancer
Source: PLoS One. 2026 Mar 23;21(3):e0344028. doi: 10.1371/journal.pone.0344028 (PMC13008070; doi:10.1371/journal.pone.0344028)
Supplement: S1 File — (XLSX) [file pone.0344028.s001.xlsx]

## Sheet: PreEnu_Dock_15Final_Verified
DrugBank ID	BREAST CANCER
	1NHZ	1DI8	3ERT
DB00140	-6.086	-9.492	-7.114
DB01204	-6.844	-8.08	-5.933
DB00650	-6.789	-8.476	-6.783
DB00158	-7.318	-8.313	-6.683
DB00441	-7.25	-6.8	-7.593
DB00432	-7.203	-8.563	-7.832
DB01101	-5.519	-5.075	-6.122
DB11256	-7.139	-8.311	-8.521
DB09343	-7.306	-7.79	-6.866
DB01259	-9.551	-8.084	-8.374
DB11672	-6.967	-7.742	-6.39
DB12941	-8.625	-8.848	-7.258
DB01128	-7.571	-7.151	-7.883
DB11875	-7.746	-8.814	-8.256
DB12332	-9.406	-8.597	-8.658
Varified	y	y	y
Revarification	y	y	y
re-re-varification	y	y	y

## Sheet: EnumerationResults_BREAST CANCR
Title	Entry ID	Entry Name	reagent 1	reagent 2	num reagents	num products	reagent 1 cxsmiles	reagent 2 cxsmiles	route index	route	TPSA	NumRotatableBonds	NumHDonors	similarity 1	MolLogP	HeavyAtomCount	MolWt	RingCount	NumChiralCenters	NumHAcceptors	MolMR	energy	flags	Source Path	Source File	Source File Index	reagent 3	reagent 3 cxsmiles	reagent 4	reagent 4 cxsmiles
97226620 + 44684957 + 315023787 [1/2]	937	auto_enum_BreastCancer_Tykerb_DB01259-out.1	97226620	44684957	3	2	O=c1[nH]cnc2c(Br)ccc(F)c12	CCO[Si](OCC)(OCC)c1cc(F)cc(F)c1OC	81	{quinazoline-1": [{"hiyama-1": [1	2]}	3]}"	82.09	7	1	0.554511	5.4192	37	504.516	5	0	7	136.172	0	0	C:\Users\Shaba\Desktop\1. DdpMPyPEPhU\3. Enumeration_Docking_Final_Varified\1. Drug Enumeration\2. 15Drugs_Enumeration Outputs	auto_enum_BreastCancer_Tykerb_DB01259-out.maegz	1	315023787	Cn1cc(CCNc2ccc(N)cc2)cn1
54452202 + 114821479 + 313549467 [2/2]	938	auto_enum_BreastCancer_Tykerb_DB01259-out.2	54452202	114821479	3	2	Cc1cc(C(=O)O)c(C(F)F)nc1I	COc1cc(Br)c2c(=O)[nH]cnc2c1	68	{negishi": [{"curtius-3": [1]}	{"quinazoline-1": [2	3]}]}"	128.96	8	2	0.544815	5.22752	38	518.572	6	0	9	141.247	0	0	C:\Users\Shaba\Desktop\1. DdpMPyPEPhU\3. Enumeration_Docking_Final_Varified\1. Drug Enumeration\2. 15Drugs_Enumeration Outputs	auto_enum_BreastCancer_Tykerb_DB01259-out.maegz	2	313549467	Nc1cnc(NC(C2CC2)C2CC2)cn1
64087942 + 330749000 + 38100977 [1/2]	939	auto_enum_BreastCancer_Tykerb_DB01259-out.3	64087942	330749000	3	2	Cc1ccc2c(=O)[nH]cnc2c1Br	CC1(C)OB(c2ccc(C(=O)NC3CC(F)(F)C3)cc2F)OC1(C)C	20	{quinazoline-1": [{"suzuki": [1	2]}	3]}"	84.14	6	2	0.521324	4.97952	36	497.565	5	0	5	133.761	0	0	C:\Users\Shaba\Desktop\1. DdpMPyPEPhU\3. Enumeration_Docking_Final_Varified\1. Drug Enumeration\2. 15Drugs_Enumeration Outputs	auto_enum_BreastCancer_Tykerb_DB01259-out.maegz	3	38100977	CNCC1(N)CCCC1
300600894 + 315802029 [1/1]	940	auto_enum_BreastCancer_Tykerb_DB01259-out.4	300600894	315802029	2	1	O=C(O)C1CN(Cc2nc3ccccc3c(=O)[nH]2)CCO1	Cc1cccnc1CNc1cccc(F)c1	18	{quinazoline-1": [{"curtius-3": [1]}	2]}"	80.4	6	1	0.520888	3.92762	34	458.541	5	1	7	129.959	0	0	C:\Users\Shaba\Desktop\1. DdpMPyPEPhU\3. Enumeration_Docking_Final_Varified\1. Drug Enumeration\2. 15Drugs_Enumeration Outputs	auto_enum_BreastCancer_Tykerb_DB01259-out.maegz	4
33511340 + 109636871 + 41831742 [1/1]	941	auto_enum_BreastCancer_Tykerb_DB01259-out.5	33511340	109636871	3	1	Cc1nc2cccc(Cl)c2c(=O)[nH]1	COC(=O)c1c(Cl)cccc1B1OC(C)(C)C(C)(C)O1	20	{quinazoline-1": [{"suzuki": [1	2]}	3]}"	106.26	9	1	0.519162	4.43412	36	509.01	4	1	9	139.104	0	0	C:\Users\Shaba\Desktop\1. DdpMPyPEPhU\3. Enumeration_Docking_Final_Varified\1. Drug Enumeration\2. 15Drugs_Enumeration Outputs	auto_enum_BreastCancer_Tykerb_DB01259-out.maegz	5	41831742	CCC(C)NCc1cn(CCO)nn1
30174063 + 315782167 [1/1]	942	auto_enum_BreastCancer_Tykerb_DB01259-out.6	30174063	315782167	2	1	O=C(O)Cc1ccc(Nc2nc3ccccc3c(=O)[nH]2)cc1	CCN(CC(C)C)c1cc(S(N)(=O)=O)ccc1N	24	{quinazoline-1": [{"curtius-3": [1]}	2]}"	139.26	10	4	0.517483	4.7054	37	519.675	4	0	8	150.977	0	0	C:\Users\Shaba\Desktop\1. DdpMPyPEPhU\3. Enumeration_Docking_Final_Varified\1. Drug Enumeration\2. 15Drugs_Enumeration Outputs	auto_enum_BreastCancer_Tykerb_DB01259-out.maegz	6
64087942 + 330749000 + 38100977 [2/2]	943	auto_enum_BreastCancer_Tykerb_DB01259-out.7	64087942	330749000	3	2	Cc1ccc2c(=O)[nH]cnc2c1Br	CC1(C)OB(c2ccc(C(=O)NC3CC(F)(F)C3)cc2F)OC1(C)C	20	{quinazoline-1": [{"suzuki": [1	2]}	3]}"	78.94	7	3	0.515345	5.21592	36	497.565	5	0	5	133.853	0	0	C:\Users\Shaba\Desktop\1. DdpMPyPEPhU\3. Enumeration_Docking_Final_Varified\1. Drug Enumeration\2. 15Drugs_Enumeration Outputs	auto_enum_BreastCancer_Tykerb_DB01259-out.maegz	7	38100977	CNCC1(N)CCCC1
500567 + 331246357 + 330848817 [1/2]	944	auto_enum_BreastCancer_Tykerb_DB01259-out.8	500567	331246357	3	2	Cc1ccc(C(=O)O)c(Cl)n1	CC(=O)Nc1c(Cl)c(F)cc(C(=O)O)c1Cl	5	{goldberg-1": [{"curtius-3": [1]}	{"ether-3": [2	3]}]}"	131.77	7	3	0.514846	4.93262	33	492.96	3	0	7	127.017	0	0	C:\Users\Shaba\Desktop\1. DdpMPyPEPhU\3. Enumeration_Docking_Final_Varified\1. Drug Enumeration\2. 15Drugs_Enumeration Outputs	auto_enum_BreastCancer_Tykerb_DB01259-out.maegz	8	330848817	CCc1cc(N)c(CO)s1
60175680 + 42339047 [2/2]	945	auto_enum_BreastCancer_Tykerb_DB01259-out.9	60175680	42339047	2	2	O=C(O)C1CCC(c2nc3ccccc3c(=O)[nH]2)S1	Nc1cnc(NC2CCCS(=O)(=O)C2)c(Br)c1	24	{quinazoline-1": [{"curtius-3": [1]}	2]}"	128.09	4	2	0.514371	3.9377	33	549.52	5	3	9	137.244	0	0	C:\Users\Shaba\Desktop\1. DdpMPyPEPhU\3. Enumeration_Docking_Final_Varified\1. Drug Enumeration\2. 15Drugs_Enumeration Outputs	auto_enum_BreastCancer_Tykerb_DB01259-out.maegz	9
331235664 + 324666660 [1/1]	946	auto_enum_BreastCancer_Tykerb_DB01259-out.10	331235664	324666660	2	1	CC(C)(C)OC(=O)Nc1ncnc2c(F)cc(Br)cc12	COc1ncc(-n2nc(C(F)(F)F)cc2Cl)cc1F	35	{BOC-deprotection": [{"negishi": [1	2]}]}"	91.74	3	1	0.514321	3.7653	30	422.317	4	0	7	95.7734	0	0	C:\Users\Shaba\Desktop\1. DdpMPyPEPhU\3. Enumeration_Docking_Final_Varified\1. Drug Enumeration\2. 15Drugs_Enumeration Outputs	auto_enum_BreastCancer_Tykerb_DB01259-out.maegz	10
41596004 + 324135633 + 50157767 [1/1]	947	auto_enum_BreastCancer_Tykerb_DB01259-out.11	41596004	324135633	3	1	Nc1ccc(C(=O)NC2CC(O)C2)cc1Cl	CCCC[Sn](CCCC)(CCCC)c1ccc(CC)o1	59	{chan-lam-1": [{"stille": [1	2]}	3]}"	116.59	7	4	0.511672	5.427	36	507.974	5	0	6	137.948	0	0	C:\Users\Shaba\Desktop\1. DdpMPyPEPhU\3. Enumeration_Docking_Final_Varified\1. Drug Enumeration\2. 15Drugs_Enumeration Outputs	auto_enum_BreastCancer_Tykerb_DB01259-out.maegz	11	50157767	COC(=O)c1c[nH]c2cc(Cl)c(B3OCC(C)(C)CO3)cc12
48576262 + 330856976 [1/1]	948	auto_enum_BreastCancer_Tykerb_DB01259-out.12	48576262	330856976	2	1	O=C(O)c1cccc2nc[nH]c(=O)c12	COC(=O)c1c(SC)nn(-c2cc(F)cnc2OC)c1N	18	{quinazoline-1": [{"curtius-3": [1]}	2]}"	130.07	6	2	0.510603	3.1925	32	455.475	4	0	11	118.223	0	0	C:\Users\Shaba\Desktop\1. DdpMPyPEPhU\3. Enumeration_Docking_Final_Varified\1. Drug Enumeration\2. 15Drugs_Enumeration Outputs	auto_enum_BreastCancer_Tykerb_DB01259-out.maegz	12
524803 + 331422748 [1/1]	949	auto_enum_BreastCancer_Tykerb_DB01259-out.13	524803	331422748	2	1	CC(C)(C)OC(=O)N[C@H](CC(=O)O)c1ccc(Cl)cc1	CCOC(=O)c1c(CC)nn2c(N)cc(-c3cccc(C)c3Cl)nc12	11	{BOC-deprotection": [{"goldberg-1": [1	2]}]}"	131.84	9	3	0.508281	5.31532	37	522.005	4	1	8	142.41	0	0	C:\Users\Shaba\Desktop\1. DdpMPyPEPhU\3. Enumeration_Docking_Final_Varified\1. Drug Enumeration\2. 15Drugs_Enumeration Outputs	auto_enum_BreastCancer_Tykerb_DB01259-out.maegz	13
13743743 + 313579963 [1/2]	950	auto_enum_BreastCancer_Tykerb_DB01259-out.14	13743743	313579963	2	2	O=C(O)CCCc1nc2ccc(Br)cc2c(=O)[nH]1	COc1cc(NCC2CCNC2)ccn1	24	{quinazoline-1": [{"curtius-3": [1]}	2]}"	89.19	8	2	0.508207	3.4348	30	471.403	4	1	7	123.385	0	0	C:\Users\Shaba\Desktop\1. DdpMPyPEPhU\3. Enumeration_Docking_Final_Varified\1. Drug Enumeration\2. 15Drugs_Enumeration Outputs	auto_enum_BreastCancer_Tykerb_DB01259-out.maegz	14
324191655 + 300681968 [1/1]	951	auto_enum_BreastCancer_Tykerb_DB01259-out.15	324191655	300681968	2	1	O=C(O)c1nc2ccc(F)cc2c(=O)[nH]1	c1ccc(-c2ccc(C3CCCN3)s2)cc1	24	{quinazoline-1": [{"curtius-3": [1]}	2]}"	55.04	3	1	0.506281	5.4211	28	390.487	5	1	5	112.984	0	0	C:\Users\Shaba\Desktop\1. DdpMPyPEPhU\3. Enumeration_Docking_Final_Varified\1. Drug Enumeration\2. 15Drugs_Enumeration Outputs	auto_enum_BreastCancer_Tykerb_DB01259-out.maegz	15
44196804 + 336520956 + 2352552 + 48606415 [1/1]	952	auto_enum_BreastCancer_Tykerb_DB01259-out.16	44196804	336520956	4	1	O=c1[nH]cnc2ncc(Br)cc12	CCCC[N+]12CCO[B-]1(c1ccsc1)OCC2	49	{quinazoline-1": [{"suzuki": [1	2]}	{"ether-3": [3	4]}]}"	137.17	9	3	0.505078	3.8396	36	499.556	5	0	10	136.765	0	0	C:\Users\Shaba\Desktop\1. DdpMPyPEPhU\3. Enumeration_Docking_Final_Varified\1. Drug Enumeration\2. 15Drugs_Enumeration Outputs	auto_enum_BreastCancer_Tykerb_DB01259-out.maegz	16	2352552	NNC(=O)COc1ccc(I)cc1	48606415	Nc1cccnc1CO
500567 + 331246357 + 330848817 [2/2]	953	auto_enum_BreastCancer_Tykerb_DB01259-out.17	500567	331246357	3	2	Cc1ccc(C(=O)O)c(Cl)n1	CC(=O)Nc1c(Cl)c(F)cc(C(=O)O)c1Cl	5	{goldberg-1": [{"curtius-3": [1]}	{"ether-3": [2	3]}]}"	131.77	7	3	0.50416	4.93262	33	492.96	3	0	7	127.017	0	0	C:\Users\Shaba\Desktop\1. DdpMPyPEPhU\3. Enumeration_Docking_Final_Varified\1. Drug Enumeration\2. 15Drugs_Enumeration Outputs	auto_enum_BreastCancer_Tykerb_DB01259-out.maegz	17	330848817	CCc1cc(N)c(CO)s1
30174063 + 39179643 [1/1]	954	auto_enum_BreastCancer_Tykerb_DB01259-out.18	30174063	39179643	2	1	O=C(O)Cc1ccc(Nc2nc3ccccc3c(=O)[nH]2)cc1	C=CCNCC(C)Oc1ccccc1F	18	{quinazoline-1": [{"curtius-3": [1]}	2]}"	76.3	10	2	0.50392	5.4311	34	457.553	4	1	6	136.054	0	0	C:\Users\Shaba\Desktop\1. DdpMPyPEPhU\3. Enumeration_Docking_Final_Varified\1. Drug Enumeration\2. 15Drugs_Enumeration Outputs	auto_enum_BreastCancer_Tykerb_DB01259-out.maegz	18
81802180 + 44684997 + 331176916 [1/1]	955	auto_enum_BreastCancer_Tykerb_DB01259-out.19	81802180	44684997	3	1	Cc1nc2c(Cl)cc(F)cc2c(=O)[nH]1	CCO[Si](OCC)(OCC)c1cc(OC)ccc1OC	81	{quinazoline-1": [{"hiyama-1": [1	2]}	3]}"	80.26	4	0	0.50369	4.50282	39	537.636	5	1	8	148.154	0	0	C:\Users\Shaba\Desktop\1. DdpMPyPEPhU\3. Enumeration_Docking_Final_Varified\1. Drug Enumeration\2. 15Drugs_Enumeration Outputs	auto_enum_BreastCancer_Tykerb_DB01259-out.maegz	19	331176916	CC(C)(C)OC(=O)N1CCN2CCNC[C@@H]2C1
331339484 + 45484001 + 300431294 [1/1]	956	auto_enum_BreastCancer_Tykerb_DB01259-out.20	331339484	45484001	3	1	N#Cc1cnc2c(-c3ccc(Cl)cc3F)c(C3CC3)nn2c1N	COc1ncc(B2OC(C)(C)C(C)(C)O2)c(OC)n1	96	{suzuki-2": [{"chan-lam-1": [1	2]}	3]}"	134.04	7	1	0.503092	5.43546	39	538.568	6	0	11	141.518	0	0	C:\Users\Shaba\Desktop\1. DdpMPyPEPhU\3. Enumeration_Docking_Final_Varified\1. Drug Enumeration\2. 15Drugs_Enumeration Outputs	auto_enum_BreastCancer_Tykerb_DB01259-out.maegz	20	300431294	N#Cc1cscc1[B-](F)(F)F
60175680 + 42339047 [1/2]	957	auto_enum_BreastCancer_Tykerb_DB01259-out.21	60175680	42339047	2	2	O=C(O)C1CCC(c2nc3ccccc3c(=O)[nH]2)S1	Nc1cnc(NC2CCCS(=O)(=O)C2)c(Br)c1	24	{quinazoline-1": [{"curtius-3": [1]}	2]}"	122.89	5	3	0.502883	4.3729	33	549.52	5	3	9	137.598	0	0	C:\Users\Shaba\Desktop\1. DdpMPyPEPhU\3. Enumeration_Docking_Final_Varified\1. Drug Enumeration\2. 15Drugs_Enumeration Outputs	auto_enum_BreastCancer_Tykerb_DB01259-out.maegz	21
315652668 + 54819507 + 303178746 [1/1]	958	auto_enum_BreastCancer_Tykerb_DB01259-out.22	315652668	54819507	3	1	Cc1ccnc(NCCn2ccnc2)c1C(=O)O	CCOC(=O)c1c(Br)ccc2[nH]c(Cl)nc12	98	{5-het-arylation": [{"curtius-3": [1]}	{"suzuki-2": [2	3]}]}"	126.98	9	3	0.499122	4.76372	39	530.677	5	2	9	153.465	0	0	C:\Users\Shaba\Desktop\1. DdpMPyPEPhU\3. Enumeration_Docking_Final_Varified\1. Drug Enumeration\2. 15Drugs_Enumeration Outputs	auto_enum_BreastCancer_Tykerb_DB01259-out.maegz	22	303178746	CC1CCCC(C)N1C[B-](F)(F)F
39391732 [1/1]	959	auto_enum_BreastCancer_Tykerb_DB01259-out.23	39391732		1	1	CC(C(=O)O)S(=O)c1cccc(Br)c1		74	{sulfone-2": [{"curtius-3": [1]}]}"	60.16	2	1	0.498016	1.5275	13	264.144	1	1	3	54.9772	0	0	C:\Users\Shaba\Desktop\1. DdpMPyPEPhU\3. Enumeration_Docking_Final_Varified\1. Drug Enumeration\2. 15Drugs_Enumeration Outputs	auto_enum_BreastCancer_Tykerb_DB01259-out.maegz	23
6253231 + 313691425 [1/1]	960	auto_enum_BreastCancer_Tykerb_DB01259-out.24	6253231	313691425	2	1	Cc1ccc2nc(SCC(=O)O)[nH]c(=O)c2c1	CNc1nnc(CN2CCCC(C)C2)s1	18	{quinazoline-1": [{"curtius-3": [1]}	2]}"	84.06	6	1	0.495809	3.79782	29	429.619	4	1	9	120.833	0	0	C:\Users\Shaba\Desktop\1. DdpMPyPEPhU\3. Enumeration_Docking_Final_Varified\1. Drug Enumeration\2. 15Drugs_Enumeration Outputs	auto_enum_BreastCancer_Tykerb_DB01259-out.maegz	24
331035664 + 50500666 + 262305664 [1/1]	961	auto_enum_BreastCancer_Tykerb_DB01259-out.25	331035664	50500666	3	1	OCc1nn(Cc2ccc(Cl)c(F)c2)c2c1C1CC1C2	Oc1c(Br)ccc2[nH]cnc12	61	{negishi": [{"ether-3": [1	2]}	{"curtius-3": [3]}]}"	105.22	8	3	0.494451	5.1525	41	570.694	8	2	8	155.554	0	0	C:\Users\Shaba\Desktop\1. DdpMPyPEPhU\3. Enumeration_Docking_Final_Varified\1. Drug Enumeration\2. 15Drugs_Enumeration Outputs	auto_enum_BreastCancer_Tykerb_DB01259-out.maegz	25	262305664	CC1(C(=O)O)CN(Cc2csc(Br)c2)C1
314041480 + 276911693 + 317674625 [1/1]	962	auto_enum_BreastCancer_Tykerb_DB01259-out.26	314041480	276911693	3	1	N#CC1(c2c(Cl)cncc2Cl)CC1	C#CC(CCC)Nc1nc(C(=O)O)co1	85	{suzuki": [{"amination-1": [1	2]}	3]}"	134.6	10	1	0.493664	4.34218	36	487.516	4	1	9	130.227	0	0	C:\Users\Shaba\Desktop\1. DdpMPyPEPhU\3. Enumeration_Docking_Final_Varified\1. Drug Enumeration\2. 15Drugs_Enumeration Outputs	auto_enum_BreastCancer_Tykerb_DB01259-out.maegz	26	317674625	COc1nccc(B2OC(C)(C)C(C)(C)O2)c1OC
54336820 + 323919593 + 331214071 [1/1]	963	auto_enum_BreastCancer_Tykerb_DB01259-out.27	54336820	323919593	3	1	Nc1nc(CBr)cc(C(F)F)c1F	COC(=O)c1cc(F)c(B(O)O)cc1Cl	96	{suzuki-2": [{"chan-lam-1": [1	2]}	3]}"	63.25	6	2	0.493135	5.2187	33	538.286	4	2	5	110.407	0	0	C:\Users\Shaba\Desktop\1. DdpMPyPEPhU\3. Enumeration_Docking_Final_Varified\1. Drug Enumeration\2. 15Drugs_Enumeration Outputs	auto_enum_BreastCancer_Tykerb_DB01259-out.maegz	27	331214071	F[B-](F)(F)C12CNCCC1C2(F)F
95554070 + 4351479 + 18188925 [1/1]	964	auto_enum_BreastCancer_Tykerb_DB01259-out.28	95554070	4351479	3	1	Nc1nc2ccc(N)c(Cl)c2c(=O)[nH]1	CC1(C)OB(c2ccc3c(c2)C(=O)CC3)OC1(C)C	20	{quinazoline-1": [{"suzuki": [1	2]}	3]}"	107.36	6	2	0.492489	3.0628	29	391.475	4	0	7	116.213	0	0	C:\Users\Shaba\Desktop\1. DdpMPyPEPhU\3. Enumeration_Docking_Final_Varified\1. Drug Enumeration\2. 15Drugs_Enumeration Outputs	auto_enum_BreastCancer_Tykerb_DB01259-out.maegz	28	18188925	CNCCCOC
303467933 + 26753744 [1/2]	965	auto_enum_BreastCancer_Tykerb_DB01259-out.29	303467933	26753744	2	2	N[C@H](CO)CCCO	CC(C)(C)OC(=O)N[C@H](CO)Cc1ccc(O)cc1	10	{BOC-deprotection": [{"mitsunobu-1": [1	2]}]}"	101.73	9	4	0.492032	0.0273	19	268.357	1	2	5	74.9974	0	0	C:\Users\Shaba\Desktop\1. DdpMPyPEPhU\3. Enumeration_Docking_Final_Varified\1. Drug Enumeration\2. 15Drugs_Enumeration Outputs	auto_enum_BreastCancer_Tykerb_DB01259-out.maegz	29
314999442 + 44198972 [1/1]	966	auto_enum_BreastCancer_Tykerb_DB01259-out.30	314999442	44198972	2	1	Cc1cc(C)cc(Nc2cc(C(=O)O)ncn2)c1	CC1(C)OB(c2ccc3c(c2)COC3=O)OC1(C)C	91	{chan-lam-1": [{"curtius-3": [1]}	2]}"	76.14	4	2	0.491601	4.25104	26	346.39	4	0	6	100.075	0	0	C:\Users\Shaba\Desktop\1. DdpMPyPEPhU\3. Enumeration_Docking_Final_Varified\1. Drug Enumeration\2. 15Drugs_Enumeration Outputs	auto_enum_BreastCancer_Tykerb_DB01259-out.maegz	30
314031556 + 44684853 + 50636166 [1/1]	967	auto_enum_BreastCancer_Tykerb_DB01259-out.31	314031556	44684853	3	1	O=C1CC(C(=O)O)(c2ccc(F)c(Cl)c2)C1	CCO[Si](OCC)(OCC)c1cccc(Cl)c1C	45	{goldberg-1": [{"hiyama-1": [1	2]}	3]}"	121.44	10	3	0.490254	5.49494	39	551.688	4	0	8	154.184	0	0	C:\Users\Shaba\Desktop\1. DdpMPyPEPhU\3. Enumeration_Docking_Final_Varified\1. Drug Enumeration\2. 15Drugs_Enumeration Outputs	auto_enum_BreastCancer_Tykerb_DB01259-out.maegz	31	50636166	CSCCNc1nc(C(C)C)nc(NN)c1C
50414749 + 44685217 + 303435209 [1/1]	968	auto_enum_BreastCancer_Tykerb_DB01259-out.32	50414749	44685217	3	1	O=c1[nH]c(C(F)(F)F)nc2ccc(Br)cc12	CCO[Si](OCC)(OCC)c1ccc(COC)cc1	81	{quinazoline-1": [{"hiyama-1": [1	2]}	3]}"	61.72	7	1	0.489258	4.991	36	502.581	4	2	6	134.804	0	0	C:\Users\Shaba\Desktop\1. DdpMPyPEPhU\3. Enumeration_Docking_Final_Varified\1. Drug Enumeration\2. 15Drugs_Enumeration Outputs	auto_enum_BreastCancer_Tykerb_DB01259-out.maegz	32	303435209	CCC(O)CN1CCNCC(C)C1
174320371 + 44685219 + 301321178 [1/1]	969	auto_enum_BreastCancer_Tykerb_DB01259-out.33	174320371	44685219	3	1	O=c1[nH]c(C(F)(F)F)nc2c(Br)cncc12	CCO[Si](OCC)(OCC)c1ccc(OC)cc1C	81	{quinazoline-1": [{"hiyama-1": [1	2]}	3]}"	118.13	7	3	0.487603	5.02922	41	572.632	4	2	7	149.334	0	0	C:\Users\Shaba\Desktop\1. DdpMPyPEPhU\3. Enumeration_Docking_Final_Varified\1. Drug Enumeration\2. 15Drugs_Enumeration Outputs	auto_enum_BreastCancer_Tykerb_DB01259-out.maegz	33	301321178	CC(C)(C)NC(=O)CNC(=O)C1CCCC(N)C1
96733442 + 331386833 + 300590255 [1/1]	970	auto_enum_BreastCancer_Tykerb_DB01259-out.34	96733442	331386833	3	1	CC1(C)C(C(=O)O)C1c1ccco1	O=C(O)c1cnn2c(Cl)cc(-c3ccc(Br)cc3)nc12	98	{5-het-arylation": [{"curtius-3": [1]}	{"suzuki-2": [2	3]}]}"	138.99	6	3	0.48661	3.1271	38	514.586	6	2	8	140.485	0	0	C:\Users\Shaba\Desktop\1. DdpMPyPEPhU\3. Enumeration_Docking_Final_Varified\1. Drug Enumeration\2. 15Drugs_Enumeration Outputs	auto_enum_BreastCancer_Tykerb_DB01259-out.maegz	34	300590255	O=C1CN(C[B-](F)(F)F)CCCN1
324070903 + 44685141 + 331038724 [1/1]	971	auto_enum_BreastCancer_Tykerb_DB01259-out.35	324070903	44685141	3	1	Cc1nc2nc(C3CC3)[nH]c(=O)c2cc1Cl	CCO[Si](OCC)(OCC)c1cc(C)cc(F)c1	81	{quinazoline-1": [{"hiyama-1": [1	2]}	3]}"	111.61	8	2	0.486456	5.17244	38	513.621	6	1	7	144.764	0	0	C:\Users\Shaba\Desktop\1. DdpMPyPEPhU\3. Enumeration_Docking_Final_Varified\1. Drug Enumeration\2. 15Drugs_Enumeration Outputs	auto_enum_BreastCancer_Tykerb_DB01259-out.maegz	35	331038724	CC1CCc2c1c(C(N)=O)nn2CCCN
303489730 + 317553472 + 54578221 [2/2]	972	auto_enum_BreastCancer_Tykerb_DB01259-out.36	303489730	317553472	3	2	CC(CO)NC1CCOC1(C)C	CCc1cc(O)c(Cl)c(C(C)=O)c1	93	{negishi": [{"mitsunobu-1": [1	2]}	{"curtius-3": [3]}]}"	93.81	9	3	0.48626	5.0633	36	528.999	3	3	6	131.82	0	0	C:\Users\Shaba\Desktop\1. DdpMPyPEPhU\3. Enumeration_Docking_Final_Varified\1. Drug Enumeration\2. 15Drugs_Enumeration Outputs	auto_enum_BreastCancer_Tykerb_DB01259-out.maegz	36	54578221	O=C(O)C(O)c1c(F)c(F)c(Cl)c(Cl)c1F
330781846 + 314762632 [3/4]	973	auto_enum_BreastCancer_Tykerb_DB01259-out.37	330781846	314762632	2	4	CC(C)c1nn(Cc2cccc(Cl)c2F)c(Br)c1C(=O)O	CC(C)CNC(=O)C(C)Nc1nc(N)ncc1Cl	57	{curtius-3": [{"amination-1": [1	2]}]}"	127.98	9	3	0.486188	4.7539	36	537.471	3	1	8	142.143	0	0	C:\Users\Shaba\Desktop\1. DdpMPyPEPhU\3. Enumeration_Docking_Final_Varified\1. Drug Enumeration\2. 15Drugs_Enumeration Outputs	auto_enum_BreastCancer_Tykerb_DB01259-out.maegz	37
24835309 + 114826412 + 300546776 [1/1]	974	auto_enum_BreastCancer_Tykerb_DB01259-out.38	24835309	114826412	3	1	COc1cc(CN2CCCCC2)cc(Br)c1O	O=C(O)c1ccc(NC2CC2)cc1Br	78	{goldberg-1": [1	{"suzuki-2": [2	3]}]}"	103.45	9	2	0.485056	5.4579	36	490.556	5	0	7	135.439	0	0	C:\Users\Shaba\Desktop\1. DdpMPyPEPhU\3. Enumeration_Docking_Final_Varified\1. Drug Enumeration\2. 15Drugs_Enumeration Outputs	auto_enum_BreastCancer_Tykerb_DB01259-out.maegz	38	300546776	O=Cc1coc([B-](F)(F)F)c1
331271767 + 39470450 [1/2]	975	auto_enum_BreastCancer_Tykerb_DB01259-out.39	331271767	39470450	2	2	CC(C)(C)OC(=O)Nc1ccc2c(Br)ccc(Cl)c2n1	Cn1ccnc(NC2CCCC2)c1=O	2	{BOC-deprotection": [{"amination-1": [1	2]}]}"	77.04	3	1	0.485003	3.6448	26	369.856	4	0	6	105.038	0	0	C:\Users\Shaba\Desktop\1. DdpMPyPEPhU\3. Enumeration_Docking_Final_Varified\1. Drug Enumeration\2. 15Drugs_Enumeration Outputs	auto_enum_BreastCancer_Tykerb_DB01259-out.maegz	39
40976434 + 39557083 + 303208441 [1/1]	976	auto_enum_BreastCancer_Tykerb_DB01259-out.40	40976434	39557083	3	1	CC(c1cccs1)N1CC(CC(=O)O)C1	O=C(O)C1(c2ccc(F)cc2Cl)CCC1	98	{5-het-arylation": [{"curtius-3": [1]}	{"suzuki-2": [2	3]}]}"	101.45	8	2	0.484292	4.7702	39	546.668	6	1	7	150.515	0	0	C:\Users\Shaba\Desktop\1. DdpMPyPEPhU\3. Enumeration_Docking_Final_Varified\1. Drug Enumeration\2. 15Drugs_Enumeration Outputs	auto_enum_BreastCancer_Tykerb_DB01259-out.maegz	40	303208441	O=c1c2cc(Br)ccc2ncn1C[B-](F)(F)F
329911527 + 315018266 [1/1]	977	auto_enum_BreastCancer_Tykerb_DB01259-out.41	329911527	315018266	2	1	Cc1nc2ccc(C(=O)O)cc2c(=O)[nH]1	CNC(Cc1ccccc1F)c1cncc(C)c1	24	{quinazoline-1": [{"curtius-3": [1]}	2]}"	67.93	5	1	0.484224	4.78314	30	401.489	4	1	5	118.909	0	0	C:\Users\Shaba\Desktop\1. DdpMPyPEPhU\3. Enumeration_Docking_Final_Varified\1. Drug Enumeration\2. 15Drugs_Enumeration Outputs	auto_enum_BreastCancer_Tykerb_DB01259-out.maegz	41
315933172 [1/1]	978	auto_enum_BreastCancer_Tykerb_DB01259-out.42	315933172		1	1	CC(CCNc1cc(C(=O)O)ccc1N)S(C)=O		74	{sulfone-2": [{"curtius-3": [1]}]}"	98.21	5	3	0.484064	1.0861	17	257.359	1	1	5	72.6793	0	0	C:\Users\Shaba\Desktop\1. DdpMPyPEPhU\3. Enumeration_Docking_Final_Varified\1. Drug Enumeration\2. 15Drugs_Enumeration Outputs	auto_enum_BreastCancer_Tykerb_DB01259-out.maegz	42
303489730 + 317553472 + 54578221 [1/2]	979	auto_enum_BreastCancer_Tykerb_DB01259-out.43	303489730	317553472	3	2	CC(CO)NC1CCOC1(C)C	CCc1cc(O)c(Cl)c(C(C)=O)c1	93	{negishi": [{"mitsunobu-1": [1	2]}	{"curtius-3": [3]}]}"	93.81	9	3	0.484043	5.0633	36	528.999	3	3	6	131.82	0	0	C:\Users\Shaba\Desktop\1. DdpMPyPEPhU\3. Enumeration_Docking_Final_Varified\1. Drug Enumeration\2. 15Drugs_Enumeration Outputs	auto_enum_BreastCancer_Tykerb_DB01259-out.maegz	43	54578221	O=C(O)C(O)c1c(F)c(F)c(Cl)c(Cl)c1F
331245375 + 313721116 [2/2]	980	auto_enum_BreastCancer_Tykerb_DB01259-out.44	331245375	313721116	2	2	Cc1csc2c(Cl)nc(NC(=O)OC(C)(C)C)nc12	Cc1cn(-c2cccc(Cl)c2Cl)nc1N	35	{BOC-deprotection": [{"negishi": [1	2]}]}"	95.64	2	2	0.48363	3.97864	25	370.869	4	0	7	103.282	0	0	C:\Users\Shaba\Desktop\1. DdpMPyPEPhU\3. Enumeration_Docking_Final_Varified\1. Drug Enumeration\2. 15Drugs_Enumeration Outputs	auto_enum_BreastCancer_Tykerb_DB01259-out.maegz	44
314624722 [1/1]	981	auto_enum_BreastCancer_Tykerb_DB01259-out.45	314624722		1	1	CCC1CCC(S(=O)CC2(CC(=O)O)CC2)CC1		74	{sulfone-2": [{"curtius-3": [1]}]}"	60.16	5	1	0.483235	2.1089	17	259.415	2	0	3	70.5452	0	0	C:\Users\Shaba\Desktop\1. DdpMPyPEPhU\3. Enumeration_Docking_Final_Varified\1. Drug Enumeration\2. 15Drugs_Enumeration Outputs	auto_enum_BreastCancer_Tykerb_DB01259-out.maegz	45
50075198 + 315772495 [1/1]	982	auto_enum_BreastCancer_Tykerb_DB01259-out.46	50075198	315772495	2	1	O=C(O)CCc1ccc2c(=O)[nH]c(N3CCCC3)nc2n1	Cc1nccnc1NCCCC(=O)NC1CC1	24	{quinazoline-1": [{"curtius-3": [1]}	2]}"	126.05	10	2	0.483139	2.42152	35	475.601	5	0	9	135.712	0	0	C:\Users\Shaba\Desktop\1. DdpMPyPEPhU\3. Enumeration_Docking_Final_Varified\1. Drug Enumeration\2. 15Drugs_Enumeration Outputs	auto_enum_BreastCancer_Tykerb_DB01259-out.maegz	46
40099988 [1/1]	983	auto_enum_BreastCancer_Tykerb_DB01259-out.47	40099988		1	1	N#Cc1cc(CS(=O)CC(=O)O)ccn1		74	{sulfone-2": [{"curtius-3": [1]}]}"	96.84	3	1	0.481262	-0.21572	14	211.246	1	0	5	50.6302	0	0	C:\Users\Shaba\Desktop\1. DdpMPyPEPhU\3. Enumeration_Docking_Final_Varified\1. Drug Enumeration\2. 15Drugs_Enumeration Outputs	auto_enum_BreastCancer_Tykerb_DB01259-out.maegz	47
330629680 + 316208507 [1/1]	984	auto_enum_BreastCancer_Tykerb_DB01259-out.48	330629680	316208507	2	1	CCc1ccc(-n2nc(CC)c(C3CCC3)c2I)nc1	CC(C)(C)OC(=O)N1CCC2C(F)(F)C2([B-](F)(F)F)C1	88	{BOC-deprotection": [{"suzuki-2": [1	2]}]}"	42.74	5	1	0.48026	4.1558	28	386.49	5	2	4	104.309	0	0	C:\Users\Shaba\Desktop\1. DdpMPyPEPhU\3. Enumeration_Docking_Final_Varified\1. Drug Enumeration\2. 15Drugs_Enumeration Outputs	auto_enum_BreastCancer_Tykerb_DB01259-out.maegz	48
266548953 + 44684855 + 330455432 [1/1]	985	auto_enum_BreastCancer_Tykerb_DB01259-out.49	266548953	44684855	3	1	CC1CSCC1(O)c1ccc(Cl)s1	CCO[Si](OCC)(OCC)c1ccc(C)c(Cl)c1	8	{amination-1": [{"hiyama-1": [1	2]}	3]}"	71.25	4	1	0.477994	4.23982	30	440.594	5	2	8	121.91	0	0	C:\Users\Shaba\Desktop\1. DdpMPyPEPhU\3. Enumeration_Docking_Final_Varified\1. Drug Enumeration\2. 15Drugs_Enumeration Outputs	auto_enum_BreastCancer_Tykerb_DB01259-out.maegz	49	330455432	O=Cc1nnn2c1NCCC2
56771112 + 97109839 + 314819250 [1/1]	986	auto_enum_BreastCancer_Tykerb_DB01259-out.50	56771112	97109839	3	1	CC(C)(C(=O)O)c1ncc(Br)cn1	Cc1c(Cl)ccc2c(=O)[nH]cnc12	68	{negishi": [{"curtius-3": [1]}	{"quinazoline-1": [2	3]}]}"	133.21	8	2	0.477287	3.99132	37	494.607	5	1	10	142.515	0	0	C:\Users\Shaba\Desktop\1. DdpMPyPEPhU\3. Enumeration_Docking_Final_Varified\1. Drug Enumeration\2. 15Drugs_Enumeration Outputs	auto_enum_BreastCancer_Tykerb_DB01259-out.maegz	50	314819250	CC(Cn1nnnc1CN)c1ccccc1
324626109 + 114780320 + 300581005 [1/2]	987	auto_enum_BreastCancer_Tykerb_DB01259-out.51	324626109	114780320	3	2	Cn1cccc(-n2nc(C3CCC3)c(Cl)c2O)c1=O	C=C(Cl)C(=O)Nc1c(C)ccnc1Cl	75	{negishi": [1	{"suzuki-2": [2	3]}]}"	114.51	7	2	0.477187	3.12992	38	518.618	5	1	9	144.654	0	0	C:\Users\Shaba\Desktop\1. DdpMPyPEPhU\3. Enumeration_Docking_Final_Varified\1. Drug Enumeration\2. 15Drugs_Enumeration Outputs	auto_enum_BreastCancer_Tykerb_DB01259-out.maegz	51	300581005	CC1CN(C[B-](F)(F)F)CCO1
330980409 + 313570847 [1/1]	988	auto_enum_BreastCancer_Tykerb_DB01259-out.52	330980409	313570847	2	1	O=C(O)c1cc(I)cc2c(=O)[nH]cnc12	CS(=O)(=O)c1ccccc1C1CCN1	18	{quinazoline-1": [{"curtius-3": [1]}	2]}"	89.18	3	1	0.476817	3.1715	26	480.331	4	1	6	110.923	0	0	C:\Users\Shaba\Desktop\1. DdpMPyPEPhU\3. Enumeration_Docking_Final_Varified\1. Drug Enumeration\2. 15Drugs_Enumeration Outputs	auto_enum_BreastCancer_Tykerb_DB01259-out.maegz	52
25588626 + 303492274 [1/1]	989	auto_enum_BreastCancer_Tykerb_DB01259-out.53	25588626	303492274	2	1	O=C(O)C(Oc1ccccc1Br)c1ccccc1	CCOc1cc([B-](F)(F)F)ccc1F	58	{suzuki-2": [{"curtius-3": [1]}	2]}"	44.48	6	1	0.476615	4.9277	25	337.394	3	1	3	97.0034	0	0	C:\Users\Shaba\Desktop\1. DdpMPyPEPhU\3. Enumeration_Docking_Final_Varified\1. Drug Enumeration\2. 15Drugs_Enumeration Outputs	auto_enum_BreastCancer_Tykerb_DB01259-out.maegz	53
313576939 + 314711772 + 330467724 [1/2]	990	auto_enum_BreastCancer_Tykerb_DB01259-out.54	313576939	314711772	3	2	CCNc1ccc2cc(Br)c(F)cc2n1	CC(Nc1cc(Br)ccc1N)C(=O)NC(C)(C)C	85	{suzuki": [{"amination-1": [1	2]}	3]}"	139.26	8	4	0.47622	5.0516	39	549.676	4	1	8	155.842	0	0	C:\Users\Shaba\Desktop\1. DdpMPyPEPhU\3. Enumeration_Docking_Final_Varified\1. Drug Enumeration\2. 15Drugs_Enumeration Outputs	auto_enum_BreastCancer_Tykerb_DB01259-out.maegz	54	330467724	NC(=O)c1nc(B(O)O)cs1
38037898 [1/1]	991	auto_enum_BreastCancer_Tykerb_DB01259-out.55	38037898		1	1	O=C(O)CS(=O)C1CCS(=O)(=O)C1		74	{sulfone-2": [{"curtius-3": [1]}]}"	94.3	2	1	0.476096	-1.4955	12	213.28	1	1	5	45.033	0	0	C:\Users\Shaba\Desktop\1. DdpMPyPEPhU\3. Enumeration_Docking_Final_Varified\1. Drug Enumeration\2. 15Drugs_Enumeration Outputs	auto_enum_BreastCancer_Tykerb_DB01259-out.maegz	55
315627664 + 44684847 + 315491967 [1/2]	992	auto_enum_BreastCancer_Tykerb_DB01259-out.56	315627664	44684847	3	2	CC(C)CC1Nc2cc(Cl)ccc2NC1=O	CCO[Si](OCC)(OCC)c1ccc(Cl)c(OC)c1	45	{goldberg-1": [{"hiyama-1": [1	2]}	3]}"	117.87	10	3	0.475336	4.3636	38	519.65	4	1	9	153.579	0	0	C:\Users\Shaba\Desktop\1. DdpMPyPEPhU\3. Enumeration_Docking_Final_Varified\1. Drug Enumeration\2. 15Drugs_Enumeration Outputs	auto_enum_BreastCancer_Tykerb_DB01259-out.maegz	56	315491967	CNc1cc(N(C)CCOC)nc(N)n1
303467933 + 26753744 [2/2]	993	auto_enum_BreastCancer_Tykerb_DB01259-out.57	303467933	26753744	2	2	N[C@H](CO)CCCO	CC(C)(C)OC(=O)N[C@H](CO)Cc1ccc(O)cc1	10	{BOC-deprotection": [{"mitsunobu-1": [1	2]}]}"	101.73	9	4	0.474	0.0273	19	268.357	1	2	5	74.9974	0	0	C:\Users\Shaba\Desktop\1. DdpMPyPEPhU\3. Enumeration_Docking_Final_Varified\1. Drug Enumeration\2. 15Drugs_Enumeration Outputs	auto_enum_BreastCancer_Tykerb_DB01259-out.maegz	57
644324 + 315638624 [1/1]	994	auto_enum_BreastCancer_Tykerb_DB01259-out.58	644324	315638624	2	1	CS(=O)(=O)c1ncc(Cl)c(C(=O)O)n1	CC(CO)(CO)CN1CCCC(CN)C1	57	{curtius-3": [{"amination-1": [1	2]}]}"	141.67	8	4	0.473742	-0.4229	26	387.506	2	1	9	99.4865	0	0	C:\Users\Shaba\Desktop\1. DdpMPyPEPhU\3. Enumeration_Docking_Final_Varified\1. Drug Enumeration\2. 15Drugs_Enumeration Outputs	auto_enum_BreastCancer_Tykerb_DB01259-out.maegz	58
51194400 + 315272008 [1/1]	995	auto_enum_BreastCancer_Tykerb_DB01259-out.59	51194400	315272008	2	1	O=C(O)CN(C(=O)Cc1ccc(Cl)cc1)C1CC1	Cn1cc(COc2ccc([B-](F)(F)F)cc2)cn1	58	{suzuki-2": [{"curtius-3": [1]}	2]}"	73.38	8	1	0.473626	3.1158	29	390.487	4	0	5	112.044	0	0	C:\Users\Shaba\Desktop\1. DdpMPyPEPhU\3. Enumeration_Docking_Final_Varified\1. Drug Enumeration\2. 15Drugs_Enumeration Outputs	auto_enum_BreastCancer_Tykerb_DB01259-out.maegz	59
314979623 + 40275728 [2/2]	996	auto_enum_BreastCancer_Tykerb_DB01259-out.60	314979623	40275728	2	2	Nc1ccc(C(=O)O)cc1N1CCC(CO)CC1	COCC(C)Oc1cccc(B(O)O)c1	91	{chan-lam-1": [{"curtius-3": [1]}	2]}"	79.98	8	3	0.47351	3.6348	28	385.508	3	1	6	114.568	0	0	C:\Users\Shaba\Desktop\1. DdpMPyPEPhU\3. Enumeration_Docking_Final_Varified\1. Drug Enumeration\2. 15Drugs_Enumeration Outputs	auto_enum_BreastCancer_Tykerb_DB01259-out.maegz	60
331432293 + 300996456 [1/1]	997	auto_enum_BreastCancer_Tykerb_DB01259-out.61	331432293	300996456	2	1	N#Cc1cnc2c(-c3ccccc3C3CC3)c(C3CC3)nn2c1Cl	CC(C)(C)OC(=O)N1CCCCC1[B-](F)(F)F	88	{BOC-deprotection": [{"suzuki-2": [1	2]}]}"	66.01	4	1	0.47336	4.83738	29	383.499	6	1	5	111.683	0	0	C:\Users\Shaba\Desktop\1. DdpMPyPEPhU\3. Enumeration_Docking_Final_Varified\1. Drug Enumeration\2. 15Drugs_Enumeration Outputs	auto_enum_BreastCancer_Tykerb_DB01259-out.maegz	61
50066018 + 96422931 [1/1]	998	auto_enum_BreastCancer_Tykerb_DB01259-out.62	50066018	96422931	2	1	O=C(O)c1cccc2nc(-c3ccco3)[nH]c(=O)c12	CC(C)NC1(CCl)CCC1	24	{quinazoline-1": [{"curtius-3": [1]}	2]}"	68.18	5	1	0.473125	4.8483	26	370.884	4	0	5	106.569	0	0	C:\Users\Shaba\Desktop\1. DdpMPyPEPhU\3. Enumeration_Docking_Final_Varified\1. Drug Enumeration\2. 15Drugs_Enumeration Outputs	auto_enum_BreastCancer_Tykerb_DB01259-out.maegz	62
324626109 + 114780320 + 300581005 [2/2]	999	auto_enum_BreastCancer_Tykerb_DB01259-out.63	324626109	114780320	3	2	Cn1cccc(-n2nc(C3CCC3)c(Cl)c2O)c1=O	C=C(Cl)C(=O)Nc1c(C)ccnc1Cl	75	{negishi": [1	{"suzuki-2": [2	3]}]}"	114.51	7	2	0.472639	3.12012	38	518.618	5	1	9	144.391	0	0	C:\Users\Shaba\Desktop\1. DdpMPyPEPhU\3. Enumeration_Docking_Final_Varified\1. Drug Enumeration\2. 15Drugs_Enumeration Outputs	auto_enum_BreastCancer_Tykerb_DB01259-out.maegz	63	300581005	CC1CN(C[B-](F)(F)F)CCO1
207606907 + 259513574 + 107462456 [1/1]	1000	auto_enum_BreastCancer_Tykerb_DB01259-out.64	207606907	259513574	3	1	Cc1nc(C#N)sc1-c1cc(Br)c(C)s1	CC1(C)OB(c2ccc(Cl)c(F)c2O)OC1(C)C	7	{amination-1": [{"suzuki": [1	2]}	{"curtius-3": [3]}]}"	124.91	5	2	0.472285	4.87762	34	492.565	5	1	11	127.29	0	0	C:\Users\Shaba\Desktop\1. DdpMPyPEPhU\3. Enumeration_Docking_Final_Varified\1. Drug Enumeration\2. 15Drugs_Enumeration Outputs	auto_enum_BreastCancer_Tykerb_DB01259-out.maegz	64	107462456	CC(C(=O)O)c1cncc2nnnn12
314569498 + 331379830 + 490836 [3/4]	1001	auto_enum_BreastCancer_Tykerb_DB01259-out.65	314569498	331379830	3	4	C=C(Br)CNC(=O)N1CCCC(C)(C(=O)O)C1	CCc1nn2c(Cl)nc(Cl)nc2c1C1CCNC1	82	{negishi": [{"curtius-3": [1]}	{"ether-3": [2	3]}]}"	122.7	8	3	0.471698	3.532	39	553.111	5	2	8	152.004	0	0	C:\Users\Shaba\Desktop\1. DdpMPyPEPhU\3. Enumeration_Docking_Final_Varified\1. Drug Enumeration\2. 15Drugs_Enumeration Outputs	auto_enum_BreastCancer_Tykerb_DB01259-out.maegz	65	490836	OCc1ccc(Cl)cc1
331271767 + 39470450 [2/2]	1002	auto_enum_BreastCancer_Tykerb_DB01259-out.66	331271767	39470450	2	2	CC(C)(C)OC(=O)Nc1ccc2c(Br)ccc(Cl)c2n1	Cn1ccnc(NC2CCCC2)c1=O	2	{BOC-deprotection": [{"amination-1": [1	2]}]}"	77.04	3	1	0.471555	3.7539	26	414.307	4	0	6	107.728	0	0	C:\Users\Shaba\Desktop\1. DdpMPyPEPhU\3. Enumeration_Docking_Final_Varified\1. Drug Enumeration\2. 15Drugs_Enumeration Outputs	auto_enum_BreastCancer_Tykerb_DB01259-out.maegz	66
107246803 + 330644825 + 313103642 [1/1]	1003	auto_enum_BreastCancer_Tykerb_DB01259-out.67	107246803	330644825	3	1	OC1CC2CCC(C1)N2c1nnn[nH]1	CC(C)c1nn(-c2ccc(O)nc2)c(I)c1C1(C)CC1	95	{stille": [{"mitsunobu-1": [1	2]}	3]}"	136.83	8	1	0.469466	4.3827	42	569.67	7	2	11	153.721	0	0	C:\Users\Shaba\Desktop\1. DdpMPyPEPhU\3. Enumeration_Docking_Final_Varified\1. Drug Enumeration\2. 15Drugs_Enumeration Outputs	auto_enum_BreastCancer_Tykerb_DB01259-out.maegz	67	313103642	CCCC[Sn](CCCC)(CCCC)c1ccnc(C(=O)OC)c1
95552977 + 44684731 + 96649684 [1/1]	1004	auto_enum_BreastCancer_Tykerb_DB01259-out.68	95552977	44684731	3	1	CC(=O)Nc1nc2c(Br)cccc2c(=O)[nH]1	CCO[Si](OCC)(OCC)c1ccc2c(c1)OCCO2	81	{quinazoline-1": [{"hiyama-1": [1	2]}	3]}"	85.81	5	1	0.572491	5.01082	37	500.53	6	0	7	138.151	0	0	C:\Users\Shaba\Desktop\1. DdpMPyPEPhU\3. Enumeration_Docking_Final_Varified\1. Drug Enumeration\2. 15Drugs_Enumeration Outputs	auto_enum_BreastCancer_Tykerb_DB01259-out.maegz	68	96649684	Cc1cccc(F)c1NC1COC1
96240775 + 301192423 + 314274364 [1/1]	1005	auto_enum_BreastCancer_Tykerb_DB01259-out.69	96240775	301192423	3	1	O=c1[nH]cnc2cc(F)c(Br)cc12	O[B-](O)(O)c1cccc2nccn12	20	{quinazoline-1": [{"suzuki": [1	2]}	3]}"	109.97	5	2	0.545455	4.0037	38	515.455	6	0	8	133.747	0	0	C:\Users\Shaba\Desktop\1. DdpMPyPEPhU\3. Enumeration_Docking_Final_Varified\1. Drug Enumeration\2. 15Drugs_Enumeration Outputs	auto_enum_BreastCancer_Tykerb_DB01259-out.maegz	69	314274364	Nc1cn(Cc2cc(F)ccc2F)c(=O)[nH]c1=O
259709012 + 313107742 [1/1]	1006	auto_enum_BreastCancer_Tykerb_DB01259-out.70	259709012	313107742	2	1	CS(=O)CCNc1ncc2c(Br)cccc2n1	CCCC[Sn](CCCC)(CCCC)c1cccc2ccncc12	15	{sulfone-2": [{"stille": [1	2]}]}"	84.84	5	1	0.52698	3.3015	27	378.457	4	0	6	108.475	0	0	C:\Users\Shaba\Desktop\1. DdpMPyPEPhU\3. Enumeration_Docking_Final_Varified\1. Drug Enumeration\2. 15Drugs_Enumeration Outputs	auto_enum_BreastCancer_Tykerb_DB01259-out.maegz	70
1938324 + 314825846 + 315797249 [1/1]	1007	auto_enum_BreastCancer_Tykerb_DB01259-out.71	1938324	314825846	3	1	Cc1c[nH]c2cc(Cl)c(F)cc12	Cn1ncc(NC2CCC(=O)NC2=O)c(Br)c1=O	94	{negishi": [{"goldberg-1": [1	2]}	{"curtius-3": [3]}]}"	140.27	6	3	0.515036	3.70092	42	569.597	6	1	9	156.51	0	0	C:\Users\Shaba\Desktop\1. DdpMPyPEPhU\3. Enumeration_Docking_Final_Varified\1. Drug Enumeration\2. 15Drugs_Enumeration Outputs	auto_enum_BreastCancer_Tykerb_DB01259-out.maegz	71	315797249	COc1cc(-n2cccc2C(=O)O)ccc1Br
13335643 + 40162796 [1/1]	1008	auto_enum_BreastCancer_Tykerb_DB01259-out.72	13335643	40162796	2	1	COC(=O)c1ccc2c(=O)[nH]c(Cc3ccccc3C(=O)O)nc2c1	CSCCNc1nc(Cl)nc(N(C)C)n1	18	{quinazoline-1": [{"curtius-3": [1]}	2]}"	123.25	9	1	0.511761	3.9949	37	539.065	4	0	11	149.09	0	0	C:\Users\Shaba\Desktop\1. DdpMPyPEPhU\3. Enumeration_Docking_Final_Varified\1. Drug Enumeration\2. 15Drugs_Enumeration Outputs	auto_enum_BreastCancer_Tykerb_DB01259-out.maegz	72
330449795 + 107385081 + 315581350 [1/1]	1009	auto_enum_BreastCancer_Tykerb_DB01259-out.73	330449795	107385081	3	1	Nc1nc(Cl)[nH]c1C(=O)O	CCc1nc2c(Br)cccc2c(=O)[nH]1	68	{negishi": [{"curtius-3": [1]}	{"quinazoline-1": [2	3]}]}"	128.2	8	3	0.511543	4.7495	37	501.635	5	1	8	147.62	0	0	C:\Users\Shaba\Desktop\1. DdpMPyPEPhU\3. Enumeration_Docking_Final_Varified\1. Drug Enumeration\2. 15Drugs_Enumeration Outputs	auto_enum_BreastCancer_Tykerb_DB01259-out.maegz	73	315581350	COc1ccccc1[C@H](C)NCC1CCOCC1
40708237 + 252407329 + 303206045 [1/1]	1010	auto_enum_BreastCancer_Tykerb_DB01259-out.74	40708237	252407329	3	1	CC1(n2c(N)nc3cc(Cl)ccc32)CCCC1	CCCNc1c(Cl)nc(C)nc1Cl	34	{goldberg-1": [1	{"suzuki-2": [2	3]}]}"	138.46	7	1	0.505766	4.09432	40	562.082	6	0	12	155.003	0	0	C:\Users\Shaba\Desktop\1. DdpMPyPEPhU\3. Enumeration_Docking_Final_Varified\1. Drug Enumeration\2. 15Drugs_Enumeration Outputs	auto_enum_BreastCancer_Tykerb_DB01259-out.maegz	74	303206045	Cn1ncc2c(=O)n(C[B-](F)(F)F)nnc21
37446737 + 330502058 [1/1]	1011	auto_enum_BreastCancer_Tykerb_DB01259-out.75	37446737	330502058	2	1	CC(=O)NCCNCc1cc(Cl)ccc1O	CN(CCNC(=O)OC(C)(C)C)C[B-](F)(F)F	88	{BOC-deprotection": [{"suzuki-2": [1	2]}]}"	90.62	9	4	0.502982	0.0084	21	294.399	1	0	5	83.8856	0	0	C:\Users\Shaba\Desktop\1. DdpMPyPEPhU\3. Enumeration_Docking_Final_Varified\1. Drug Enumeration\2. 15Drugs_Enumeration Outputs	auto_enum_BreastCancer_Tykerb_DB01259-out.maegz	75
114746038 + 324568378 + 315883684 [4/4]	1012	auto_enum_BreastCancer_Tykerb_DB01259-out.76	114746038	324568378	3	4	CN(C)/N=C/c1cc(Cl)cc(Cl)c1	COC(=O)c1cc(Cl)cc(B2OC(C)(C)C(C)(C)O2)c1F	7	{amination-1": [{"suzuki": [1	2]}	{"curtius-3": [3]}]}"	101.35	9	1	0.502003	5.0911	39	552.054	4	0	9	152.603	0	0	C:\Users\Shaba\Desktop\1. DdpMPyPEPhU\3. Enumeration_Docking_Final_Varified\1. Drug Enumeration\2. 15Drugs_Enumeration Outputs	auto_enum_BreastCancer_Tykerb_DB01259-out.maegz	76	315883684	CC(C)c1cc2c(NCCC(=O)O)nccn2n1
70144475 + 44685127 + 302591373 [1/1]	1013	auto_enum_BreastCancer_Tykerb_DB01259-out.77	70144475	44685127	3	1	Cc1nc2cccc(Br)c2c(=O)[nH]1	CCO[Si](OCC)(OCC)c1cc(F)ccc1OC	81	{quinazoline-1": [{"hiyama-1": [1	2]}	3]}"	84.59	4	0	0.501794	4.70866	36	489.551	5	1	7	134.91	0	0	C:\Users\Shaba\Desktop\1. DdpMPyPEPhU\3. Enumeration_Docking_Final_Varified\1. Drug Enumeration\2. 15Drugs_Enumeration Outputs	auto_enum_BreastCancer_Tykerb_DB01259-out.maegz	77	302591373	Cc1noc(C)c1C(=O)N1CCNC[C@H]1C
114746038 + 324568378 + 315883684 [2/4]	1014	auto_enum_BreastCancer_Tykerb_DB01259-out.78	114746038	324568378	3	4	CN(C)/N=C/c1cc(Cl)cc(Cl)c1	COC(=O)c1cc(Cl)cc(B2OC(C)(C)C(C)(C)O2)c1F	7	{amination-1": [{"suzuki": [1	2]}	{"curtius-3": [3]}]}"	101.35	9	1	0.501156	5.0911	39	552.054	4	0	9	152.603	0	0	C:\Users\Shaba\Desktop\1. DdpMPyPEPhU\3. Enumeration_Docking_Final_Varified\1. Drug Enumeration\2. 15Drugs_Enumeration Outputs	auto_enum_BreastCancer_Tykerb_DB01259-out.maegz	78	315883684	CC(C)c1cc2c(NCCC(=O)O)nccn2n1
295293471 + 13743727 + 304066071 [1/1]	1015	auto_enum_BreastCancer_Tykerb_DB01259-out.79	295293471	13743727	3	1	CCCOc1ncc(Cl)c(C)c1C(=O)O	N#CCc1nc2ccc(Br)cc2c(=O)[nH]1	68	{negishi": [{"curtius-3": [1]}	{"quinazoline-1": [2	3]}]}"	147.12	9	2	0.500944	3.7451	39	551.717	4	3	10	154.39	0	0	C:\Users\Shaba\Desktop\1. DdpMPyPEPhU\3. Enumeration_Docking_Final_Varified\1. Drug Enumeration\2. 15Drugs_Enumeration Outputs	auto_enum_BreastCancer_Tykerb_DB01259-out.maegz	79	304066071	CC(N)CN1CC(C)S(=O)(=O)C(C)C1
41030926 + 313926526 [1/1]	1016	auto_enum_BreastCancer_Tykerb_DB01259-out.80	41030926	313926526	2	1	OC(CCc1ccccc1)CSC1CCCC1	CC(C)(C)OC(=O)NC(CN)c1ccc(O)c(F)c1	10	{BOC-deprotection": [{"mitsunobu-1": [1	2]}]}"	61.27	10	2	0.498894	4.8402	28	402.579	3	2	4	116.276	0	0	C:\Users\Shaba\Desktop\1. DdpMPyPEPhU\3. Enumeration_Docking_Final_Varified\1. Drug Enumeration\2. 15Drugs_Enumeration Outputs	auto_enum_BreastCancer_Tykerb_DB01259-out.maegz	80
330636295 + 315154317 + 303216377 [1/1]	1017	auto_enum_BreastCancer_Tykerb_DB01259-out.81	330636295	315154317	3	1	Cc1nn(-c2cc(Cl)ncc2F)c(Cl)c1C	COCCn1ncc(NC(C)CO)c(Br)c1=O	34	{goldberg-1": [1	{"suzuki-2": [2	3]}]}"	129.01	9	1	0.498159	2.19414	37	531.98	4	1	12	134.858	0	0	C:\Users\Shaba\Desktop\1. DdpMPyPEPhU\3. Enumeration_Docking_Final_Varified\1. Drug Enumeration\2. 15Drugs_Enumeration Outputs	auto_enum_BreastCancer_Tykerb_DB01259-out.maegz	81	303216377	Cn1nncc1[B-](F)(F)F
331322276 + 313101869 + 50435931 [1/1]	1018	auto_enum_BreastCancer_Tykerb_DB01259-out.82	331322276	313101869	3	1	Cc1ccc(F)c(-c2cc(N)n3cnc(C(=O)O)c3n2)c1Br	CCCC[Sn](CCCC)(CCCC)c1ccc(C=O)cn1	51	{chan-lam-1": [{"stille": [1	2]}	3]}"	142.6	6	3	0.497992	4.56914	37	498.474	5	0	9	132.617	0	0	C:\Users\Shaba\Desktop\1. DdpMPyPEPhU\3. Enumeration_Docking_Final_Varified\1. Drug Enumeration\2. 15Drugs_Enumeration Outputs	auto_enum_BreastCancer_Tykerb_DB01259-out.maegz	82	50435931	Cc1c(B(O)O)ccnc1O
295414145 + 54493229 + 300593927 [1/1]	1019	auto_enum_BreastCancer_Tykerb_DB01259-out.83	295414145	54493229	3	1	CCOC(=O)N(CC(=O)O)Cc1ccco1	Fc1ccc(Br)c(C(F)F)c1Cl	98	{5-het-arylation": [{"curtius-3": [1]}	{"suzuki-2": [2	3]}]}"	107.03	10	2	0.497665	5.3244	36	505.493	3	0	6	124.145	0	0	C:\Users\Shaba\Desktop\1. DdpMPyPEPhU\3. Enumeration_Docking_Final_Varified\1. Drug Enumeration\2. 15Drugs_Enumeration Outputs	auto_enum_BreastCancer_Tykerb_DB01259-out.maegz	83	300593927	O=C(NC[B-](F)(F)F)OCc1ccccc1
37208424 + 300570778 + 42799277 [1/2]	1020	auto_enum_BreastCancer_Tykerb_DB01259-out.84	37208424	300570778	3	2	N#CCOc1ccc(Cl)cc1Br	F[B-](F)(F)c1cncc(OC2CCOC2)c1	97	{goldberg-1": [{"suzuki-2": [1	2]}	3]}"	134.87	8	1	0.496479	4.74968	39	524.533	5	1	8	142.155	0	0	C:\Users\Shaba\Desktop\1. DdpMPyPEPhU\3. Enumeration_Docking_Final_Varified\1. Drug Enumeration\2. 15Drugs_Enumeration Outputs	auto_enum_BreastCancer_Tykerb_DB01259-out.maegz	84	42799277	CC(=O)Nc1c(C(=O)O)ccc2cccnc12
316002889 + 313103419 + 44836114 [1/1]	1021	auto_enum_BreastCancer_Tykerb_DB01259-out.85	316002889	313103419	3	1	CC1(C)CCC(Cn2cc(N)cc(Br)c2=O)O1	CCCC[Sn](CCCC)(CCCC)c1ccnn1-c1ccc(O)cc1	51	{chan-lam-1": [{"stille": [1	2]}	3]}"	119.64	6	3	0.49577	5.1699	39	527.581	6	1	9	146.643	0	0	C:\Users\Shaba\Desktop\1. DdpMPyPEPhU\3. Enumeration_Docking_Final_Varified\1. Drug Enumeration\2. 15Drugs_Enumeration Outputs	auto_enum_BreastCancer_Tykerb_DB01259-out.maegz	85	44836114	CC1(C)OB(c2cccc3c2NC(=O)OC3)OC1(C)C
849162 + 114842343 + 38419804 [1/1]	1022	auto_enum_BreastCancer_Tykerb_DB01259-out.86	849162	114842343	3	1	CCCCn1cc(Cl)c(C(=O)O)n1	O=c1[nH]cnc2c(F)c(Br)c(F)cc12	68	{negishi": [{"curtius-3": [1]}	{"quinazoline-1": [2	3]}]}"	119.03	7	2	0.495603	2.5451	34	491.568	4	1	8	127.537	0	0	C:\Users\Shaba\Desktop\1. DdpMPyPEPhU\3. Enumeration_Docking_Final_Varified\1. Drug Enumeration\2. 15Drugs_Enumeration Outputs	auto_enum_BreastCancer_Tykerb_DB01259-out.maegz	86	38419804	C[C@@H](N)C(=O)N1CCS(=O)CC1
37208424 + 300570778 + 42799277 [2/2]	1023	auto_enum_BreastCancer_Tykerb_DB01259-out.87	37208424	300570778	3	2	N#CCOc1ccc(Cl)cc1Br	F[B-](F)(F)c1cncc(OC2CCOC2)c1	97	{goldberg-1": [{"suzuki-2": [1	2]}	3]}"	134.87	8	1	0.494617	4.74968	39	524.533	5	1	8	142.155	0	0	C:\Users\Shaba\Desktop\1. DdpMPyPEPhU\3. Enumeration_Docking_Final_Varified\1. Drug Enumeration\2. 15Drugs_Enumeration Outputs	auto_enum_BreastCancer_Tykerb_DB01259-out.maegz	87	42799277	CC(=O)Nc1c(C(=O)O)ccc2cccnc12
330849561 + 37766196 + 301138937 [1/1]	1024	auto_enum_BreastCancer_Tykerb_DB01259-out.88	330849561	37766196	3	1	CSc1nn(-c2c(Cl)ccnc2C)c(N)c1C(=O)O	CCn1cc(Br)cc1C(=O)N1CCCNCC1	17	{ether-3": [{"curtius-3": [1]}	{"suzuki-2": [2	3]}]}"	129.25	7	3	0.493929	4.31732	40	564.691	5	0	10	155.666	0	0	C:\Users\Shaba\Desktop\1. DdpMPyPEPhU\3. Enumeration_Docking_Final_Varified\1. Drug Enumeration\2. 15Drugs_Enumeration Outputs	auto_enum_BreastCancer_Tykerb_DB01259-out.maegz	88	301138937	Oc1ccc(F)cc1[B-](F)(F)F
261961423 + 81802178 + 324092376 [1/1]	1025	auto_enum_BreastCancer_Tykerb_DB01259-out.89	261961423	81802178	3	1	C=C(Br)Cn1c(C)cc(C(=O)O)c1C	O=c1[nH]cnc2c(Cl)cc(F)cc12	68	{negishi": [{"curtius-3": [1]}	{"quinazoline-1": [2	3]}]}"	59.97	4	1	0.493726	5.25014	31	419.548	5	3	5	124.535	0	0	C:\Users\Shaba\Desktop\1. DdpMPyPEPhU\3. Enumeration_Docking_Final_Varified\1. Drug Enumeration\2. 15Drugs_Enumeration Outputs	auto_enum_BreastCancer_Tykerb_DB01259-out.maegz	89	324092376	C[C@@H]1C[C@@H]2CC[C@H](C1)N2
262495070 + 324660136 [2/2]	1026	auto_enum_BreastCancer_Tykerb_DB01259-out.90	262495070	324660136	2	2	Cc1sc(C(CC(=O)O)NC(=O)OC(C)(C)C)cc1Br	COC(=O)c1ccnc(C)c1-n1nc(C2CCC2)c(Cl)c1Cl	35	{BOC-deprotection": [{"negishi": [1	2]}]}"	120.33	7	2	0.492754	4.79464	33	488.997	4	1	8	126.269	0	0	C:\Users\Shaba\Desktop\1. DdpMPyPEPhU\3. Enumeration_Docking_Final_Varified\1. Drug Enumeration\2. 15Drugs_Enumeration Outputs	auto_enum_BreastCancer_Tykerb_DB01259-out.maegz	90
114845079 + 331099213 [1/2]	1027	auto_enum_BreastCancer_Tykerb_DB01259-out.91	114845079	331099213	2	2	CC(C)(C)OC(=O)N1CC(/C=C/Br)C1	CC(C)(C)OC(=O)N1CCC[C@@H]1[B-](F)(F)F	88	{BOC-deprotection": [{"suzuki-2": [1	2]}]}"	41.57	2	1	0.492063	2.1615	18	252.358	2	1	3	71.4617	0	0	C:\Users\Shaba\Desktop\1. DdpMPyPEPhU\3. Enumeration_Docking_Final_Varified\1. Drug Enumeration\2. 15Drugs_Enumeration Outputs	auto_enum_BreastCancer_Tykerb_DB01259-out.maegz	91
31422042 + 315935158 [2/2]	1028	auto_enum_BreastCancer_Tykerb_DB01259-out.92	31422042	315935158	2	2	Cc1cc(C(=O)O)c2c(=O)[nH]c(S)nc2n1	Nc1c(Cl)cccc1NCC(=O)N1CCCCC1	18	{quinazoline-1": [{"curtius-3": [1]}	2]}"	114.26	4	3	0.491672	3.59032	31	457.991	4	0	8	127.036	0	0	C:\Users\Shaba\Desktop\1. DdpMPyPEPhU\3. Enumeration_Docking_Final_Varified\1. Drug Enumeration\2. 15Drugs_Enumeration Outputs	auto_enum_BreastCancer_Tykerb_DB01259-out.maegz	92
206909220 + 330440367 [1/1]	1029	auto_enum_BreastCancer_Tykerb_DB01259-out.93	206909220	330440367	2	1	O=C(O)/C=C/C(=O)c1ccc(Cl)cc1	CC(O)C#CCN	57	{curtius-3": [{"amination-1": [1	2]}]}"	75.35	4	3	0.491054	1.1378	18	244.294	1	1	4	72.0464	0	0	C:\Users\Shaba\Desktop\1. DdpMPyPEPhU\3. Enumeration_Docking_Final_Varified\1. Drug Enumeration\2. 15Drugs_Enumeration Outputs	auto_enum_BreastCancer_Tykerb_DB01259-out.maegz	93
313692154 + 313933888 [1/1]	1030	auto_enum_BreastCancer_Tykerb_DB01259-out.94	313692154	313933888	2	1	NCC(CO)Nc1ccc(Cl)cc1	CC(C)(C)OC(=O)Nc1ccc(O)cc1CC(O)C(=O)O	10	{BOC-deprotection": [{"mitsunobu-1": [1	2]}]}"	130.83	9	5	0.489978	1.7284	26	379.844	2	2	6	101.613	0	0	C:\Users\Shaba\Desktop\1. DdpMPyPEPhU\3. Enumeration_Docking_Final_Varified\1. Drug Enumeration\2. 15Drugs_Enumeration Outputs	auto_enum_BreastCancer_Tykerb_DB01259-out.maegz	94
315457021 + 259576327 + 300583820 [1/1]	1031	auto_enum_BreastCancer_Tykerb_DB01259-out.95	315457021	259576327	3	1	CC(CCNC(=O)NCc1ccco1)C(=O)O	O=C(O)C1CC12C(=O)Nc1c(Cl)cc(Br)cc12	98	{5-het-arylation": [{"curtius-3": [1]}	{"suzuki-2": [2	3]}]}"	149.93	9	5	0.489238	3.0094	38	523.634	5	3	6	142.374	0	0	C:\Users\Shaba\Desktop\1. DdpMPyPEPhU\3. Enumeration_Docking_Final_Varified\1. Drug Enumeration\2. 15Drugs_Enumeration Outputs	auto_enum_BreastCancer_Tykerb_DB01259-out.maegz	95	300583820	CC1CCN(C[B-](F)(F)F)CC1
331321004 + 300985243 [1/1]	1032	auto_enum_BreastCancer_Tykerb_DB01259-out.96	331321004	300985243	2	1	CC(C)Oc1ccc(-c2cc(N)n3cnc(C(=O)O)c3n2)cc1	CN(C)Cc1ccc(Cl)cc1B(O)OC(C)(C)C(C)(C)O	23	{chan-lam-1": [{"curtius-3": [1]}	2]}"	80.71	7	2	0.488961	5.2243	32	450.974	4	0	7	130.725	0	0	C:\Users\Shaba\Desktop\1. DdpMPyPEPhU\3. Enumeration_Docking_Final_Varified\1. Drug Enumeration\2. 15Drugs_Enumeration Outputs	auto_enum_BreastCancer_Tykerb_DB01259-out.maegz	96
107349250 + 320430602 + 96560213 [2/2]	1033	auto_enum_BreastCancer_Tykerb_DB01259-out.97	107349250	320430602	3	2	OCC1(CNc2ncc(Cl)cc2Br)CC1	Cc1nc2ccc(B3OC(C)(C)C(C)(C)O3)cc2c(=O)[nH]1	20	{quinazoline-1": [{"suzuki": [1	2]}	3]}"	83.4	7	2	0.488449	5.48102	37	522.093	6	1	7	148.238	0	0	C:\Users\Shaba\Desktop\1. DdpMPyPEPhU\3. Enumeration_Docking_Final_Varified\1. Drug Enumeration\2. 15Drugs_Enumeration Outputs	auto_enum_BreastCancer_Tykerb_DB01259-out.maegz	97	96560213	C1CNCC(C2CCOCC2)C1
1542152 + 53848457 [1/1]	1034	auto_enum_BreastCancer_Tykerb_DB01259-out.98	1542152	53848457	2	1	Cc1nc2ccccc2nc1C(=O)O	CC1(C)OB(c2cnc(C(F)(F)F)nc2)OC1(C)C	91	{chan-lam-1": [{"curtius-3": [1]}	2]}"	63.59	2	1	0.487885	3.49062	22	305.263	3	0	5	74.5917	0	0	C:\Users\Shaba\Desktop\1. DdpMPyPEPhU\3. Enumeration_Docking_Final_Varified\1. Drug Enumeration\2. 15Drugs_Enumeration Outputs	auto_enum_BreastCancer_Tykerb_DB01259-out.maegz	98
314047613 + 314832868 [1/1]	1035	auto_enum_BreastCancer_Tykerb_DB01259-out.99	314047613	314832868	2	1	CC(CC(=O)O)c1cc(Cl)cnc1F	CCCCc1ccc(OC[B-](F)(F)F)cc1	58	{suzuki-2": [{"curtius-3": [1]}	2]}"	48.14	8	1	0.486065	4.2045	23	316.42	2	1	3	91.0504	0	0	C:\Users\Shaba\Desktop\1. DdpMPyPEPhU\3. Enumeration_Docking_Final_Varified\1. Drug Enumeration\2. 15Drugs_Enumeration Outputs	auto_enum_BreastCancer_Tykerb_DB01259-out.maegz	99
49830010 + 330767327 [1/2]	1036	auto_enum_BreastCancer_Tykerb_DB01259-out.100	49830010	330767327	2	2	CC(C)(C)OC(=O)NCC1(c2ccccc2Cl)CCNCC1	CCOC(=O)c1c(C(C)C)nn(-c2nccc(C)c2Cl)c1Br	35	{BOC-deprotection": [{"negishi": [1	2]}]}"	95.06	7	2	0.484581	4.88522	35	540.506	4	0	7	142.114	0	0	C:\Users\Shaba\Desktop\1. DdpMPyPEPhU\3. Enumeration_Docking_Final_Varified\1. Drug Enumeration\2. 15Drugs_Enumeration Outputs	auto_enum_BreastCancer_Tykerb_DB01259-out.maegz	100
331414765 + 313483963 [1/1]	1037	auto_enum_BreastCancer_Tykerb_DB01259-out.101	331414765	313483963	2	1	COc1c(C)ccnc1-c1cc(Cl)n2nc(C)c(C3CC3)c2n1	CC(C)(C)OC(=O)N1CC2(C1)C([B-](F)(F)F)C2(F)F	88	{BOC-deprotection": [{"suzuki-2": [1	2]}]}"	64.34	4	1	0.483324	3.61624	30	411.456	6	1	6	107.21	0	0	C:\Users\Shaba\Desktop\1. DdpMPyPEPhU\3. Enumeration_Docking_Final_Varified\1. Drug Enumeration\2. 15Drugs_Enumeration Outputs	auto_enum_BreastCancer_Tykerb_DB01259-out.maegz	101
314381003 + 303222163 + 725978 [1/1]	1038	auto_enum_BreastCancer_Tykerb_DB01259-out.102	314381003	303222163	3	1	O=c1[nH]c(-c2cc(Br)cs2)nc2c1CSC2	OCC1CCN(C[B-](F)(F)F)C1	32	{mitsunobu-1": [{"suzuki-2": [1	2]}	{"curtius-3": [3]}]}"	97.13	6	2	0.482759	5.23832	36	540.114	6	1	8	147.951	0	0	C:\Users\Shaba\Desktop\1. DdpMPyPEPhU\3. Enumeration_Docking_Final_Varified\1. Drug Enumeration\2. 15Drugs_Enumeration Outputs	auto_enum_BreastCancer_Tykerb_DB01259-out.maegz	102	725978	Cc1cc(Cl)cc2c(O)c(C(=O)O)cnc12
315874501 + 32273166 [1/1]	1039	auto_enum_BreastCancer_Tykerb_DB01259-out.103	315874501	32273166	2	1	O=C(O)c1cnc(Oc2ccc(Br)cc2)nc1	COc1cc(C#N)ccc1B(O)O	23	{chan-lam-1": [{"curtius-3": [1]}	2]}"	80.06	5	1	0.482565	4.65528	25	397.232	3	0	6	97.2397	0	0	C:\Users\Shaba\Desktop\1. DdpMPyPEPhU\3. Enumeration_Docking_Final_Varified\1. Drug Enumeration\2. 15Drugs_Enumeration Outputs	auto_enum_BreastCancer_Tykerb_DB01259-out.maegz	103
107491477 + 300597927 + 44815441 [1/1]	1040	auto_enum_BreastCancer_Tykerb_DB01259-out.104	107491477	300597927	3	1	C#CCC(C)Nc1nc(Cl)ncc1F	CCC(C)C(N)C(=O)Nc1c(C)ccnc1Cl	80	{goldberg-1": [1	{"suzuki": [2	3]}]}"	123.05	10	3	0.480342	4.44572	38	521.616	3	3	7	145.361	0	0	C:\Users\Shaba\Desktop\1. DdpMPyPEPhU\3. Enumeration_Docking_Final_Varified\1. Drug Enumeration\2. 15Drugs_Enumeration Outputs	auto_enum_BreastCancer_Tykerb_DB01259-out.maegz	104	44815441	CC1(C)OB(c2ccc(F)cc2CN)OC1(C)C
8873404 + 114876242 [1/1]	1041	auto_enum_BreastCancer_Tykerb_DB01259-out.105	8873404	114876242	2	1	O=C(O)c1ccc2c(=O)[nH]cnc2c1	Nc1nsc(-c2ccc(Cl)c(Br)c2)n1	24	{quinazoline-1": [{"curtius-3": [1]}	2]}"	89.61	3	2	0.480254	4.89	25	433.722	4	0	7	105.288	0	0	C:\Users\Shaba\Desktop\1. DdpMPyPEPhU\3. Enumeration_Docking_Final_Varified\1. Drug Enumeration\2. 15Drugs_Enumeration Outputs	auto_enum_BreastCancer_Tykerb_DB01259-out.maegz	105
313538064 + 330811748 [1/1]	1042	auto_enum_BreastCancer_Tykerb_DB01259-out.106	313538064	330811748	2	1	CC(C)(O)c1c(Cl)ncnc1Cl	Cc1ccc(-n2nc(C3CCCC3)c(C(=O)O)c2N)c(F)n1	57	{curtius-3": [{"amination-1": [1	2]}]}"	114.77	5	3	0.47962	4.36902	31	445.93	4	0	8	117.245	0	0	C:\Users\Shaba\Desktop\1. DdpMPyPEPhU\3. Enumeration_Docking_Final_Varified\1. Drug Enumeration\2. 15Drugs_Enumeration Outputs	auto_enum_BreastCancer_Tykerb_DB01259-out.maegz	106
262049866 + 96966718 + 259883686 [1/1]	1043	auto_enum_BreastCancer_Tykerb_DB01259-out.107	262049866	96966718	3	1	Nc1ccc(C(=O)c2occc2Br)nc1	CC(Nc1nnc(Br)s1)C(C)(F)F	85	{suzuki": [{"amination-1": [1	2]}	3]}"	120.26	9	1	0.479407	5.1845	36	522.484	4	1	10	122.784	0	0	C:\Users\Shaba\Desktop\1. DdpMPyPEPhU\3. Enumeration_Docking_Final_Varified\1. Drug Enumeration\2. 15Drugs_Enumeration Outputs	auto_enum_BreastCancer_Tykerb_DB01259-out.maegz	107	259883686	CC1(C)OB(c2cccc(OC(F)F)n2)OC1(C)C
38190852 [1/1]	1044	auto_enum_BreastCancer_Tykerb_DB01259-out.108	38190852		1	1	O=C(O)CCS(=O)c1cccs1		74	{sulfone-2": [{"curtius-3": [1]}]}"	60.16	3	1	0.478088	0.4805	11	191.277	1	0	4	45.4262	0	0	C:\Users\Shaba\Desktop\1. DdpMPyPEPhU\3. Enumeration_Docking_Final_Varified\1. Drug Enumeration\2. 15Drugs_Enumeration Outputs	auto_enum_BreastCancer_Tykerb_DB01259-out.maegz	108
39542479 + 324659043 + 300959888 [1/1]	1045	auto_enum_BreastCancer_Tykerb_DB01259-out.109	39542479	324659043	3	1	CC[C@H](C)[C@H](NC(=O)c1cscn1)C(=O)O	Cc1cc(-n2nc(C)cc2Br)c(Cl)cn1	98	{5-het-arylation": [{"curtius-3": [1]}	{"suzuki-2": [2	3]}]}"	127.82	9	3	0.476646	4.09834	39	541.681	4	2	8	153.44	0	0	C:\Users\Shaba\Desktop\1. DdpMPyPEPhU\3. Enumeration_Docking_Final_Varified\1. Drug Enumeration\2. 15Drugs_Enumeration Outputs	auto_enum_BreastCancer_Tykerb_DB01259-out.maegz	109	300959888	C#CCNC(=O)c1ccc([B-](F)(F)F)cc1
30174063 + 313686837 [1/2]	1046	auto_enum_BreastCancer_Tykerb_DB01259-out.110	30174063	313686837	2	2	O=C(O)Cc1ccc(Nc2nc3ccccc3c(=O)[nH]2)cc1	Nc1cc(SCCCO)nc(N)n1	24	{quinazoline-1": [{"curtius-3": [1]}	2]}"	147.89	9	5	0.476085	3.4224	32	448.556	4	0	10	129.308	0	0	C:\Users\Shaba\Desktop\1. DdpMPyPEPhU\3. Enumeration_Docking_Final_Varified\1. Drug Enumeration\2. 15Drugs_Enumeration Outputs	auto_enum_BreastCancer_Tykerb_DB01259-out.maegz	110
4053362 + 300597127 + 64115037 [1/1]	1047	auto_enum_BreastCancer_Tykerb_DB01259-out.111	4053362	300597127	3	1	CC(C)CNc1nc2c(c(=O)n(C)c(=O)n2C)n1Cc1ccc(Cl)cc1	OC[B-](F)(F)F	32	{mitsunobu-1": [{"suzuki-2": [1	2]}	{"curtius-3": [3]}]}"	145.78	8	2	0.474957	3.13098	40	538.612	5	0	11	154.289	0	0	C:\Users\Shaba\Desktop\1. DdpMPyPEPhU\3. Enumeration_Docking_Final_Varified\1. Drug Enumeration\2. 15Drugs_Enumeration Outputs	auto_enum_BreastCancer_Tykerb_DB01259-out.maegz	111	64115037	N#Cc1ccc2ncc(C(=O)O)c(O)c2c1
262495070 + 324660136 [1/2]	1048	auto_enum_BreastCancer_Tykerb_DB01259-out.112	262495070	324660136	2	2	Cc1sc(C(CC(=O)O)NC(=O)OC(C)(C)C)cc1Br	COC(=O)c1ccnc(C)c1-n1nc(C2CCC2)c(Cl)c1Cl	35	{BOC-deprotection": [{"negishi": [1	2]}]}"	120.33	7	2	0.474338	4.79464	33	488.997	4	1	8	126.269	0	0	C:\Users\Shaba\Desktop\1. DdpMPyPEPhU\3. Enumeration_Docking_Final_Varified\1. Drug Enumeration\2. 15Drugs_Enumeration Outputs	auto_enum_BreastCancer_Tykerb_DB01259-out.maegz	112
38191428 + 50273218 [1/1]	1049	auto_enum_BreastCancer_Tykerb_DB01259-out.113	38191428	50273218	2	1	CS(=O)CC(=O)Nc1cc(C(=O)O)ccc1Cl	NCc1cc(C(=O)O)ccc1Cl	63	{goldberg-1": [{"curtius-3": [1]}	{"curtius-3": [2]}]}"	110.24	6	4	0.474147	2.4415	24	366.874	2	1	5	101.044	0	0	C:\Users\Shaba\Desktop\1. DdpMPyPEPhU\3. Enumeration_Docking_Final_Varified\1. Drug Enumeration\2. 15Drugs_Enumeration Outputs	auto_enum_BreastCancer_Tykerb_DB01259-out.maegz	113
313772936 + 324698931 + 313606134 [1/2]	1050	auto_enum_BreastCancer_Tykerb_DB01259-out.114	313772936	324698931	3	2	O=C(O)c1cc2cc(Br)ccc2c(O)n1	Cc1cnc(F)cc1-n1nc(C2CNC2)c(Cl)c1O	17	{ether-3": [{"curtius-3": [1]}	{"suzuki-2": [2	3]}]}"	134.58	8	4	0.472428	3.23262	39	533.608	6	0	10	144.624	0	0	C:\Users\Shaba\Desktop\1. DdpMPyPEPhU\3. Enumeration_Docking_Final_Varified\1. Drug Enumeration\2. 15Drugs_Enumeration Outputs	auto_enum_BreastCancer_Tykerb_DB01259-out.maegz	114	313606134	CN(CC1CC(O)C1)C[B-](F)(F)F
331455525 + 302092304 [1/1]	1051	auto_enum_BreastCancer_Tykerb_DB01259-out.115	331455525	302092304	2	1	Cc1c(C2CCCC2)nn2c(N)cc(-c3cc(C(F)(F)F)ccn3)nc12	CC(C)(C)OC(=O)N1CC2CCC(O)C21	16	{BOC-deprotection": [{"carbamate-2": [1	2]}]}"	93.44	4	2	0.471709	5.07502	36	500.525	6	3	7	125.572	0	0	C:\Users\Shaba\Desktop\1. DdpMPyPEPhU\3. Enumeration_Docking_Final_Varified\1. Drug Enumeration\2. 15Drugs_Enumeration Outputs	auto_enum_BreastCancer_Tykerb_DB01259-out.maegz	115
37184940 + 42000276 + 313090010 [1/1]	1052	auto_enum_BreastCancer_Tykerb_DB01259-out.116	37184940	42000276	3	1	O=C(O)CSCC(=O)NCc1ccco1	CN1CCC(Oc2nc(Cl)ncc2Br)CC1	98	{5-het-arylation": [{"curtius-3": [1]}	{"suzuki-2": [2	3]}]}"	123.58	9	2	0.470281	2.5578	34	487.626	4	1	9	130.386	0	0	C:\Users\Shaba\Desktop\1. DdpMPyPEPhU\3. Enumeration_Docking_Final_Varified\1. Drug Enumeration\2. 15Drugs_Enumeration Outputs	auto_enum_BreastCancer_Tykerb_DB01259-out.maegz	116	313090010	CC1(C)C(=O)CC1[B-](F)(F)F
331468634 + 313571324 [1/1]	1053	auto_enum_BreastCancer_Tykerb_DB01259-out.117	331468634	313571324	2	1	COc1cccc(-c2c(C)nn3c(Cl)c(C(=O)O)cnc23)c1F	O=C(O)CCCc1nc2c(s1)CCCC2	39	{amination-1": [{"curtius-3": [1]}	{"curtius-3": [2]}]}"	90.36	7	2	0.470153	4.81462	33	466.586	5	0	8	129.649	0	0	C:\Users\Shaba\Desktop\1. DdpMPyPEPhU\3. Enumeration_Docking_Final_Varified\1. Drug Enumeration\2. 15Drugs_Enumeration Outputs	auto_enum_BreastCancer_Tykerb_DB01259-out.maegz	117
44673753 + 40837692 [2/2]	1054	auto_enum_BreastCancer_Tykerb_DB01259-out.118	44673753	40837692	2	2	O=C(O)c1cc(Nc2nc3ccccc3c(=O)[nH]2)ccc1O	CCC1CNC(C)CN1	24	{quinazoline-1": [{"curtius-3": [1]}	2]}"	99.33	4	4	0.469846	3.2379	28	378.48	4	2	7	114.23	0	0	C:\Users\Shaba\Desktop\1. DdpMPyPEPhU\3. Enumeration_Docking_Final_Varified\1. Drug Enumeration\2. 15Drugs_Enumeration Outputs	auto_enum_BreastCancer_Tykerb_DB01259-out.maegz	118
313245661 + 189857305 + 263067173 [1/2]	1055	auto_enum_BreastCancer_Tykerb_DB01259-out.119	313245661	189857305	3	2	CCOc1cc(C(C)=O)cc(Cl)c1Cl	CC1(C)OB(c2ccc(F)o2)OC1(C)C	7	{amination-1": [{"suzuki": [1	2]}	{"curtius-3": [3]}]}"	114.87	8	2	0.469351	3.5045	30	439.509	3	0	6	110.967	0	0	C:\Users\Shaba\Desktop\1. DdpMPyPEPhU\3. Enumeration_Docking_Final_Varified\1. Drug Enumeration\2. 15Drugs_Enumeration Outputs	auto_enum_BreastCancer_Tykerb_DB01259-out.maegz	119	263067173	CN(C1(C(=O)O)CCCC1)S(N)(=O)=O
329926626 + 331090502 [1/1]	1056	auto_enum_BreastCancer_Tykerb_DB01259-out.120	329926626	331090502	2	1	NCc1cccnc1C(=O)O	OB(O)c1cc(CBr)ccc1Cl	23	{chan-lam-1": [{"curtius-3": [1]}	2]}"	50.94	4	2	0.46792	3.8322	18	326.625	2	0	3	79.4941	0	0	C:\Users\Shaba\Desktop\1. DdpMPyPEPhU\3. Enumeration_Docking_Final_Varified\1. Drug Enumeration\2. 15Drugs_Enumeration Outputs	auto_enum_BreastCancer_Tykerb_DB01259-out.maegz	120
49847738 + 44685189 + 37889716 [1/1]	1057	auto_enum_BreastCancer_Tykerb_DB01259-out.121	49847738	44685189	3	1	Cc1nc2cnc(Cl)cc2c(=O)[nH]1	CCO[Si](OCC)(OCC)c1ccc(CC(C)C)cc1	81	{quinazoline-1": [{"hiyama-1": [1	2]}	3]}"	143.04	9	3	0.467617	2.42022	38	538.674	4	1	8	147.366	0	0	C:\Users\Shaba\Desktop\1. DdpMPyPEPhU\3. Enumeration_Docking_Final_Varified\1. Drug Enumeration\2. 15Drugs_Enumeration Outputs	auto_enum_BreastCancer_Tykerb_DB01259-out.maegz	121	37889716	CC1(NC(=O)CNC(=O)CN)CCS(=O)(=O)C1
315297933 + 76742339 [1/1]	1058	auto_enum_BreastCancer_Tykerb_DB01259-out.122	315297933	76742339	2	1	N#CCC1(COc2cc(Cl)ccc2C(=O)O)CC1	Cc1ccc(O)cc1B1OC(C)(C)C(C)(C)O1	23	{chan-lam-1": [{"curtius-3": [1]}	2]}"	65.28	6	2	0.466887	5.1703	24	342.826	3	0	4	94.9705	0	0	C:\Users\Shaba\Desktop\1. DdpMPyPEPhU\3. Enumeration_Docking_Final_Varified\1. Drug Enumeration\2. 15Drugs_Enumeration Outputs	auto_enum_BreastCancer_Tykerb_DB01259-out.maegz	122
30174063 + 313686837 [2/2]	1059	auto_enum_BreastCancer_Tykerb_DB01259-out.123	30174063	313686837	2	2	O=C(O)Cc1ccc(Nc2nc3ccccc3c(=O)[nH]2)cc1	Nc1cc(SCCCO)nc(N)n1	24	{quinazoline-1": [{"curtius-3": [1]}	2]}"	147.89	9	5	0.466519	3.4224	32	448.556	4	0	10	129.308	0	0	C:\Users\Shaba\Desktop\1. DdpMPyPEPhU\3. Enumeration_Docking_Final_Varified\1. Drug Enumeration\2. 15Drugs_Enumeration Outputs	auto_enum_BreastCancer_Tykerb_DB01259-out.maegz	123
37755366 + 44479735 [1/1]	1060	auto_enum_BreastCancer_Tykerb_DB01259-out.124	37755366	44479735	2	1	Nc1ccc(Cl)cc1NC(=O)CCSCCO	CC(C)(C)OC(=O)Nc1cc(F)ccn1	11	{BOC-deprotection": [{"goldberg-1": [1	2]}]}"	100.27	8	4	0.466149	2.6006	24	350.419	2	0	6	95.9896	0	0	C:\Users\Shaba\Desktop\1. DdpMPyPEPhU\3. Enumeration_Docking_Final_Varified\1. Drug Enumeration\2. 15Drugs_Enumeration Outputs	auto_enum_BreastCancer_Tykerb_DB01259-out.maegz	124
331223625 + 330596770 [1/1]	1061	auto_enum_BreastCancer_Tykerb_DB01259-out.125	331223625	330596770	2	1	CC(C)(C)OC(=O)Nc1ccc(Br)c2c1CCO2	COc1ccc(-n2nc(C3(C)CC3)c(C3CC3)c2N)cc1O	2	{BOC-deprotection": [{"amination-1": [1	2]}]}"	94.56	6	3	0.465722	4.7761	32	432.524	6	0	7	123.678	0	0	C:\Users\Shaba\Desktop\1. DdpMPyPEPhU\3. Enumeration_Docking_Final_Varified\1. Drug Enumeration\2. 15Drugs_Enumeration Outputs	auto_enum_BreastCancer_Tykerb_DB01259-out.maegz	125
31422042 + 315935158 [1/2]	1062	auto_enum_BreastCancer_Tykerb_DB01259-out.126	31422042	315935158	2	2	Cc1cc(C(=O)O)c2c(=O)[nH]c(S)nc2n1	Nc1c(Cl)cccc1NCC(=O)N1CCCCC1	18	{quinazoline-1": [{"curtius-3": [1]}	2]}"	109.06	5	4	0.465584	4.02552	31	457.991	4	0	8	127.39	0	0	C:\Users\Shaba\Desktop\1. DdpMPyPEPhU\3. Enumeration_Docking_Final_Varified\1. Drug Enumeration\2. 15Drugs_Enumeration Outputs	auto_enum_BreastCancer_Tykerb_DB01259-out.maegz	126
50076425 + 314163154 [1/1]	1063	auto_enum_BreastCancer_Tykerb_DB01259-out.127	50076425	314163154	2	1	Cc1nc2nc(N3CCOCC3)[nH]c(=O)c2cc1C(=O)O	Cc1cc(COc2ccc(Br)cc2C(C)N)no1	18	{quinazoline-1": [{"curtius-3": [1]}	2]}"	124.45	7	2	0.465455	4.56304	36	554.449	5	1	10	141.266	0	0	C:\Users\Shaba\Desktop\1. DdpMPyPEPhU\3. Enumeration_Docking_Final_Varified\1. Drug Enumeration\2. 15Drugs_Enumeration Outputs	auto_enum_BreastCancer_Tykerb_DB01259-out.maegz	127
44673753 + 40837692 [1/2]	1064	auto_enum_BreastCancer_Tykerb_DB01259-out.128	44673753	40837692	2	2	O=C(O)c1cc(Nc2nc3ccccc3c(=O)[nH]2)ccc1O	CCC1CNC(C)CN1	24	{quinazoline-1": [{"curtius-3": [1]}	2]}"	99.33	4	4	0.464986	3.2379	28	378.48	4	2	7	114.23	0	0	C:\Users\Shaba\Desktop\1. DdpMPyPEPhU\3. Enumeration_Docking_Final_Varified\1. Drug Enumeration\2. 15Drugs_Enumeration Outputs	auto_enum_BreastCancer_Tykerb_DB01259-out.maegz	128
313629201 + 44684973 + 315596288 [1/2]	1065	auto_enum_BreastCancer_Tykerb_DB01259-out.129	313629201	44684973	3	2	CC(=O)CC(O)c1cc(Cl)cc(Cl)c1	CCO[Si](OCC)(OCC)c1ccc2c(c1)CCO2	45	{goldberg-1": [{"hiyama-1": [1	2]}	3]}"	126.21	9	3	0.464671	4.0809	38	515.614	5	2	9	146.585	0	0	C:\Users\Shaba\Desktop\1. DdpMPyPEPhU\3. Enumeration_Docking_Final_Varified\1. Drug Enumeration\2. 15Drugs_Enumeration Outputs	auto_enum_BreastCancer_Tykerb_DB01259-out.maegz	129	315596288	CC(C)C(CO)Nc1nc(N)cn2ccnc12
331478907 + 49275957 [2/2]	1066	auto_enum_BreastCancer_Tykerb_DB01259-out.130	331478907	49275957	2	2	Cc1cnc(-c2cnn3c(N)c(C(=O)O)cnc23)cc1C1CC1	CC(C)(C)Nc1cc(B2OC(C)(C)C(C)(C)O2)ccc1N	91	{chan-lam-1": [{"curtius-3": [1]}	2]}"	119.18	5	4	0.463986	5.09552	33	442.571	5	0	8	134.855	0	0	C:\Users\Shaba\Desktop\1. DdpMPyPEPhU\3. Enumeration_Docking_Final_Varified\1. Drug Enumeration\2. 15Drugs_Enumeration Outputs	auto_enum_BreastCancer_Tykerb_DB01259-out.maegz	130
314939417 + 330710096 [2/2]	1067	auto_enum_BreastCancer_Tykerb_DB01259-out.131	314939417	330710096	2	2	Nc1cc(Cl)ccc1CS(=O)c1ccc(Br)cc1	CCCC[Sn](CCCC)(CCCC)C(F)=C(F)F	86	{sulfone-2": [{"stille": [1	2]}]}"	60.16	4	1	0.463333	4.4307	23	361.772	2	0	3	83.4402	0	0	C:\Users\Shaba\Desktop\1. DdpMPyPEPhU\3. Enumeration_Docking_Final_Varified\1. Drug Enumeration\2. 15Drugs_Enumeration Outputs	auto_enum_BreastCancer_Tykerb_DB01259-out.maegz	131
300600894 + 315773734 [1/1]	1068	auto_enum_BreastCancer_Tykerb_DB01259-out.132	300600894	315773734	2	1	O=C(O)C1CN(Cc2nc3ccccc3c(=O)[nH]2)CCO1	Nc1ccc(NC(=O)COCCC(F)(F)F)cc1	24	{quinazoline-1": [{"curtius-3": [1]}	2]}"	114.63	9	3	0.46299	3.3979	36	504.513	4	1	8	128.588	0	0	C:\Users\Shaba\Desktop\1. DdpMPyPEPhU\3. Enumeration_Docking_Final_Varified\1. Drug Enumeration\2. 15Drugs_Enumeration Outputs	auto_enum_BreastCancer_Tykerb_DB01259-out.maegz	132
108124130 + 36748378 [2/2]	1069	auto_enum_BreastCancer_Tykerb_DB01259-out.133	108124130	36748378	2	2	COc1cc(C(=O)O)c(Br)cc1I	CCS(=O)(=O)NCc1ccc(C(=O)O)cc1	63	{goldberg-1": [{"curtius-3": [1]}	{"curtius-3": [2]}]}"	93.45	7	3	0.462222	3.2228	24	414.325	2	0	5	101.132	0	0	C:\Users\Shaba\Desktop\1. DdpMPyPEPhU\3. Enumeration_Docking_Final_Varified\1. Drug Enumeration\2. 15Drugs_Enumeration Outputs	auto_enum_BreastCancer_Tykerb_DB01259-out.maegz	133
314841135 + 313460323 + 45478812 [1/1]	1070	auto_enum_BreastCancer_Tykerb_DB01259-out.134	314841135	313460323	3	1	Nc1c(Cl)cc(-c2nnc3n2CCC3)cc1Cl	CCCC[Sn](/C=C/CO)(CCCC)CCCC	51	{chan-lam-1": [{"stille": [1	2]}	3]}"	108.64	6	2	0.461134	4.7459	39	552.079	5	0	9	152.448	0	0	C:\Users\Shaba\Desktop\1. DdpMPyPEPhU\3. Enumeration_Docking_Final_Varified\1. Drug Enumeration\2. 15Drugs_Enumeration Outputs	auto_enum_BreastCancer_Tykerb_DB01259-out.maegz	134	45478812	CC(C)(C)OC(=O)N1CCN(c2ncccc2B(O)O)CC1
114686859 + 44685007 + 96661406 [1/2]	1071	auto_enum_BreastCancer_Tykerb_DB01259-out.135	114686859	44685007	3	2	Cc1cc(Cl)c2nc(C)[nH]c(=O)c2c1	CCO[Si](OCC)(OCC)c1ccccc1N(C)C	81	{quinazoline-1": [{"hiyama-1": [1	2]}	3]}"	57.18	6	1	0.54321	5.26474	34	452.606	5	1	6	141.043	0	0	C:\Users\Shaba\Desktop\1. DdpMPyPEPhU\3. Enumeration_Docking_Final_Varified\1. Drug Enumeration\2. 15Drugs_Enumeration Outputs	auto_enum_BreastCancer_Tykerb_DB01259-out.maegz	135	96661406	c1cncc(NCC2CCCN2)c1
44689519 + 222600189 + 42547883 [2/2]	1072	auto_enum_BreastCancer_Tykerb_DB01259-out.136	44689519	222600189	3	2	COc1ccc2nc(Cl)[nH]c(=O)c2c1	CN(C)C(=O)c1ccc(B(O)O)cn1	20	{quinazoline-1": [{"suzuki": [1	2]}	3]}"	147.83	6	3	0.536525	4.7278	39	537.609	6	0	10	152.235	0	0	C:\Users\Shaba\Desktop\1. DdpMPyPEPhU\3. Enumeration_Docking_Final_Varified\1. Drug Enumeration\2. 15Drugs_Enumeration Outputs	auto_enum_BreastCancer_Tykerb_DB01259-out.maegz	136	42547883	Nc1ccc2nc(-c3sccc3N)[nH]c2n1
10012692 + 314682635 [1/1]	1073	auto_enum_BreastCancer_Tykerb_DB01259-out.137	10012692	314682635	2	1	O=C(O)c1ccccc1Cc1nc2ccccc2c(=O)[nH]1	CC(C)(C)n1ccnc(NC2CCOCC2)c1=O	18	{quinazoline-1": [{"curtius-3": [1]}	2]}"	99.16	5	1	0.531537	4.4316	36	484.604	5	0	8	142.671	0	0	C:\Users\Shaba\Desktop\1. DdpMPyPEPhU\3. Enumeration_Docking_Final_Varified\1. Drug Enumeration\2. 15Drugs_Enumeration Outputs	auto_enum_BreastCancer_Tykerb_DB01259-out.maegz	137
315576133 + 114842343 + 96687685 [1/1]	1074	auto_enum_BreastCancer_Tykerb_DB01259-out.138	315576133	114842343	3	1	COCC(N)C(=O)Nc1c(Br)cccc1C(=O)O	O=c1[nH]cnc2c(F)c(Br)c(F)cc12	68	{negishi": [{"curtius-3": [1]}	{"quinazoline-1": [2	3]}]}"	132.28	8	3	0.524793	4.2891	40	555.536	5	3	8	141.644	0	0	C:\Users\Shaba\Desktop\1. DdpMPyPEPhU\3. Enumeration_Docking_Final_Varified\1. Drug Enumeration\2. 15Drugs_Enumeration Outputs	auto_enum_BreastCancer_Tykerb_DB01259-out.maegz	138	96687685	CC1CC1Nc1ncc(F)cc1F
44689519 + 222600189 + 42547883 [1/2]	1075	auto_enum_BreastCancer_Tykerb_DB01259-out.139	44689519	222600189	3	2	COc1ccc2nc(Cl)[nH]c(=O)c2c1	CN(C)C(=O)c1ccc(B(O)O)cn1	20	{quinazoline-1": [{"suzuki": [1	2]}	3]}"	147.83	6	3	0.522811	4.7278	39	537.609	6	0	10	152.235	0	0	C:\Users\Shaba\Desktop\1. DdpMPyPEPhU\3. Enumeration_Docking_Final_Varified\1. Drug Enumeration\2. 15Drugs_Enumeration Outputs	auto_enum_BreastCancer_Tykerb_DB01259-out.maegz	139	42547883	Nc1ccc2nc(-c3sccc3N)[nH]c2n1
36641920 + 96725808 [1/1]	1076	auto_enum_BreastCancer_Tykerb_DB01259-out.140	36641920	96725808	2	1	CCN(CCC(=O)O)Cc1nc2c(C)cccc2c(=O)[nH]1	CCc1ccc(NC(C)C)cc1F	18	{quinazoline-1": [{"curtius-3": [1]}	2]}"	58.28	9	1	0.517011	4.96682	31	423.58	3	0	5	127.333	0	0	C:\Users\Shaba\Desktop\1. DdpMPyPEPhU\3. Enumeration_Docking_Final_Varified\1. Drug Enumeration\2. 15Drugs_Enumeration Outputs	auto_enum_BreastCancer_Tykerb_DB01259-out.maegz	140
331464795 + 37345574 [1/1]	1077	auto_enum_BreastCancer_Tykerb_DB01259-out.141	331464795	37345574	2	1	COc1cccc(-c2c(C(C)C)nn3c(Cl)c(C(=O)O)cnc23)c1F	CCS(=O)(=O)Nc1ccsc1C(=O)O	39	{amination-1": [{"curtius-3": [1]}	{"curtius-3": [2]}]}"	123.64	8	3	0.510147	4.8163	34	504.613	4	0	9	134.12	0	0	C:\Users\Shaba\Desktop\1. DdpMPyPEPhU\3. Enumeration_Docking_Final_Varified\1. Drug Enumeration\2. 15Drugs_Enumeration Outputs	auto_enum_BreastCancer_Tykerb_DB01259-out.maegz	141
40317851 [1/1]	1078	auto_enum_BreastCancer_Tykerb_DB01259-out.142	40317851		1	1	COCCCS(=O)c1cccc(C(=O)O)c1		74	{sulfone-2": [{"curtius-3": [1]}]}"	69.39	5	1	0.509921	1.079	15	229.301	1	0	4	59.4002	0	0	C:\Users\Shaba\Desktop\1. DdpMPyPEPhU\3. Enumeration_Docking_Final_Varified\1. Drug Enumeration\2. 15Drugs_Enumeration Outputs	auto_enum_BreastCancer_Tykerb_DB01259-out.maegz	142
114524199 + 315060226 + 313442940 [1/1]	1079	auto_enum_BreastCancer_Tykerb_DB01259-out.143	114524199	315060226	3	1	Cc1c(CO)cnn1-c1cccnn1	O=C(NCc1ccc(O)cc1)c1ccc(Cl)o1	95	{stille": [{"mitsunobu-1": [1	2]}	3]}"	134.26	10	1	0.503307	3.95582	39	524.537	5	0	10	139.714	0	0	C:\Users\Shaba\Desktop\1. DdpMPyPEPhU\3. Enumeration_Docking_Final_Varified\1. Drug Enumeration\2. 15Drugs_Enumeration Outputs	auto_enum_BreastCancer_Tykerb_DB01259-out.maegz	143	313442940	CCCC[Sn](CCCC)(CCCC)c1ccc(OC)nc1C=O
331289034 + 37335526 [1/1]	1080	auto_enum_BreastCancer_Tykerb_DB01259-out.144	331289034	37335526	2	1	Cc1cccc(-c2c(C3CCC3)nn3c(Cl)c(C(=O)O)cnc23)c1F	Cc1nnc(Sc2ncccc2C(=O)O)[nH]1	63	{goldberg-1": [{"curtius-3": [1]}	{"curtius-3": [2]}]}"	122.7	6	3	0.501124	5.40984	36	501.595	6	0	9	136.885	0	0	C:\Users\Shaba\Desktop\1. DdpMPyPEPhU\3. Enumeration_Docking_Final_Varified\1. Drug Enumeration\2. 15Drugs_Enumeration Outputs	auto_enum_BreastCancer_Tykerb_DB01259-out.maegz	144
39795928 + 330877658 + 300586894 [1/1]	1081	auto_enum_BreastCancer_Tykerb_DB01259-out.145	39795928	330877658	3	1	O=C(O)c1noc(Cc2cccs2)n1	Cc1c(Cl)cncc1-n1nc(C2CCOC2)c(CN)c1Br	98	{5-het-arylation": [{"curtius-3": [1]}	{"suzuki-2": [2	3]}]}"	146.17	9	3	0.5	3.00662	40	563.732	6	1	12	154.352	0	0	C:\Users\Shaba\Desktop\1. DdpMPyPEPhU\3. Enumeration_Docking_Final_Varified\1. Drug Enumeration\2. 15Drugs_Enumeration Outputs	auto_enum_BreastCancer_Tykerb_DB01259-out.maegz	145	300586894	CN(C[B-](F)(F)F)C1CCNCC1
70144628 + 178504901 + 315229968 [1/1]	1082	auto_enum_BreastCancer_Tykerb_DB01259-out.146	70144628	178504901	3	1	COc1cc2[nH]c(=O)cc(O)c2cc1Cl	CC1(C)OB(c2ccc3nc[nH]c(=O)c3c2)OC1(C)C	20	{quinazoline-1": [{"suzuki": [1	2]}	3]}"	97.82	10	2	0.497662	4.731	42	570.738	6	1	8	168.567	0	0	C:\Users\Shaba\Desktop\1. DdpMPyPEPhU\3. Enumeration_Docking_Final_Varified\1. Drug Enumeration\2. 15Drugs_Enumeration Outputs	auto_enum_BreastCancer_Tykerb_DB01259-out.maegz	146	315229968	CC(C)CN1CCN(CCNC(C)C2CC2)CC1
31521978 + 314579278 [1/1]	1083	auto_enum_BreastCancer_Tykerb_DB01259-out.147	31521978	314579278	2	1	CN1CCN(Cc2nc3cc(C(=O)O)ccc3c(=O)[nH]2)CC1	COc1cc(N)ccc1NC(=O)CC1CCCC1	18	{quinazoline-1": [{"curtius-3": [1]}	2]}"	108.64	8	3	0.497558	4.2304	37	503.651	5	0	8	148.206	0	0	C:\Users\Shaba\Desktop\1. DdpMPyPEPhU\3. Enumeration_Docking_Final_Varified\1. Drug Enumeration\2. 15Drugs_Enumeration Outputs	auto_enum_BreastCancer_Tykerb_DB01259-out.maegz	147
331256151 + 324140273 + 313697278 [1/1]	1084	auto_enum_BreastCancer_Tykerb_DB01259-out.148	331256151	324140273	3	1	O=C(O)c1oc2cc(Br)ccc2c1NC(=O)C(F)(F)F	Nc1nc2cccc(Br)c2c(=O)[nH]1	68	{negishi": [{"curtius-3": [1]}	{"quinazoline-1": [2	3]}]}"	140.37	6	3	0.497534	5.0682	38	526.519	4	0	8	140.559	0	0	C:\Users\Shaba\Desktop\1. DdpMPyPEPhU\3. Enumeration_Docking_Final_Varified\1. Drug Enumeration\2. 15Drugs_Enumeration Outputs	auto_enum_BreastCancer_Tykerb_DB01259-out.maegz	148	313697278	C=CC(=O)CNC(C)(C)C
315043370 [1/1]	1085	auto_enum_BreastCancer_Tykerb_DB01259-out.149	315043370		1	1	CC(CNc1ccc(C(=O)O)cc1Br)S(C)=O		74	{sulfone-2": [{"curtius-3": [1]}]}"	72.19	4	2	0.496016	1.8763	16	307.213	1	1	4	71.3499	0	0	C:\Users\Shaba\Desktop\1. DdpMPyPEPhU\3. Enumeration_Docking_Final_Varified\1. Drug Enumeration\2. 15Drugs_Enumeration Outputs	auto_enum_BreastCancer_Tykerb_DB01259-out.maegz	149
315765754 + 331347389 [1/1]	1086	auto_enum_BreastCancer_Tykerb_DB01259-out.150	315765754	331347389	2	1	O=C(O)CNCc1ccc(Br)c2cccnc12	COc1ccc(-c2c(C(F)(F)F)nn3c(Cl)c(C(=O)O)cnc23)cc1	63	{goldberg-1": [{"curtius-3": [1]}	{"curtius-3": [2]}]}"	102.39	7	3	0.495617	5.3747	37	527.938	5	0	8	135.907	0	0	C:\Users\Shaba\Desktop\1. DdpMPyPEPhU\3. Enumeration_Docking_Final_Varified\1. Drug Enumeration\2. 15Drugs_Enumeration Outputs	auto_enum_BreastCancer_Tykerb_DB01259-out.maegz	150
330116614 + 49258295 + 194570999 [1/1]	1087	auto_enum_BreastCancer_Tykerb_DB01259-out.151	330116614	49258295	3	1	Cc1nn(CC(=O)O)c(C(F)(F)F)c1Br	O=c1[nH]c(C(F)(F)F)nc2ccc(Cl)cc12	68	{negishi": [{"curtius-3": [1]}	{"quinazoline-1": [2	3]}]}"	114.85	7	2	0.493895	4.59094	39	572.539	4	0	9	131.502	0	0	C:\Users\Shaba\Desktop\1. DdpMPyPEPhU\3. Enumeration_Docking_Final_Varified\1. Drug Enumeration\2. 15Drugs_Enumeration Outputs	auto_enum_BreastCancer_Tykerb_DB01259-out.maegz	151	194570999	Cc1csc(CN(C)C(=O)CN)n1
331217362 + 315113753 [1/1]	1088	auto_enum_BreastCancer_Tykerb_DB01259-out.152	331217362	315113753	2	1	CC(C)(C)OC(=O)NC1(c2ccc(Cl)nc2)CC1	CCc1nc2c(OC(F)F)cccc2c(N)c1C	2	{BOC-deprotection": [{"amination-1": [1	2]}]}"	73.06	6	2	0.493795	4.79342	28	384.43	4	0	5	105.109	0	0	C:\Users\Shaba\Desktop\1. DdpMPyPEPhU\3. Enumeration_Docking_Final_Varified\1. Drug Enumeration\2. 15Drugs_Enumeration Outputs	auto_enum_BreastCancer_Tykerb_DB01259-out.maegz	152
331473168 + 262410810 [1/1]	1089	auto_enum_BreastCancer_Tykerb_DB01259-out.153	331473168	262410810	2	1	CN1CCCCC1c1cc(N)n2nc(C3CCCCC3)c(C(=O)O)c2n1	CC1(C)OB(c2ccc(Cn3ncccc3=O)cc2)OC1(C)C	23	{chan-lam-1": [{"curtius-3": [1]}	2]}"	106.37	6	2	0.491963	4.8646	38	512.662	6	1	9	149.771	0	0	C:\Users\Shaba\Desktop\1. DdpMPyPEPhU\3. Enumeration_Docking_Final_Varified\1. Drug Enumeration\2. 15Drugs_Enumeration Outputs	auto_enum_BreastCancer_Tykerb_DB01259-out.maegz	153
4691823 + 41205177 [1/1]	1090	auto_enum_BreastCancer_Tykerb_DB01259-out.154	4691823	41205177	2	1	O=C(O)CCSc1nc2ccccc2c(=O)[nH]1	COCOC(=O)c1c(C)cccc1N	18	{quinazoline-1": [{"curtius-3": [1]}	2]}"	99.36	8	2	0.490884	3.49332	28	398.488	3	0	8	111.07	0	0	C:\Users\Shaba\Desktop\1. DdpMPyPEPhU\3. Enumeration_Docking_Final_Varified\1. Drug Enumeration\2. 15Drugs_Enumeration Outputs	auto_enum_BreastCancer_Tykerb_DB01259-out.maegz	154
330836261 + 315421062 [2/2]	1091	auto_enum_BreastCancer_Tykerb_DB01259-out.155	330836261	315421062	2	2	CS(=O)(=O)c1nn(-c2cc(F)cc(F)n2)c(Cl)c1C(=O)O	CCCNC1(C(=O)O)CCC(OC(C)(C)CC)C1	57	{curtius-3": [{"amination-1": [1	2]}]}"	140.64	10	2	0.490677	3.2763	36	529.61	3	2	9	128.994	0	0	C:\Users\Shaba\Desktop\1. DdpMPyPEPhU\3. Enumeration_Docking_Final_Varified\1. Drug Enumeration\2. 15Drugs_Enumeration Outputs	auto_enum_BreastCancer_Tykerb_DB01259-out.maegz	155
114686859 + 44685007 + 96661406 [2/2]	1092	auto_enum_BreastCancer_Tykerb_DB01259-out.156	114686859	44685007	3	2	Cc1cc(Cl)c2nc(C)[nH]c(=O)c2c1	CCO[Si](OCC)(OCC)c1ccccc1N(C)C	81	{quinazoline-1": [{"hiyama-1": [1	2]}	3]}"	57.18	6	1	0.489629	5.45554	34	452.606	5	1	6	141.87	0	0	C:\Users\Shaba\Desktop\1. DdpMPyPEPhU\3. Enumeration_Docking_Final_Varified\1. Drug Enumeration\2. 15Drugs_Enumeration Outputs	auto_enum_BreastCancer_Tykerb_DB01259-out.maegz	156	96661406	c1cncc(NCC2CCCN2)c1
314428953 [1/1]	1093	auto_enum_BreastCancer_Tykerb_DB01259-out.157	314428953		1	1	CN1CCN(CCS(=O)CC(=O)O)CC1		74	{sulfone-2": [{"curtius-3": [1]}]}"	66.64	4	1	0.488281	-1.4352	14	221.326	1	0	5	56.7782	0	0	C:\Users\Shaba\Desktop\1. DdpMPyPEPhU\3. Enumeration_Docking_Final_Varified\1. Drug Enumeration\2. 15Drugs_Enumeration Outputs	auto_enum_BreastCancer_Tykerb_DB01259-out.maegz	157
331113096 + 313105213 + 2797294 [1/1]	1094	auto_enum_BreastCancer_Tykerb_DB01259-out.158	331113096	313105213	3	1	CC(C)c1nn2c(N)ncnc2c1I	CCCC[Sn](CCCC)(CCCC)c1cn(CC(C)C)nn1	59	{chan-lam-1": [{"stille": [1	2]}	3]}"	132.43	9	1	0.487982	4.089	39	553.693	5	0	11	147.612	0	0	C:\Users\Shaba\Desktop\1. DdpMPyPEPhU\3. Enumeration_Docking_Final_Varified\1. Drug Enumeration\2. 15Drugs_Enumeration Outputs	auto_enum_BreastCancer_Tykerb_DB01259-out.maegz	158	2797294	COc1ccc(B(O)O)cc1S(=O)(=O)N1CCCCC1
263301919 + 54600492 + 300123787 [1/1]	1095	auto_enum_BreastCancer_Tykerb_DB01259-out.159	263301919	54600492	3	1	CC(N)C(C)(F)c1cc(Cl)cnc1N	Cc1c(F)cncc1B(O)O	96	{suzuki-2": [{"chan-lam-1": [1	2]}	3]}"	76.97	5	2	0.487728	4.76804	27	372.419	3	2	5	101	0	0	C:\Users\Shaba\Desktop\1. DdpMPyPEPhU\3. Enumeration_Docking_Final_Varified\1. Drug Enumeration\2. 15Drugs_Enumeration Outputs	auto_enum_BreastCancer_Tykerb_DB01259-out.maegz	159	300123787	Cc1ccc([B-](F)(F)F)o1
300600894 + 89927150 [1/1]	1096	auto_enum_BreastCancer_Tykerb_DB01259-out.160	300600894	89927150	2	1	O=C(O)C1CN(Cc2nc3ccccc3c(=O)[nH]2)CCO1	CC(C)c1noc(-c2cccn3c(CN)nnc23)n1	24	{quinazoline-1": [{"curtius-3": [1]}	2]}"	145.41	7	2	0.486679	2.575	37	500.567	6	1	12	136.437	0	0	C:\Users\Shaba\Desktop\1. DdpMPyPEPhU\3. Enumeration_Docking_Final_Varified\1. Drug Enumeration\2. 15Drugs_Enumeration Outputs	auto_enum_BreastCancer_Tykerb_DB01259-out.maegz	160
207604344 + 45483199 [1/1]	1097	auto_enum_BreastCancer_Tykerb_DB01259-out.161	207604344	45483199	2	1	CC1(c2ncc(C(=O)O)c(=O)[nH]2)CCCC1	CC1(C)OB(c2ccc(Cl)c(Cl)c2)OC1(C)C	91	{chan-lam-1": [{"curtius-3": [1]}	2]}"	57.78	3	2	0.484882	4.652	22	338.238	3	0	3	90.4224	0	0	C:\Users\Shaba\Desktop\1. DdpMPyPEPhU\3. Enumeration_Docking_Final_Varified\1. Drug Enumeration\2. 15Drugs_Enumeration Outputs	auto_enum_BreastCancer_Tykerb_DB01259-out.maegz	161
313993624 + 44685045 + 187686201 [1/1]	1098	auto_enum_BreastCancer_Tykerb_DB01259-out.162	313993624	44685045	3	1	Clc1ncnc(Cl)c1C1COCCN1	CCO[Si](OCC)(OCC)c1ccc(C)cc1C	45	{goldberg-1": [{"hiyama-1": [1	2]}	3]}"	105.24	7	3	0.484099	5.27416	38	529.666	5	1	7	150.217	0	0	C:\Users\Shaba\Desktop\1. DdpMPyPEPhU\3. Enumeration_Docking_Final_Varified\1. Drug Enumeration\2. 15Drugs_Enumeration Outputs	auto_enum_BreastCancer_Tykerb_DB01259-out.maegz	162	187686201	Cc1ccc(N)c(NS(=O)(=O)c2ccccc2)c1
324666883 + 314052093 [4/4]	1099	auto_enum_BreastCancer_Tykerb_DB01259-out.163	324666883	314052093	2	4	CCCc1nn(-c2ccc(C)nc2C(=O)O)c(Cl)c1Cl	CCCNC(=O)C(C)Nc1cc(C(=O)O)ccn1	39	{amination-1": [{"curtius-3": [1]}	{"curtius-3": [2]}]}"	127.98	9	3	0.484013	3.79382	33	471.009	3	1	8	133.065	0	0	C:\Users\Shaba\Desktop\1. DdpMPyPEPhU\3. Enumeration_Docking_Final_Varified\1. Drug Enumeration\2. 15Drugs_Enumeration Outputs	auto_enum_BreastCancer_Tykerb_DB01259-out.maegz	163
107262645 + 324617331 + 301241093 [1/1]	1100	auto_enum_BreastCancer_Tykerb_DB01259-out.164	107262645	324617331	3	1	Cc1cc(Cl)cc2[nH]c(=O)[nH]c(=O)c12	Cc1nn(-c2cc(O)nc(F)c2)c(O)c1Cl	75	{negishi": [1	{"suzuki-2": [2	3]}]}"	149.78	3	4	0.483942	3.71204	38	528.422	5	0	8	126.537	0	0	C:\Users\Shaba\Desktop\1. DdpMPyPEPhU\3. Enumeration_Docking_Final_Varified\1. Drug Enumeration\2. 15Drugs_Enumeration Outputs	auto_enum_BreastCancer_Tykerb_DB01259-out.maegz	164	301241093	F[B-](F)(F)c1c(C(F)(F)F)ccnc1Cl
43219316 + 315187932 + 96600741 [2/2]	1101	auto_enum_BreastCancer_Tykerb_DB01259-out.165	43219316	315187932	3	2	O=c1[nH]c(Cl)nc2ccc(Cl)cc12	Cc1cnn(Cc2cc(F)cc(B3OC(C)(C)C(C)(C)O3)c2)c1	20	{quinazoline-1": [{"suzuki": [1	2]}	3]}"	87.97	6	2	0.483808	5.00072	37	520.012	6	1	6	141.162	0	0	C:\Users\Shaba\Desktop\1. DdpMPyPEPhU\3. Enumeration_Docking_Final_Varified\1. Drug Enumeration\2. 15Drugs_Enumeration Outputs	auto_enum_BreastCancer_Tykerb_DB01259-out.maegz	165	96600741	N[C@@H]1CCN(C(=O)NC2CC2)C1
313615684 + 43479122 + 106064798 [1/2]	1102	auto_enum_BreastCancer_Tykerb_DB01259-out.166	313615684	43479122	3	2	CC(C)C(CO)Nc1ncc(Br)cc1Cl	O=C(O)c1n[nH]c2c(O)cccc12	93	{negishi": [{"mitsunobu-1": [1	2]}	{"curtius-3": [3]}]}"	143.97	8	4	0.483412	5.07	37	564.444	5	1	8	146.854	0	0	C:\Users\Shaba\Desktop\1. DdpMPyPEPhU\3. Enumeration_Docking_Final_Varified\1. Drug Enumeration\2. 15Drugs_Enumeration Outputs	auto_enum_BreastCancer_Tykerb_DB01259-out.maegz	166	106064798	Cn1c(C(=O)O)cc2cc(Cl)cnc21
330836261 + 315421062 [1/2]	1103	auto_enum_BreastCancer_Tykerb_DB01259-out.167	330836261	315421062	2	2	CS(=O)(=O)c1nn(-c2cc(F)cc(F)n2)c(Cl)c1C(=O)O	CCCNC1(C(=O)O)CCC(OC(C)(C)CC)C1	57	{curtius-3": [{"amination-1": [1	2]}]}"	140.64	10	2	0.482852	3.3287	36	529.61	3	2	9	129.895	0	0	C:\Users\Shaba\Desktop\1. DdpMPyPEPhU\3. Enumeration_Docking_Final_Varified\1. Drug Enumeration\2. 15Drugs_Enumeration Outputs	auto_enum_BreastCancer_Tykerb_DB01259-out.maegz	167
44673753 + 42377413 [1/1]	1104	auto_enum_BreastCancer_Tykerb_DB01259-out.168	44673753	42377413	2	1	O=C(O)c1cc(Nc2nc3ccccc3c(=O)[nH]2)ccc1O	Cc1c(CNCCC(=O)N(C)C)cnn1C	18	{quinazoline-1": [{"curtius-3": [1]}	2]}"	125.43	8	3	0.481935	3.18802	35	474.569	4	0	9	137.646	0	0	C:\Users\Shaba\Desktop\1. DdpMPyPEPhU\3. Enumeration_Docking_Final_Varified\1. Drug Enumeration\2. 15Drugs_Enumeration Outputs	auto_enum_BreastCancer_Tykerb_DB01259-out.maegz	168
324666883 + 314052093 [2/4]	1105	auto_enum_BreastCancer_Tykerb_DB01259-out.169	324666883	314052093	2	4	CCCc1nn(-c2ccc(C)nc2C(=O)O)c(Cl)c1Cl	CCCNC(=O)C(C)Nc1cc(C(=O)O)ccn1	39	{amination-1": [{"curtius-3": [1]}	{"curtius-3": [2]}]}"	127.98	9	3	0.48136	3.79382	33	471.009	3	1	8	133.065	0	0	C:\Users\Shaba\Desktop\1. DdpMPyPEPhU\3. Enumeration_Docking_Final_Varified\1. Drug Enumeration\2. 15Drugs_Enumeration Outputs	auto_enum_BreastCancer_Tykerb_DB01259-out.maegz	169
313615684 + 43479122 + 106064798 [2/2]	1106	auto_enum_BreastCancer_Tykerb_DB01259-out.170	313615684	43479122	3	2	CC(C)C(CO)Nc1ncc(Br)cc1Cl	O=C(O)c1n[nH]c2c(O)cccc12	93	{negishi": [{"mitsunobu-1": [1	2]}	{"curtius-3": [3]}]}"	143.97	8	4	0.480287	4.9609	37	519.993	5	1	8	144.164	0	0	C:\Users\Shaba\Desktop\1. DdpMPyPEPhU\3. Enumeration_Docking_Final_Varified\1. Drug Enumeration\2. 15Drugs_Enumeration Outputs	auto_enum_BreastCancer_Tykerb_DB01259-out.maegz	170	106064798	Cn1c(C(=O)O)cc2cc(Cl)cnc21
314212644 + 50158367 + 330508939 [1/1]	1107	auto_enum_BreastCancer_Tykerb_DB01259-out.171	314212644	50158367	3	1	COc1ccc(Br)cc1CC1(C(=O)O)CCOC1	O=c1[nH]c(-c2ccccc2)nc2cc(Cl)ccc12	68	{negishi": [{"curtius-3": [1]}	{"quinazoline-1": [2	3]}]}"	97.29	8	1	0.480179	5.37108	38	507.638	5	2	7	151.115	0	0	C:\Users\Shaba\Desktop\1. DdpMPyPEPhU\3. Enumeration_Docking_Final_Varified\1. Drug Enumeration\2. 15Drugs_Enumeration Outputs	auto_enum_BreastCancer_Tykerb_DB01259-out.maegz	171	330508939	CN[C@@H](C)CC#N
262312303 + 300583310 + 276942119 [1/2]	1108	auto_enum_BreastCancer_Tykerb_DB01259-out.172	262312303	300583310	3	2	O=C(O)C1NCCc2c(Cl)ccc(Br)c21	O=C1CN(C[B-](F)(F)F)c2ccccc2N1	97	{goldberg-1": [{"suzuki-2": [1	2]}	3]}"	132.62	7	4	0.479627	4.6479	40	546.534	6	1	8	142.621	0	0	C:\Users\Shaba\Desktop\1. DdpMPyPEPhU\3. Enumeration_Docking_Final_Varified\1. Drug Enumeration\2. 15Drugs_Enumeration Outputs	auto_enum_BreastCancer_Tykerb_DB01259-out.maegz	172	276942119	Nc1cnc(-c2ccc(C(F)F)o2)nc1
48841748 + 331138232 [1/1]	1109	auto_enum_BreastCancer_Tykerb_DB01259-out.173	48841748	331138232	2	1	CCOc1ccc2c(c1)OC1(CCN(C(=O)OC(C)(C)C)C1)CC2O	CCOC(=O)c1cnn2c(O)cc(-c3ccc(C)cc3)nc12	10	{BOC-deprotection": [{"mitsunobu-1": [1	2]}]}"	96.21	7	1	0.479452	4.91482	39	528.609	6	2	9	145.559	0	0	C:\Users\Shaba\Desktop\1. DdpMPyPEPhU\3. Enumeration_Docking_Final_Varified\1. Drug Enumeration\2. 15Drugs_Enumeration Outputs	auto_enum_BreastCancer_Tykerb_DB01259-out.maegz	173
28299002 + 336498905 + 301263657 [1/1]	1110	auto_enum_BreastCancer_Tykerb_DB01259-out.174	28299002	336498905	3	1	O=C(O)c1ccc2nc[nH]c(=O)c2c1	CCOC(=O)C[C@H](N)c1cccc(Cl)n1	9	{quinazoline-1": [{"curtius-3": [1]}	{"suzuki-2": [2	3]}]}"	132.56	7	2	0.478764	4.8279	38	520.634	4	1	9	145.583	0	0	C:\Users\Shaba\Desktop\1. DdpMPyPEPhU\3. Enumeration_Docking_Final_Varified\1. Drug Enumeration\2. 15Drugs_Enumeration Outputs	auto_enum_BreastCancer_Tykerb_DB01259-out.maegz	174	301263657	CC(C)(C)OC(=O)N1CCC([B-](F)(F)F)CC1
314059972 + 324155012 [1/1]	1111	auto_enum_BreastCancer_Tykerb_DB01259-out.175	314059972	324155012	2	1	CC(C)[C@H](N)C(=O)NC(C)(C)c1ccc(Br)cc1	CC(C)(C)OC(=O)N1CC(C23CC([B-](F)(F)F)(C2)C3)C1	88	{BOC-deprotection": [{"suzuki-2": [1	2]}]}"	67.15	6	3	0.478642	2.6623	26	355.526	5	1	3	104.746	0	0	C:\Users\Shaba\Desktop\1. DdpMPyPEPhU\3. Enumeration_Docking_Final_Varified\1. Drug Enumeration\2. 15Drugs_Enumeration Outputs	auto_enum_BreastCancer_Tykerb_DB01259-out.maegz	175
41887387 + 38148903 + 315020276 [1/1]	1112	auto_enum_BreastCancer_Tykerb_DB01259-out.176	41887387	38148903	3	1	O=C(O)[C@H]1CCCCN1C(=O)c1cccs1	CCSc1ncc(Br)cc1N	22	{5-het-arylation": [{"curtius-3": [1]}	{"amination-1": [2	3]}]}"	117.5	9	2	0.478613	5.4538	39	568.817	4	2	10	164.021	0	0	C:\Users\Shaba\Desktop\1. DdpMPyPEPhU\3. Enumeration_Docking_Final_Varified\1. Drug Enumeration\2. 15Drugs_Enumeration Outputs	auto_enum_BreastCancer_Tykerb_DB01259-out.maegz	176	315020276	CNc1ncc(Br)c(N(C)C(C)C(C)C)n1
262197469 + 48197887 [1/1]	1113	auto_enum_BreastCancer_Tykerb_DB01259-out.177	262197469	48197887	2	1	CC(C)S(=O)Cc1ccc(Br)cc1N	CCCC[Sn](CCCC)(CCCC)c1cncs1	86	{sulfone-2": [{"stille": [1	2]}]}"	73.05	4	1	0.477827	2.7155	19	296.417	2	0	5	79.7222	0	0	C:\Users\Shaba\Desktop\1. DdpMPyPEPhU\3. Enumeration_Docking_Final_Varified\1. Drug Enumeration\2. 15Drugs_Enumeration Outputs	auto_enum_BreastCancer_Tykerb_DB01259-out.maegz	177
114830194 + 313109267 + 317769297 [1/1]	1114	auto_enum_BreastCancer_Tykerb_DB01259-out.178	114830194	313109267	3	1	CCc1c(N)n2ncc(Br)c2[nH]c1=O	CCCC[Sn](CCCC)(CCCC)c1cncc(C(OC)OC)c1	51	{chan-lam-1": [{"stille": [1	2]}	3]}"	123.73	7	2	0.477472	2.7247	33	446.471	5	0	10	121.45	0	0	C:\Users\Shaba\Desktop\1. DdpMPyPEPhU\3. Enumeration_Docking_Final_Varified\1. Drug Enumeration\2. 15Drugs_Enumeration Outputs	auto_enum_BreastCancer_Tykerb_DB01259-out.maegz	178	317769297	CC1(C)OB(c2cnc3cncn3c2)OC1(C)C
1553317 + 49274825 + 303970508 [1/1]	1115	auto_enum_BreastCancer_Tykerb_DB01259-out.179	1553317	49274825	3	1	CCn1c(CCCO)nc2cc(N)ccc21	OB(O)c1cc(Cl)cc2nccnc12	96	{suzuki-2": [{"chan-lam-1": [1	2]}	3]}"	115.16	9	2	0.477286	4.1907	39	520.597	6	0	10	152.12	0	0	C:\Users\Shaba\Desktop\1. DdpMPyPEPhU\3. Enumeration_Docking_Final_Varified\1. Drug Enumeration\2. 15Drugs_Enumeration Outputs	auto_enum_BreastCancer_Tykerb_DB01259-out.maegz	179	303970508	C=C(Cn1ccn2nccc2c1=O)[B-](F)(F)F
40422232 [1/1]	1116	auto_enum_BreastCancer_Tykerb_DB01259-out.180	40422232		1	1	O=C(O)CCCCCN1CCS(=O)CC1		74	{sulfone-2": [{"curtius-3": [1]}]}"	63.4	5	1	0.476562	-0.1542	14	220.338	1	0	4	57.9992	0	0	C:\Users\Shaba\Desktop\1. DdpMPyPEPhU\3. Enumeration_Docking_Final_Varified\1. Drug Enumeration\2. 15Drugs_Enumeration Outputs	auto_enum_BreastCancer_Tykerb_DB01259-out.maegz	180
43219316 + 315187932 + 96600741 [1/2]	1117	auto_enum_BreastCancer_Tykerb_DB01259-out.181	43219316	315187932	3	2	O=c1[nH]c(Cl)nc2ccc(Cl)cc12	Cc1cnn(Cc2cc(F)cc(B3OC(C)(C)C(C)(C)O3)c2)c1	20	{quinazoline-1": [{"suzuki": [1	2]}	3]}"	87.97	6	2	0.472854	5.00072	37	520.012	6	1	6	141.162	0	0	C:\Users\Shaba\Desktop\1. DdpMPyPEPhU\3. Enumeration_Docking_Final_Varified\1. Drug Enumeration\2. 15Drugs_Enumeration Outputs	auto_enum_BreastCancer_Tykerb_DB01259-out.maegz	181	96600741	N[C@@H]1CCN(C(=O)NC2CC2)C1
262312303 + 300583310 + 276942119 [2/2]	1118	auto_enum_BreastCancer_Tykerb_DB01259-out.182	262312303	300583310	3	2	O=C(O)C1NCCc2c(Cl)ccc(Br)c21	O=C1CN(C[B-](F)(F)F)c2ccccc2N1	97	{goldberg-1": [{"suzuki-2": [1	2]}	3]}"	132.62	7	4	0.472238	4.6479	40	546.534	6	1	8	142.621	0	0	C:\Users\Shaba\Desktop\1. DdpMPyPEPhU\3. Enumeration_Docking_Final_Varified\1. Drug Enumeration\2. 15Drugs_Enumeration Outputs	auto_enum_BreastCancer_Tykerb_DB01259-out.maegz	182	276942119	Nc1cnc(-c2ccc(C(F)F)o2)nc1
36797158 + 323914376 [1/1]	1119	auto_enum_BreastCancer_Tykerb_DB01259-out.183	36797158	323914376	2	1	CS(=O)c1ccc(NC(=O)c2ccccc2Cl)cc1C#N	CCCC[Sn](CCCC)(CCCC)c1ccc(-c2nc3cccc4c3n2CCNC4=O)cc1	15	{sulfone-2": [{"stille": [1	2]}]}"	133.95	5	2	0.471871	4.64118	41	561.623	6	0	7	155.158	0	0	C:\Users\Shaba\Desktop\1. DdpMPyPEPhU\3. Enumeration_Docking_Final_Varified\1. Drug Enumeration\2. 15Drugs_Enumeration Outputs	auto_enum_BreastCancer_Tykerb_DB01259-out.maegz	183
324468255 + 324376932 [1/1]	1120	auto_enum_BreastCancer_Tykerb_DB01259-out.184	324468255	324376932	2	1	CNCc1cc(C2CC2)nn1Cc1cccc(OC)c1F	CC(C)(C)OC(=O)N1CCc2nn(C3CCSC3)c(CO)c2C1	16	{BOC-deprotection": [{"carbamate-2": [1	2]}]}"	86.44	9	1	0.471316	4.2453	39	554.692	6	1	9	146.525	0	0	C:\Users\Shaba\Desktop\1. DdpMPyPEPhU\3. Enumeration_Docking_Final_Varified\1. Drug Enumeration\2. 15Drugs_Enumeration Outputs	auto_enum_BreastCancer_Tykerb_DB01259-out.maegz	184
53957006 + 42161428 + 330493553 [2/2]	1121	auto_enum_BreastCancer_Tykerb_DB01259-out.185	53957006	42161428	3	2	O=C(CCBr)c1ccc(O)cc1I	O=C1CCNc2ncc(Br)cc2N1	78	{goldberg-1": [1	{"suzuki-2": [2	3]}]}"	112.49	6	2	0.470485	4.1097	32	495.333	4	0	7	123.957	0	0	C:\Users\Shaba\Desktop\1. DdpMPyPEPhU\3. Enumeration_Docking_Final_Varified\1. Drug Enumeration\2. 15Drugs_Enumeration Outputs	auto_enum_BreastCancer_Tykerb_DB01259-out.maegz	185	330493553	O=Cc1cccc([B-](F)(F)F)n1
32254931 + 315415845 [1/1]	1122	auto_enum_BreastCancer_Tykerb_DB01259-out.186	32254931	315415845	2	1	O=C(O)c1ccc2c(=O)[nH]c(N3CCOCC3)nc2c1	CNCc1cncc(N(C)CC2CCOCC2)n1	18	{quinazoline-1": [{"curtius-3": [1]}	2]}"	105.76	7	1	0.469144	2.3378	35	478.601	5	0	10	137.934	0	0	C:\Users\Shaba\Desktop\1. DdpMPyPEPhU\3. Enumeration_Docking_Final_Varified\1. Drug Enumeration\2. 15Drugs_Enumeration Outputs	auto_enum_BreastCancer_Tykerb_DB01259-out.maegz	186
331466261 + 313601268 [1/1]	1123	auto_enum_BreastCancer_Tykerb_DB01259-out.187	331466261	313601268	2	1	Nc1cc(-c2cc(F)ccc2Cl)nc2c(C(=O)O)c(C(F)(F)F)nn12	CC(C)(C)c1csc(CNCCO)n1	57	{curtius-3": [{"amination-1": [1	2]}]}"	118.59	6	3	0.468662	4.4715	36	523.56	4	0	9	131.158	0	0	C:\Users\Shaba\Desktop\1. DdpMPyPEPhU\3. Enumeration_Docking_Final_Varified\1. Drug Enumeration\2. 15Drugs_Enumeration Outputs	auto_enum_BreastCancer_Tykerb_DB01259-out.maegz	187
44679817 + 314540404 [1/1]	1124	auto_enum_BreastCancer_Tykerb_DB01259-out.188	44679817	314540404	2	1	O=C(O)c1ccc(Nc2nc3ccccc3c(=O)[nH]2)cc1	CCc1nc(N)cc(N2CCN(CC)CC2)n1	24	{quinazoline-1": [{"curtius-3": [1]}	2]}"	108.12	7	3	0.468354	4.1935	35	469.597	5	0	9	142.695	0	0	C:\Users\Shaba\Desktop\1. DdpMPyPEPhU\3. Enumeration_Docking_Final_Varified\1. Drug Enumeration\2. 15Drugs_Enumeration Outputs	auto_enum_BreastCancer_Tykerb_DB01259-out.maegz	188
71148759 [1/1]	1125	auto_enum_BreastCancer_Tykerb_DB01259-out.189	71148759		1	1	O=C(O)c1cccc(C(=O)N2CCS(=O)CC2)n1		74	{sulfone-2": [{"curtius-3": [1]}]}"	93.36	1	1	0.466742	-0.4656	17	255.299	2	0	5	63.2067	0	0	C:\Users\Shaba\Desktop\1. DdpMPyPEPhU\3. Enumeration_Docking_Final_Varified\1. Drug Enumeration\2. 15Drugs_Enumeration Outputs	auto_enum_BreastCancer_Tykerb_DB01259-out.maegz	189
313986195 + 304014563 + 300589188 [1/1]	1126	auto_enum_BreastCancer_Tykerb_DB01259-out.190	313986195	304014563	3	1	CC(CN)c1ccc(O)c(Cl)c1	CC(Nc1ccnc(Cl)n1)C(C)(F)F	78	{goldberg-1": [1	{"suzuki-2": [2	3]}]}"	104.81	8	2	0.466425	4.3518	36	497.546	4	2	7	132.957	0	0	C:\Users\Shaba\Desktop\1. DdpMPyPEPhU\3. Enumeration_Docking_Final_Varified\1. Drug Enumeration\2. 15Drugs_Enumeration Outputs	auto_enum_BreastCancer_Tykerb_DB01259-out.maegz	190	300589188	O=C1COc2ccccc2N1C[B-](F)(F)F
54359636 + 324620684 + 300599938 [1/1]	1127	auto_enum_BreastCancer_Tykerb_DB01259-out.191	54359636	324620684	3	1	N#Cc1cc(Br)c(C(F)F)nc1CC(=O)O	CCc1nn(-c2ccc(=O)n(C)c2)c(O)c1Br	17	{ether-3": [{"curtius-3": [1]}	{"suzuki-2": [2	3]}]}"	137.77	9	2	0.466051	4.7716	39	551.623	4	0	10	145.21	0	0	C:\Users\Shaba\Desktop\1. DdpMPyPEPhU\3. Enumeration_Docking_Final_Varified\1. Drug Enumeration\2. 15Drugs_Enumeration Outputs	auto_enum_BreastCancer_Tykerb_DB01259-out.maegz	191	300599938	Cc1cc(N)ccc1SC[B-](F)(F)F
36503932 + 260257086 [1/1]	1128	auto_enum_BreastCancer_Tykerb_DB01259-out.192	36503932	260257086	2	1	CC(C)Cc1cc(C(=O)O)nc2nc(S)[nH]c(=O)c12	COC1(CNCc2c(C)cccc2C)CCOC1	18	{quinazoline-1": [{"curtius-3": [1]}	2]}"	86.39	8	2	0.46595	4.52314	34	481.666	4	1	8	139.681	0	0	C:\Users\Shaba\Desktop\1. DdpMPyPEPhU\3. Enumeration_Docking_Final_Varified\1. Drug Enumeration\2. 15Drugs_Enumeration Outputs	auto_enum_BreastCancer_Tykerb_DB01259-out.maegz	192
330828293 + 316005706 [1/1]	1129	auto_enum_BreastCancer_Tykerb_DB01259-out.193	330828293	316005706	2	1	COc1cc(OC)cc(-n2nc(S(C)(=O)=O)c(C(=O)O)c2Cl)c1	CCN(CC1CCC(C)(C)O1)c1ccccc1N	57	{curtius-3": [{"amination-1": [1	2]}]}"	120.94	10	2	0.465922	4.4027	38	543.69	4	1	10	149.988	0	0	C:\Users\Shaba\Desktop\1. DdpMPyPEPhU\3. Enumeration_Docking_Final_Varified\1. Drug Enumeration\2. 15Drugs_Enumeration Outputs	auto_enum_BreastCancer_Tykerb_DB01259-out.maegz	193
54542191 + 46110979 + 324079072 [1/1]	1130	auto_enum_BreastCancer_Tykerb_DB01259-out.194	54542191	46110979	3	1	CCc1ccc(C#N)c(I)c1CC(=O)O	COCCCn1c(CO)nc2cccc(Cl)c21	17	{ether-3": [{"curtius-3": [1]}	{"suzuki-2": [2	3]}]}"	86.09	10	1	0.465902	5.21038	35	486.538	4	2	6	125.887	0	0	C:\Users\Shaba\Desktop\1. DdpMPyPEPhU\3. Enumeration_Docking_Final_Varified\1. Drug Enumeration\2. 15Drugs_Enumeration Outputs	auto_enum_BreastCancer_Tykerb_DB01259-out.maegz	194	324079072	F[B-](F)(F)[C@H]1C[C@@H]1C(F)(F)F
330652430 + 313082899 + 45484172 [1/1]	1131	auto_enum_BreastCancer_Tykerb_DB01259-out.195	330652430	313082899	3	1	CCc1c(C)nn(-c2ccnc(N)c2)c1I	CCCC[Sn](CCCC)(CCCC)c1nccs1	51	{chan-lam-1": [{"stille": [1	2]}	3]}"	102.24	8	1	0.465247	5.42052	39	544.681	5	1	9	151.567	0	0	C:\Users\Shaba\Desktop\1. DdpMPyPEPhU\3. Enumeration_Docking_Final_Varified\1. Drug Enumeration\2. 15Drugs_Enumeration Outputs	auto_enum_BreastCancer_Tykerb_DB01259-out.maegz	195	45484172	CCOC(=O)C1CCCN(C(=O)c2cccc(B3OC(C)(C)C(C)(C)O3)c2)C1
39369801 + 315731235 + 303209105 [1/2]	1132	auto_enum_BreastCancer_Tykerb_DB01259-out.196	39369801	315731235	3	2	CCC(O)(CNC)c1ccc(Cl)cc1	O=C(Nc1ccncc1Br)c1cc(Cl)c[nH]1	78	{goldberg-1": [1	{"suzuki-2": [2	3]}]}"	120.32	9	3	0.465208	4.5876	41	574.081	5	1	7	158.138	0	0	C:\Users\Shaba\Desktop\1. DdpMPyPEPhU\3. Enumeration_Docking_Final_Varified\1. Drug Enumeration\2. 15Drugs_Enumeration Outputs	auto_enum_BreastCancer_Tykerb_DB01259-out.maegz	196	303209105	O=C1CCCc2c1ccc(=O)n2C[B-](F)(F)F
41710765 [1/1]	1133	auto_enum_BreastCancer_Tykerb_DB01259-out.197	41710765		1	1	CC(CC(=O)O)S(=O)C(F)(F)F		74	{sulfone-2": [{"curtius-3": [1]}]}"	60.16	2	1	0.464844	0.2682	11	191.174	0	1	3	33.4912	0	0	C:\Users\Shaba\Desktop\1. DdpMPyPEPhU\3. Enumeration_Docking_Final_Varified\1. Drug Enumeration\2. 15Drugs_Enumeration Outputs	auto_enum_BreastCancer_Tykerb_DB01259-out.maegz	197
315029142 + 330849046 [2/2]	1134	auto_enum_BreastCancer_Tykerb_DB01259-out.198	315029142	330849046	2	2	Cc1c(C(=O)O)cnn1Cc1cccc(F)c1Br	CSc1nn(-c2ccc(C)nc2F)c(N)c1C(=O)O	39	{amination-1": [{"curtius-3": [1]}	{"curtius-3": [2]}]}"	112.6	6	3	0.464266	4.03704	32	456.526	4	0	9	122.409	0	0	C:\Users\Shaba\Desktop\1. DdpMPyPEPhU\3. Enumeration_Docking_Final_Varified\1. Drug Enumeration\2. 15Drugs_Enumeration Outputs	auto_enum_BreastCancer_Tykerb_DB01259-out.maegz	198
168891767 + 331247683 [1/4]	1135	auto_enum_BreastCancer_Tykerb_DB01259-out.199	168891767	331247683	2	4	CC(C)(C)OC(=O)Nc1sc2cccnc2c1Br	Cc1nc(Cl)c(Br)cc1NC(=O)OC(C)(C)C	35	{BOC-deprotection": [{"negishi": [1	2]}]}"	90.13	2	2	0.46418	5.35842	26	435.347	3	0	6	109.557	0	0	C:\Users\Shaba\Desktop\1. DdpMPyPEPhU\3. Enumeration_Docking_Final_Varified\1. Drug Enumeration\2. 15Drugs_Enumeration Outputs	auto_enum_BreastCancer_Tykerb_DB01259-out.maegz	199
315624319 + 315940010 + 303926695 [1/1]	1136	auto_enum_BreastCancer_Tykerb_DB01259-out.200	315624319	315940010	3	1	O=C(O)C(c1cccs1)N1CCCCC1=O	CNc1nc(Cl)nc(Nc2ccc(F)c(Br)c2)n1	98	{5-het-arylation": [{"curtius-3": [1]}	{"suzuki-2": [2	3]}]}"	129.29	8	4	0.46358	4.96202	39	547.66	5	1	9	150.958	0	0	C:\Users\Shaba\Desktop\1. DdpMPyPEPhU\3. Enumeration_Docking_Final_Varified\1. Drug Enumeration\2. 15Drugs_Enumeration Outputs	auto_enum_BreastCancer_Tykerb_DB01259-out.maegz	200	303926695	Cc1ccc([B-](F)(F)F)cc1CO
42382291 + 195365850 [2/2]	1137	auto_enum_BreastCancer_Tykerb_DB01259-out.201	42382291	195365850	2	2	O=C(O)c1cc(-c2cscc2Br)ccc1F	CCC1CC(CNCCN)C1	57	{curtius-3": [{"amination-1": [1	2]}]}"	50.08	8	3	0.463227	4.5741	24	347.503	3	0	4	101.99	0	0	C:\Users\Shaba\Desktop\1. DdpMPyPEPhU\3. Enumeration_Docking_Final_Varified\1. Drug Enumeration\2. 15Drugs_Enumeration Outputs	auto_enum_BreastCancer_Tykerb_DB01259-out.maegz	201
40646897 + 97136633 + 49269062 [2/2]	1138	auto_enum_BreastCancer_Tykerb_DB01259-out.202	40646897	97136633	3	2	O=C(O)CC1CN(C/C=C/Cl)C1	O=c1[nH]cnc2c(F)ccc(Cl)c12	68	{negishi": [{"curtius-3": [1]}	{"quinazoline-1": [2	3]}]}"	91.4	8	2	0.539644	4.1437	36	510.976	5	0	7	138.317	0	0	C:\Users\Shaba\Desktop\1. DdpMPyPEPhU\3. Enumeration_Docking_Final_Varified\1. Drug Enumeration\2. 15Drugs_Enumeration Outputs	auto_enum_BreastCancer_Tykerb_DB01259-out.maegz	202	49269062	OCCNc1cc(F)cc2c(Cl)ccnc12
324527228 + 44466093 + 314362905 [1/1]	1139	auto_enum_BreastCancer_Tykerb_DB01259-out.203	324527228	44466093	3	1	O=c1[nH]c(C(F)(F)F)nc2c(Br)cccc12	CC1(C)OB(c2ccnn2C2COC2)OC1(C)C	20	{quinazoline-1": [{"suzuki": [1	2]}	3]}"	100.31	9	0	0.537287	4.2543	37	535.552	5	1	11	129.716	0	0	C:\Users\Shaba\Desktop\1. DdpMPyPEPhU\3. Enumeration_Docking_Final_Varified\1. Drug Enumeration\2. 15Drugs_Enumeration Outputs	auto_enum_BreastCancer_Tykerb_DB01259-out.maegz	203	314362905	CNc1nnc(COC(C)COC)s1
40646897 + 97136633 + 49269062 [1/2]	1140	auto_enum_BreastCancer_Tykerb_DB01259-out.204	40646897	97136633	3	2	O=C(O)CC1CN(C/C=C/Cl)C1	O=c1[nH]cnc2c(F)ccc(Cl)c12	68	{negishi": [{"curtius-3": [1]}	{"quinazoline-1": [2	3]}]}"	91.4	8	2	0.534557	4.1437	36	510.976	5	0	7	138.317	0	0	C:\Users\Shaba\Desktop\1. DdpMPyPEPhU\3. Enumeration_Docking_Final_Varified\1. Drug Enumeration\2. 15Drugs_Enumeration Outputs	auto_enum_BreastCancer_Tykerb_DB01259-out.maegz	204	49269062	OCCNc1cc(F)cc2c(Cl)ccnc12
29544464 + 44685145 + 41110655 [1/1]	1141	auto_enum_BreastCancer_Tykerb_DB01259-out.205	29544464	44685145	3	1	Cc1ccc2nc(N)[nH]c(=O)c2c1Br	CCO[Si](OCC)(OCC)c1ccc(F)c(C)c1	81	{quinazoline-1": [{"hiyama-1": [1	2]}	3]}"	107.36	8	2	0.523353	5.26064	37	501.606	4	1	6	145.996	0	0	C:\Users\Shaba\Desktop\1. DdpMPyPEPhU\3. Enumeration_Docking_Final_Varified\1. Drug Enumeration\2. 15Drugs_Enumeration Outputs	auto_enum_BreastCancer_Tykerb_DB01259-out.maegz	205	41110655	CCNC(C)(CC(N)=O)c1ccc(OC)cc1
262655810 + 315140213 + 303216613 [1/1]	1142	auto_enum_BreastCancer_Tykerb_DB01259-out.206	262655810	315140213	3	1	Nc1nc2ccc(C(=O)O)cc2c(=O)[nH]1	CNc1cc(Oc2ccccc2I)nc(C)n1	9	{quinazoline-1": [{"curtius-3": [1]}	{"suzuki-2": [2	3]}]}"	119.31	7	2	0.520205	4.82722	36	484.608	5	1	9	143.434	0	0	C:\Users\Shaba\Desktop\1. DdpMPyPEPhU\3. Enumeration_Docking_Final_Varified\1. Drug Enumeration\2. 15Drugs_Enumeration Outputs	auto_enum_BreastCancer_Tykerb_DB01259-out.maegz	206	303216613	CCC1CCCN1C[B-](F)(F)F
13335643 + 324317156 [1/1]	1143	auto_enum_BreastCancer_Tykerb_DB01259-out.207	13335643	324317156	2	1	COC(=O)c1ccc2c(=O)[nH]c(Cc3ccccc3C(=O)O)nc2c1	COc1cc(-n2ncc(N)c2CC(C)C)ccc1O	24	{quinazoline-1": [{"curtius-3": [1]}	2]}"	137.41	9	3	0.518851	5.4314	41	552.635	5	0	10	158.143	0	0	C:\Users\Shaba\Desktop\1. DdpMPyPEPhU\3. Enumeration_Docking_Final_Varified\1. Drug Enumeration\2. 15Drugs_Enumeration Outputs	auto_enum_BreastCancer_Tykerb_DB01259-out.maegz	207
324177523 + 324655513 + 304089899 [2/2]	1144	auto_enum_BreastCancer_Tykerb_DB01259-out.208	324177523	324655513	3	2	O=C(O)c1cnc2c(Br)cncn12	COc1ncc(F)cc1-n1nc(C2CC2)c(Br)c1Cl	12	{amination-1": [{"negishi": [1	2]}	{"curtius-3": [3]}]}"	139.69	9	3	0.510456	4.6462	41	571.56	6	1	10	139.936	0	0	C:\Users\Shaba\Desktop\1. DdpMPyPEPhU\3. Enumeration_Docking_Final_Varified\1. Drug Enumeration\2. 15Drugs_Enumeration Outputs	auto_enum_BreastCancer_Tykerb_DB01259-out.maegz	208	304089899	O=C(O)C(O)CC1CCC(F)(F)CC1
315574065 + 35693902 + 300431294 [3/4]	1145	auto_enum_BreastCancer_Tykerb_DB01259-out.209	315574065	35693902	3	4	CN1CC(Nc2nc(Cl)nnc2Cl)CCC1=O	CC(Nc1cc(Cl)nc(N)n1)c1cccs1	34	{goldberg-1": [1	{"suzuki-2": [2	3]}]}"	149.84	7	2	0.503893	4.49088	38	567.104	5	2	12	148.464	0	0	C:\Users\Shaba\Desktop\1. DdpMPyPEPhU\3. Enumeration_Docking_Final_Varified\1. Drug Enumeration\2. 15Drugs_Enumeration Outputs	auto_enum_BreastCancer_Tykerb_DB01259-out.maegz	209	300431294	N#Cc1cscc1[B-](F)(F)F
2157736 + 324187185 + 40727197 [1/1]	1146	auto_enum_BreastCancer_Tykerb_DB01259-out.210	2157736	324187185	3	1	N=C(N)Nc1nc2ccc(Cl)cc2c(=O)[nH]1	CC1(C)OB(c2c(F)ccc(Cl)c2Br)OC1(C)C	20	{quinazoline-1": [{"suzuki": [1	2]}	3]}"	108.94	7	4	0.502422	5.38257	31	509.811	3	2	5	127.352	0	0	C:\Users\Shaba\Desktop\1. DdpMPyPEPhU\3. Enumeration_Docking_Final_Varified\1. Drug Enumeration\2. 15Drugs_Enumeration Outputs	auto_enum_BreastCancer_Tykerb_DB01259-out.maegz	210	40727197	CCOC(C)[C@H](C)N
317494744 + 54366892 + 303215845 [2/2]	1147	auto_enum_BreastCancer_Tykerb_DB01259-out.211	317494744	54366892	3	2	CC(C)C(=O)c1ccc2c(Cl)ncnn12	COC(=O)c1cc(C(F)F)c(I)c(Br)n1	75	{negishi": [1	{"suzuki-2": [2	3]}]}"	95.68	7	0	0.501656	5.1689	36	498.461	4	0	8	123.629	0	0	C:\Users\Shaba\Desktop\1. DdpMPyPEPhU\3. Enumeration_Docking_Final_Varified\1. Drug Enumeration\2. 15Drugs_Enumeration Outputs	auto_enum_BreastCancer_Tykerb_DB01259-out.maegz	211	303215845	COc1cc([B-](F)(F)F)ccc1F
330670979 + 316208507 [1/1]	1148	auto_enum_BreastCancer_Tykerb_DB01259-out.212	330670979	316208507	2	1	COC(=O)c1c(C2CC2)nn(C(c2cc(C)c(C)cc2O)C(C)C)c1Cl	CC(C)(C)OC(=O)N1CCC2C(F)(F)C2([B-](F)(F)F)C1	88	{BOC-deprotection": [{"suzuki-2": [1	2]}]}"	76.38	6	2	0.501579	4.61114	34	473.564	5	3	6	123.701	0	0	C:\Users\Shaba\Desktop\1. DdpMPyPEPhU\3. Enumeration_Docking_Final_Varified\1. Drug Enumeration\2. 15Drugs_Enumeration Outputs	auto_enum_BreastCancer_Tykerb_DB01259-out.maegz	212
2864790 + 330496955 [2/2]	1149	auto_enum_BreastCancer_Tykerb_DB01259-out.213	2864790	330496955	2	2	O=C(O)c1ccc2c(=O)[nH]c(CN3CCOCC3)nc2c1	CC1NCc2c1c(N)nn2C	24	{quinazoline-1": [{"curtius-3": [1]}	2]}"	106.15	4	3	0.499695	1.6855	29	394.483	5	1	9	111.792	0	0	C:\Users\Shaba\Desktop\1. DdpMPyPEPhU\3. Enumeration_Docking_Final_Varified\1. Drug Enumeration\2. 15Drugs_Enumeration Outputs	auto_enum_BreastCancer_Tykerb_DB01259-out.maegz	213
36729250 + 96618724 [1/1]	1150	auto_enum_BreastCancer_Tykerb_DB01259-out.214	36729250	96618724	2	1	CN(CC(=O)O)Cc1nc2ccccc2c(=O)[nH]1	CC#CCNc1cn(C)nc1CC	24	{quinazoline-1": [{"curtius-3": [1]}	2]}"	76.1	7	1	0.499357	2.4351	28	377.496	3	0	7	113.101	0	0	C:\Users\Shaba\Desktop\1. DdpMPyPEPhU\3. Enumeration_Docking_Final_Varified\1. Drug Enumeration\2. 15Drugs_Enumeration Outputs	auto_enum_BreastCancer_Tykerb_DB01259-out.maegz	214
53844125 + 313108254 + 50551742 [1/1]	1151	auto_enum_BreastCancer_Tykerb_DB01259-out.215	53844125	313108254	3	1	Cc1c(Br)c(N)nc2cccnc12	CCCC[Sn](CCCC)(CCCC)c1ccn2ncnc2c1	51	{chan-lam-1": [{"stille": [1	2]}	3]}"	108.62	5	1	0.499099	3.63604	38	528.642	6	0	9	146.974	0	0	C:\Users\Shaba\Desktop\1. DdpMPyPEPhU\3. Enumeration_Docking_Final_Varified\1. Drug Enumeration\2. 15Drugs_Enumeration Outputs	auto_enum_BreastCancer_Tykerb_DB01259-out.maegz	215	50551742	Cc1ccc(B(O)O)cc1S(=O)(=O)N1CCN(C)CC1
313553735 + 314391665 + 40406446 [6/8]	1152	auto_enum_BreastCancer_Tykerb_DB01259-out.216	313553735	314391665	3	8	CC(CN)CS(=O)c1ccc(Cl)c(Cl)c1	CN1CCC(CNc2ncc(Cl)cc2N)C1	94	{negishi": [{"goldberg-1": [1	2]}	{"curtius-3": [3]}]}"	127.64	9	3	0.49908	5.1048	39	567.159	5	3	8	161.826	0	0	C:\Users\Shaba\Desktop\1. DdpMPyPEPhU\3. Enumeration_Docking_Final_Varified\1. Drug Enumeration\2. 15Drugs_Enumeration Outputs	auto_enum_BreastCancer_Tykerb_DB01259-out.maegz	216	40406446	O=C(O)c1coc2ccc(Cl)cc12
331460689 + 42402881 [2/2]	1153	auto_enum_BreastCancer_Tykerb_DB01259-out.217	331460689	42402881	2	2	O=C(O)c1cnc2c(-c3cccc(F)c3F)c(C3CCCC3)nn2c1Cl	CC(C)(CSc1nc(N)cc(=O)[nH]1)C(=O)O	39	{amination-1": [{"curtius-3": [1]}	{"curtius-3": [2]}]}"	140.01	7	4	0.498582	4.5706	37	526.617	5	0	9	141.091	0	0	C:\Users\Shaba\Desktop\1. DdpMPyPEPhU\3. Enumeration_Docking_Final_Varified\1. Drug Enumeration\2. 15Drugs_Enumeration Outputs	auto_enum_BreastCancer_Tykerb_DB01259-out.maegz	217
324177523 + 324655513 + 304089899 [1/2]	1154	auto_enum_BreastCancer_Tykerb_DB01259-out.218	324177523	324655513	3	2	O=C(O)c1cnc2c(Br)cncn12	COc1ncc(F)cc1-n1nc(C2CC2)c(Br)c1Cl	12	{amination-1": [{"negishi": [1	2]}	{"curtius-3": [3]}]}"	139.69	9	3	0.497592	4.6462	41	571.56	6	1	10	139.936	0	0	C:\Users\Shaba\Desktop\1. DdpMPyPEPhU\3. Enumeration_Docking_Final_Varified\1. Drug Enumeration\2. 15Drugs_Enumeration Outputs	auto_enum_BreastCancer_Tykerb_DB01259-out.maegz	218	304089899	O=C(O)C(O)CC1CCC(F)(F)CC1
13743743 + 314845690 [1/1]	1155	auto_enum_BreastCancer_Tykerb_DB01259-out.219	13743743	314845690	2	1	O=C(O)CCCc1nc2ccc(Br)cc2c(=O)[nH]1	N#Cc1ccc(Cl)cc1NC(=O)c1csc(N)n1	18	{quinazoline-1": [{"curtius-3": [1]}	2]}"	129.61	7	3	0.497462	5.26108	33	542.85	4	0	8	134.13	0	0	C:\Users\Shaba\Desktop\1. DdpMPyPEPhU\3. Enumeration_Docking_Final_Varified\1. Drug Enumeration\2. 15Drugs_Enumeration Outputs	auto_enum_BreastCancer_Tykerb_DB01259-out.maegz	219
41491701 + 304214628 [1/1]	1156	auto_enum_BreastCancer_Tykerb_DB01259-out.220	41491701	304214628	2	1	CC[C@@H](N)C(=O)NC(C)Cc1ccc(Br)cc1	CC(C)(C)OC(=O)NCCC[B-](F)(F)F	88	{BOC-deprotection": [{"suzuki-2": [1	2]}]}"	81.14	8	3	0.497006	1.3624	20	277.412	1	2	3	83.3925	0	0	C:\Users\Shaba\Desktop\1. DdpMPyPEPhU\3. Enumeration_Docking_Final_Varified\1. Drug Enumeration\2. 15Drugs_Enumeration Outputs	auto_enum_BreastCancer_Tykerb_DB01259-out.maegz	220
41710857 [1/1]	1157	auto_enum_BreastCancer_Tykerb_DB01259-out.221	41710857		1	1	CC(CC(=O)O)S(=O)CC1CC1		74	{sulfone-2": [{"curtius-3": [1]}]}"	60.16	4	1	0.496094	0.1584	11	177.269	1	1	3	45.0272	0	0	C:\Users\Shaba\Desktop\1. DdpMPyPEPhU\3. Enumeration_Docking_Final_Varified\1. Drug Enumeration\2. 15Drugs_Enumeration Outputs	auto_enum_BreastCancer_Tykerb_DB01259-out.maegz	221
315574065 + 35693902 + 300431294 [1/4]	1158	auto_enum_BreastCancer_Tykerb_DB01259-out.222	315574065	35693902	3	4	CN1CC(Nc2nc(Cl)nnc2Cl)CCC1=O	CC(Nc1cc(Cl)nc(N)n1)c1cccs1	34	{goldberg-1": [1	{"suzuki-2": [2	3]}]}"	149.84	7	2	0.495511	4.49088	38	567.104	5	2	12	148.464	0	0	C:\Users\Shaba\Desktop\1. DdpMPyPEPhU\3. Enumeration_Docking_Final_Varified\1. Drug Enumeration\2. 15Drugs_Enumeration Outputs	auto_enum_BreastCancer_Tykerb_DB01259-out.maegz	222	300431294	N#Cc1cscc1[B-](F)(F)F
2864790 + 266050967 [1/1]	1159	auto_enum_BreastCancer_Tykerb_DB01259-out.223	2864790	266050967	2	1	O=C(O)c1ccc2c(=O)[nH]c(CN3CCOCC3)nc2c1	Cc1coc(NC2CCCC2CO)n1	18	{quinazoline-1": [{"curtius-3": [1]}	2]}"	113.77	6	2	0.494197	2.63972	32	438.532	5	2	9	121.64	0	0	C:\Users\Shaba\Desktop\1. DdpMPyPEPhU\3. Enumeration_Docking_Final_Varified\1. Drug Enumeration\2. 15Drugs_Enumeration Outputs	auto_enum_BreastCancer_Tykerb_DB01259-out.maegz	223
314474342 [1/1]	1160	auto_enum_BreastCancer_Tykerb_DB01259-out.224	314474342		1	1	O=C(O)C(CS(=O)c1ccccc1)C(F)(F)F		74	{sulfone-2": [{"curtius-3": [1]}]}"	60.16	3	1	0.494048	1.3499	16	253.245	1	1	3	52.5252	0	0	C:\Users\Shaba\Desktop\1. DdpMPyPEPhU\3. Enumeration_Docking_Final_Varified\1. Drug Enumeration\2. 15Drugs_Enumeration Outputs	auto_enum_BreastCancer_Tykerb_DB01259-out.maegz	224
331138180 + 316207218 + 45980683 [1/1]	1161	auto_enum_BreastCancer_Tykerb_DB01259-out.225	331138180	316207218	3	1	COC(=O)c1cnc2c(Cl)c(C(F)(F)F)nn2c1N	C=C(OC)[Sn](CCCC)(CCCC)CCCC	59	{chan-lam-1": [{"stille": [1	2]}	3]}"	106.43	5	2	0.493671	3.9108	32	450.352	4	0	8	104.706	0	0	C:\Users\Shaba\Desktop\1. DdpMPyPEPhU\3. Enumeration_Docking_Final_Varified\1. Drug Enumeration\2. 15Drugs_Enumeration Outputs	auto_enum_BreastCancer_Tykerb_DB01259-out.maegz	225	45980683	OB(O)c1cc(F)c2cn[nH]c2c1
331319674 + 331227413 [1/1]	1162	auto_enum_BreastCancer_Tykerb_DB01259-out.226	331319674	331227413	2	1	CCOC(=O)c1c(C2CCCC2)nn2c(N)cc(-c3cc(C)cc(Cl)c3)nc12	CC(C)(C)OC(=O)Nc1nc(Cl)nc(CF)n1	11	{BOC-deprotection": [{"goldberg-1": [1	2]}]}"	133.21	7	2	0.493484	5.17272	37	524.988	5	0	10	137.67	0	0	C:\Users\Shaba\Desktop\1. DdpMPyPEPhU\3. Enumeration_Docking_Final_Varified\1. Drug Enumeration\2. 15Drugs_Enumeration Outputs	auto_enum_BreastCancer_Tykerb_DB01259-out.maegz	226
315805065 + 315597571 [1/1]	1163	auto_enum_BreastCancer_Tykerb_DB01259-out.227	315805065	315597571	2	1	C[C@@H](NCc1nc2ccccc2c(=O)[nH]1)C(=O)O	CCNc1nccc(N(C)CCS(C)(=O)=O)n1	18	{quinazoline-1": [{"curtius-3": [1]}	2]}"	130.23	10	2	0.491168	1.4529	32	458.592	3	1	10	127.72	0	0	C:\Users\Shaba\Desktop\1. DdpMPyPEPhU\3. Enumeration_Docking_Final_Varified\1. Drug Enumeration\2. 15Drugs_Enumeration Outputs	auto_enum_BreastCancer_Tykerb_DB01259-out.maegz	227
2864790 + 330496955 [1/2]	1164	auto_enum_BreastCancer_Tykerb_DB01259-out.228	2864790	330496955	2	2	O=C(O)c1ccc2c(=O)[nH]c(CN3CCOCC3)nc2c1	CC1NCc2c1c(N)nn2C	24	{quinazoline-1": [{"curtius-3": [1]}	2]}"	111.35	3	2	0.4903	1.4411	29	394.483	5	1	9	112.265	0	0	C:\Users\Shaba\Desktop\1. DdpMPyPEPhU\3. Enumeration_Docking_Final_Varified\1. Drug Enumeration\2. 15Drugs_Enumeration Outputs	auto_enum_BreastCancer_Tykerb_DB01259-out.maegz	228
259633126 + 37620653 + 96305087 [1/2]	1165	auto_enum_BreastCancer_Tykerb_DB01259-out.229	259633126	37620653	3	2	Cn1nccc1-c1nn(C2CC2)c(Cl)c1C(=O)O	CC(NCC(=O)N(C)C)c1cc(Cl)ccc1Cl	82	{negishi": [{"curtius-3": [1]}	{"ether-3": [2	3]}]}"	140.53	10	3	0.489136	3.6287	40	549.676	5	2	9	151.67	0	0	C:\Users\Shaba\Desktop\1. DdpMPyPEPhU\3. Enumeration_Docking_Final_Varified\1. Drug Enumeration\2. 15Drugs_Enumeration Outputs	auto_enum_BreastCancer_Tykerb_DB01259-out.maegz	229	96305087	CC1(C)CCC1(O)C(=O)O
317494744 + 54366892 + 303215845 [1/2]	1166	auto_enum_BreastCancer_Tykerb_DB01259-out.230	317494744	54366892	3	2	CC(C)C(=O)c1ccc2c(Cl)ncnn12	COC(=O)c1cc(C(F)F)c(I)c(Br)n1	75	{negishi": [1	{"suzuki-2": [2	3]}]}"	95.68	7	0	0.487952	5.1689	36	498.461	4	0	8	123.629	0	0	C:\Users\Shaba\Desktop\1. DdpMPyPEPhU\3. Enumeration_Docking_Final_Varified\1. Drug Enumeration\2. 15Drugs_Enumeration Outputs	auto_enum_BreastCancer_Tykerb_DB01259-out.maegz	230	303215845	COc1cc([B-](F)(F)F)ccc1F
114510122 + 208144070 + 37287024 [1/1]	1167	auto_enum_BreastCancer_Tykerb_DB01259-out.231	114510122	208144070	3	1	O=C(O)c1cncc(-n2ccnc2)c1	N#Cc1cc2ccc(Br)c(F)c2nc1O	22	{5-het-arylation": [{"curtius-3": [1]}	{"amination-1": [2	3]}]}"	120.12	7	2	0.487544	4.7892	39	522.588	5	0	9	149.585	0	0	C:\Users\Shaba\Desktop\1. DdpMPyPEPhU\3. Enumeration_Docking_Final_Varified\1. Drug Enumeration\2. 15Drugs_Enumeration Outputs	auto_enum_BreastCancer_Tykerb_DB01259-out.maegz	231	37287024	Cc1cc(NCCN(C)C)ccc1Br
331476508 + 233179826 [1/1]	1168	auto_enum_BreastCancer_Tykerb_DB01259-out.232	331476508	233179826	2	1	Cc1cnc(-c2cc(N)n3ncc(C(=O)O)c3n2)cc1C1CC1	CSc1c(B2OC(C)(C)C(C)(C)O2)ccc(C)c1F	23	{chan-lam-1": [{"curtius-3": [1]}	2]}"	81.13	5	2	0.48739	5.47234	31	434.544	5	0	7	123.543	0	0	C:\Users\Shaba\Desktop\1. DdpMPyPEPhU\3. Enumeration_Docking_Final_Varified\1. Drug Enumeration\2. 15Drugs_Enumeration Outputs	auto_enum_BreastCancer_Tykerb_DB01259-out.maegz	232
38586047 + 313108763 [1/1]	1169	auto_enum_BreastCancer_Tykerb_DB01259-out.233	38586047	313108763	2	1	O=C(c1ccc(Br)o1)N1CCS(=O)CC1	CCCC[Sn](CCCC)(CCCC)c1cccn2ncnc12	15	{sulfone-2": [{"stille": [1	2]}]}"	97.78	2	0	0.486595	0.8599	24	346.368	4	0	7	85.2463	0	0	C:\Users\Shaba\Desktop\1. DdpMPyPEPhU\3. Enumeration_Docking_Final_Varified\1. Drug Enumeration\2. 15Drugs_Enumeration Outputs	auto_enum_BreastCancer_Tykerb_DB01259-out.maegz	233
261974145 + 331470715 [1/1]	1170	auto_enum_BreastCancer_Tykerb_DB01259-out.234	261974145	331470715	2	1	Cc1ccc(OC(C)C(=O)O)cc1Br	CC(C)(C)OC(=O)N1CCC(c2c(C(F)(F)F)nn3c(N)c(C#N)cnc23)C1	11	{BOC-deprotection": [{"goldberg-1": [1	2]}]}"	124.57	6	3	0.485895	3.6006	34	474.443	4	2	8	115.119	0	0	C:\Users\Shaba\Desktop\1. DdpMPyPEPhU\3. Enumeration_Docking_Final_Varified\1. Drug Enumeration\2. 15Drugs_Enumeration Outputs	auto_enum_BreastCancer_Tykerb_DB01259-out.maegz	234
38290151 + 313929893 [1/1]	1171	auto_enum_BreastCancer_Tykerb_DB01259-out.235	38290151	313929893	2	1	N=C1CCCN1Cc1cccc(Br)c1	C[C@@H](O)CCc1ccc(NC(=O)OC(C)(C)C)cc1Cl	11	{BOC-deprotection": [{"goldberg-1": [1	2]}]}"	59.35	7	3	0.485426	4.97007	26	371.912	3	1	3	108.549	0	0	C:\Users\Shaba\Desktop\1. DdpMPyPEPhU\3. Enumeration_Docking_Final_Varified\1. Drug Enumeration\2. 15Drugs_Enumeration Outputs	auto_enum_BreastCancer_Tykerb_DB01259-out.maegz	235
313553735 + 314391665 + 40406446 [2/8]	1172	auto_enum_BreastCancer_Tykerb_DB01259-out.236	313553735	314391665	3	8	CC(CN)CS(=O)c1ccc(Cl)c(Cl)c1	CN1CCC(CNc2ncc(Cl)cc2N)C1	94	{negishi": [{"goldberg-1": [1	2]}	{"curtius-3": [3]}]}"	127.64	9	3	0.485149	5.1048	39	567.159	5	3	8	161.826	0	0	C:\Users\Shaba\Desktop\1. DdpMPyPEPhU\3. Enumeration_Docking_Final_Varified\1. Drug Enumeration\2. 15Drugs_Enumeration Outputs	auto_enum_BreastCancer_Tykerb_DB01259-out.maegz	236	40406446	O=C(O)c1coc2ccc(Cl)cc12
37410429 + 314934173 + 300877303 [1/1]	1173	auto_enum_BreastCancer_Tykerb_DB01259-out.237	37410429	314934173	3	1	Cn1cc(-c2nc3cc(Br)cnc3[nH]2)cn1	O=C1C(=O)N(CCC(F)(F)F)c2c(Br)cccc21	34	{goldberg-1": [1	{"suzuki-2": [2	3]}]}"	117.08	6	1	0.484694	5.1917	42	573.535	6	0	7	148.144	0	0	C:\Users\Shaba\Desktop\1. DdpMPyPEPhU\3. Enumeration_Docking_Final_Varified\1. Drug Enumeration\2. 15Drugs_Enumeration Outputs	auto_enum_BreastCancer_Tykerb_DB01259-out.maegz	237	300877303	CC(=O)Nc1cccc([B-](F)(F)F)c1
261081855 + 44684827 + 304102902 [1/1]	1174	auto_enum_BreastCancer_Tykerb_DB01259-out.238	261081855	44684827	3	1	Cc1cc(NC(=O)c2c[nH]nn2)ncc1Br	CCO[Si](OCC)(OCC)c1cc(C)c(Cl)c(C)c1	45	{goldberg-1": [{"hiyama-1": [1	2]}	3]}"	136.37	7	2	0.483951	4.64254	37	493.575	5	2	8	139.292	0	0	C:\Users\Shaba\Desktop\1. DdpMPyPEPhU\3. Enumeration_Docking_Final_Varified\1. Drug Enumeration\2. 15Drugs_Enumeration Outputs	auto_enum_BreastCancer_Tykerb_DB01259-out.maegz	238	304102902	CCC1CC1Nc1cc(C#N)ncn1
313553735 + 314391665 + 40406446 [5/8]	1175	auto_enum_BreastCancer_Tykerb_DB01259-out.239	313553735	314391665	3	8	CC(CN)CS(=O)c1ccc(Cl)c(Cl)c1	CN1CCC(CNc2ncc(Cl)cc2N)C1	94	{negishi": [{"goldberg-1": [1	2]}	{"curtius-3": [3]}]}"	127.64	9	3	0.483715	5.1048	39	567.159	5	3	8	161.826	0	0	C:\Users\Shaba\Desktop\1. DdpMPyPEPhU\3. Enumeration_Docking_Final_Varified\1. Drug Enumeration\2. 15Drugs_Enumeration Outputs	auto_enum_BreastCancer_Tykerb_DB01259-out.maegz	239	40406446	O=C(O)c1coc2ccc(Cl)cc12
313553735 + 314391665 + 40406446 [1/8]	1176	auto_enum_BreastCancer_Tykerb_DB01259-out.240	313553735	314391665	3	8	CC(CN)CS(=O)c1ccc(Cl)c(Cl)c1	CN1CCC(CNc2ncc(Cl)cc2N)C1	94	{negishi": [{"goldberg-1": [1	2]}	{"curtius-3": [3]}]}"	127.64	9	3	0.483303	5.1048	39	567.159	5	3	8	161.826	0	0	C:\Users\Shaba\Desktop\1. DdpMPyPEPhU\3. Enumeration_Docking_Final_Varified\1. Drug Enumeration\2. 15Drugs_Enumeration Outputs	auto_enum_BreastCancer_Tykerb_DB01259-out.maegz	240	40406446	O=C(O)c1coc2ccc(Cl)cc12
37990695 [1/1]	1177	auto_enum_BreastCancer_Tykerb_DB01259-out.241	37990695		1	1	CC(C(=O)O)S(=O)CCN1CCNC1=O		74	{sulfone-2": [{"curtius-3": [1]}]}"	92.5	4	2	0.482143	-1.2689	14	221.282	1	1	4	52.4079	0	0	C:\Users\Shaba\Desktop\1. DdpMPyPEPhU\3. Enumeration_Docking_Final_Varified\1. Drug Enumeration\2. 15Drugs_Enumeration Outputs	auto_enum_BreastCancer_Tykerb_DB01259-out.maegz	241
107121166 + 42503657 + 331108686 [1/1]	1178	auto_enum_BreastCancer_Tykerb_DB01259-out.242	107121166	42503657	3	1	Cc1ccc2c(=O)oc(=O)[nH]c2c1Cl	O=C(CC1CCCN1)Nc1ccc(F)cc1I	78	{goldberg-1": [1	{"suzuki-2": [2	3]}]}"	121.71	5	2	0.481935	3.15622	36	495.507	5	2	7	129.963	0	0	C:\Users\Shaba\Desktop\1. DdpMPyPEPhU\3. Enumeration_Docking_Final_Varified\1. Drug Enumeration\2. 15Drugs_Enumeration Outputs	auto_enum_BreastCancer_Tykerb_DB01259-out.maegz	242	331108686	O=C1CC([B-](F)(F)F)CCO1
41808911 + 330939590 [1/1]	1179	auto_enum_BreastCancer_Tykerb_DB01259-out.243	41808911	330939590	2	1	O=CCS(=O)c1cccc(Br)c1	CCCC[Sn](CCCC)(CCCC)c1cccc(N)n1	86	{sulfone-2": [{"stille": [1	2]}]}"	90.12	4	1	0.480663	1.3034	19	276.317	2	0	5	72.2022	0	0	C:\Users\Shaba\Desktop\1. DdpMPyPEPhU\3. Enumeration_Docking_Final_Varified\1. Drug Enumeration\2. 15Drugs_Enumeration Outputs	auto_enum_BreastCancer_Tykerb_DB01259-out.maegz	243
259633126 + 37620653 + 96305087 [2/2]	1180	auto_enum_BreastCancer_Tykerb_DB01259-out.244	259633126	37620653	3	2	Cn1nccc1-c1nn(C2CC2)c(Cl)c1C(=O)O	CC(NCC(=O)N(C)C)c1cc(Cl)ccc1Cl	82	{negishi": [{"curtius-3": [1]}	{"ether-3": [2	3]}]}"	140.53	10	3	0.479237	3.6287	40	549.676	5	2	9	151.67	0	0	C:\Users\Shaba\Desktop\1. DdpMPyPEPhU\3. Enumeration_Docking_Final_Varified\1. Drug Enumeration\2. 15Drugs_Enumeration Outputs	auto_enum_BreastCancer_Tykerb_DB01259-out.maegz	244	96305087	CC1(C)CCC1(O)C(=O)O
315963477 + 313108763 + 317682864 [1/2]	1181	auto_enum_BreastCancer_Tykerb_DB01259-out.245	315963477	313108763	3	2	Cc1cc(C(=O)c2cc(Cl)cnc2N)ccc1N	CCCC[Sn](CCCC)(CCCC)c1cccn2ncnc12	51	{chan-lam-1": [{"stille": [1	2]}	3]}"	115.5	5	2	0.479017	4.30422	35	460.501	6	0	9	133.717	0	0	C:\Users\Shaba\Desktop\1. DdpMPyPEPhU\3. Enumeration_Docking_Final_Varified\1. Drug Enumeration\2. 15Drugs_Enumeration Outputs	auto_enum_BreastCancer_Tykerb_DB01259-out.maegz	245	317682864	OB(O)c1cccn2nccc12
331407733 + 314753034 [1/2]	1182	auto_enum_BreastCancer_Tykerb_DB01259-out.246	331407733	314753034	2	2	Nc1nc(Cl)nc2c(-c3cc(F)cc(Cl)c3)c(C3CC3)nn12	Cc1ccc(F)c(Nc2cncc(C(=O)O)n2)c1	57	{curtius-3": [{"amination-1": [1	2]}]}"	124.14	5	2	0.478865	5.33292	37	519.947	6	0	9	136.954	0	0	C:\Users\Shaba\Desktop\1. DdpMPyPEPhU\3. Enumeration_Docking_Final_Varified\1. Drug Enumeration\2. 15Drugs_Enumeration Outputs	auto_enum_BreastCancer_Tykerb_DB01259-out.maegz	246
314543951 + 50047544 + 300488256 [1/1]	1183	auto_enum_BreastCancer_Tykerb_DB01259-out.247	314543951	50047544	3	1	CC(OCC(=O)NCCc1cccs1)C(=O)O	Cn1c(=O)oc(=O)c2cc(Cl)cc(Br)c21	98	{5-het-arylation": [{"curtius-3": [1]}	{"suzuki-2": [2	3]}]}"	123.04	10	2	0.478385	1.4608	38	541.674	4	1	10	150.324	0	0	C:\Users\Shaba\Desktop\1. DdpMPyPEPhU\3. Enumeration_Docking_Final_Varified\1. Drug Enumeration\2. 15Drugs_Enumeration Outputs	auto_enum_BreastCancer_Tykerb_DB01259-out.maegz	247	300488256	C=C(CN1CCN(C)CC1)[B-](F)(F)F
194637921 + 314012302 + 300590885 [1/1]	1184	auto_enum_BreastCancer_Tykerb_DB01259-out.248	194637921	314012302	3	1	CNCC(O)c1ccc(C)c(Cl)c1	OC1(CCc2cc(Cl)cc(Cl)c2)CC1	75	{negishi": [1	{"suzuki-2": [2	3]}]}"	61.72	9	3	0.476718	5.04792	32	431.576	4	1	4	129.994	0	0	C:\Users\Shaba\Desktop\1. DdpMPyPEPhU\3. Enumeration_Docking_Final_Varified\1. Drug Enumeration\2. 15Drugs_Enumeration Outputs	auto_enum_BreastCancer_Tykerb_DB01259-out.maegz	248	300590885	COc1ccc([B-](F)(F)F)cc1
314998419 + 323914376 [1/1]	1185	auto_enum_BreastCancer_Tykerb_DB01259-out.249	314998419	323914376	2	1	COCCn1ncc(NCCS(C)=O)c(Cl)c1=O	CCCC[Sn](CCCC)(CCCC)c1ccc(-c2nc3cccc4c3n2CCNC4=O)cc1	86	{sulfone-2": [{"stille": [1	2]}]}"	137.21	9	2	0.476351	1.7733	38	536.614	5	0	10	145.07	0	0	C:\Users\Shaba\Desktop\1. DdpMPyPEPhU\3. Enumeration_Docking_Final_Varified\1. Drug Enumeration\2. 15Drugs_Enumeration Outputs	auto_enum_BreastCancer_Tykerb_DB01259-out.maegz	249
314231099 + 317747061 [1/1]	1186	auto_enum_BreastCancer_Tykerb_DB01259-out.250	314231099	317747061	2	1	Nc1ccccc1CCS(=O)c1cccc(Br)c1	CCCC[Sn](CCCC)(CCCC)c1cn[nH]c1	15	{sulfone-2": [{"stille": [1	2]}]}"	88.84	5	2	0.47561	2.6753	23	327.409	3	0	4	90.6349	0	0	C:\Users\Shaba\Desktop\1. DdpMPyPEPhU\3. Enumeration_Docking_Final_Varified\1. Drug Enumeration\2. 15Drugs_Enumeration Outputs	auto_enum_BreastCancer_Tykerb_DB01259-out.maegz	250
5781135 [1/1]	1187	auto_enum_BreastCancer_Tykerb_DB01259-out.251	5781135		1	1	O=C(O)c1cc(Cl)ccc1S(=O)c1ccccc1CO		74	{sulfone-2": [{"curtius-3": [1]}]}"	80.39	3	2	0.475446	2.2473	19	297.763	2	0	4	73.681	0	0	C:\Users\Shaba\Desktop\1. DdpMPyPEPhU\3. Enumeration_Docking_Final_Varified\1. Drug Enumeration\2. 15Drugs_Enumeration Outputs	auto_enum_BreastCancer_Tykerb_DB01259-out.maegz	251
331407733 + 314753034 [2/2]	1188	auto_enum_BreastCancer_Tykerb_DB01259-out.252	331407733	314753034	2	2	Nc1nc(Cl)nc2c(-c3cc(F)cc(Cl)c3)c(C3CC3)nn12	Cc1ccc(F)c(Nc2cncc(C(=O)O)n2)c1	57	{curtius-3": [{"amination-1": [1	2]}]}"	124.14	5	2	0.475029	5.33292	37	519.947	6	0	9	136.954	0	0	C:\Users\Shaba\Desktop\1. DdpMPyPEPhU\3. Enumeration_Docking_Final_Varified\1. Drug Enumeration\2. 15Drugs_Enumeration Outputs	auto_enum_BreastCancer_Tykerb_DB01259-out.maegz	252
331460689 + 42402881 [1/2]	1189	auto_enum_BreastCancer_Tykerb_DB01259-out.253	331460689	42402881	2	2	O=C(O)c1cnc2c(-c3cccc(F)c3F)c(C3CCCC3)nn2c1Cl	CC(C)(CSc1nc(N)cc(=O)[nH]1)C(=O)O	39	{amination-1": [{"curtius-3": [1]}	{"curtius-3": [2]}]}"	140.01	7	4	0.47449	4.5626	37	526.617	5	0	9	141.656	0	0	C:\Users\Shaba\Desktop\1. DdpMPyPEPhU\3. Enumeration_Docking_Final_Varified\1. Drug Enumeration\2. 15Drugs_Enumeration Outputs	auto_enum_BreastCancer_Tykerb_DB01259-out.maegz	253
259682034 + 181023431 + 89944705 [1/1]	1190	auto_enum_BreastCancer_Tykerb_DB01259-out.254	259682034	181023431	3	1	Nc1[nH]nc(-c2ccc(F)cc2Br)c1F	Cc1ccccc1C(=O)Nc1ccnc(Cl)c1	80	{goldberg-1": [1	{"suzuki": [2	3]}]}"	117.86	6	2	0.473961	5.49352	38	510.504	5	0	6	138.856	0	0	C:\Users\Shaba\Desktop\1. DdpMPyPEPhU\3. Enumeration_Docking_Final_Varified\1. Drug Enumeration\2. 15Drugs_Enumeration Outputs	auto_enum_BreastCancer_Tykerb_DB01259-out.maegz	254	89944705	CC1(C)OB(c2cccnc2C=O)OC1(C)C
4666895 + 313982570 [1/1]	1191	auto_enum_BreastCancer_Tykerb_DB01259-out.255	4666895	313982570	2	1	CC(Sc1nc2ccccc2c(=O)[nH]1)C(=O)O	CC(C)(C)OC(=O)NCC(CN)c1nnc2ccccc2c1Cl	18	{quinazoline-1": [{"curtius-3": [1]}	2]}"	127.94	8	3	0.473919	5.3436	37	540.093	4	2	9	149.06	0	0	C:\Users\Shaba\Desktop\1. DdpMPyPEPhU\3. Enumeration_Docking_Final_Varified\1. Drug Enumeration\2. 15Drugs_Enumeration Outputs	auto_enum_BreastCancer_Tykerb_DB01259-out.maegz	255
314959041 + 331104942 [1/1]	1192	auto_enum_BreastCancer_Tykerb_DB01259-out.256	314959041	331104942	2	1	Cn1cc(C(O)c2ccnn2C)c(C(C)(C)C)n1	CCc1nn2c(O)cc(C3CCCN(C(=O)OC(C)(C)C)C3)nc2c1Cl	10	{BOC-deprotection": [{"mitsunobu-1": [1	2]}]}"	87.09	6	1	0.473885	4.345	36	511.074	5	2	9	139.807	0	0	C:\Users\Shaba\Desktop\1. DdpMPyPEPhU\3. Enumeration_Docking_Final_Varified\1. Drug Enumeration\2. 15Drugs_Enumeration Outputs	auto_enum_BreastCancer_Tykerb_DB01259-out.maegz	256
38446379 + 38542796 + 304006597 [1/1]	1193	auto_enum_BreastCancer_Tykerb_DB01259-out.257	38446379	38542796	3	1	CC(C)C(C(=O)O)N(C)Cc1cscn1	OC1CCCCC1Cc1ccc(Br)s1	98	{5-het-arylation": [{"curtius-3": [1]}	{"suzuki-2": [2	3]}]}"	99.76	9	2	0.473184	5.2064	39	570.756	5	3	8	153.297	0	0	C:\Users\Shaba\Desktop\1. DdpMPyPEPhU\3. Enumeration_Docking_Final_Varified\1. Drug Enumeration\2. 15Drugs_Enumeration Outputs	auto_enum_BreastCancer_Tykerb_DB01259-out.maegz	257	304006597	O=C1C(=O)N(C[B-](F)(F)F)c2cc(F)c(Br)cc21
314813753 + 320438305 [1/1]	1194	auto_enum_BreastCancer_Tykerb_DB01259-out.258	314813753	320438305	2	1	Cc1nn(C)c(Cl)c1CS(=O)c1ncccc1N	CCCC[Sn](CCCC)(CCCC)c1nc2cc(OC)cc(OC)c2s1	15	{sulfone-2": [{"stille": [1	2]}]}"	122.22	6	1	0.47313	2.97352	31	459.553	4	0	10	119.202	0	0	C:\Users\Shaba\Desktop\1. DdpMPyPEPhU\3. Enumeration_Docking_Final_Varified\1. Drug Enumeration\2. 15Drugs_Enumeration Outputs	auto_enum_BreastCancer_Tykerb_DB01259-out.maegz	258
44689519 + 54486111 + 40014636 [1/1]	1195	auto_enum_BreastCancer_Tykerb_DB01259-out.259	44689519	54486111	3	1	COc1ccc2nc(Cl)[nH]c(=O)c2c1	Cc1cncc(B(O)O)c1N	20	{quinazoline-1": [{"suzuki": [1	2]}	3]}"	127.08	6	4	0.472929	5.12312	36	485.592	4	0	7	144.147	0	0	C:\Users\Shaba\Desktop\1. DdpMPyPEPhU\3. Enumeration_Docking_Final_Varified\1. Drug Enumeration\2. 15Drugs_Enumeration Outputs	auto_enum_BreastCancer_Tykerb_DB01259-out.maegz	259	40014636	CC(C)(C)NC(=O)Nc1ccccc1CN
331454314 + 40682992 [1/1]	1196	auto_enum_BreastCancer_Tykerb_DB01259-out.260	331454314	40682992	2	1	CCc1ccnc(-c2c(C(F)(F)F)nn3c(Cl)c(C#N)cnc23)c1	CCC(NCCc1ccncc1)C(=O)O	57	{curtius-3": [{"amination-1": [1	2]}]}"	109.02	8	1	0.472607	4.38308	36	494.525	4	1	8	128.866	0	0	C:\Users\Shaba\Desktop\1. DdpMPyPEPhU\3. Enumeration_Docking_Final_Varified\1. Drug Enumeration\2. 15Drugs_Enumeration Outputs	auto_enum_BreastCancer_Tykerb_DB01259-out.maegz	260
107888663 + 313931121 [1/1]	1197	auto_enum_BreastCancer_Tykerb_DB01259-out.261	107888663	313931121	2	1	CCc1cc(C#N)cc(C(C)=O)c1I	CC(C)(C)OC(=O)Nc1cc(Br)ccc1CCO	35	{BOC-deprotection": [{"negishi": [1	2]}]}"	87.11	5	2	0.471885	3.10728	23	308.381	2	0	4	91.1777	0	0	C:\Users\Shaba\Desktop\1. DdpMPyPEPhU\3. Enumeration_Docking_Final_Varified\1. Drug Enumeration\2. 15Drugs_Enumeration Outputs	auto_enum_BreastCancer_Tykerb_DB01259-out.maegz	261
313678230 + 323945142 [1/1]	1198	auto_enum_BreastCancer_Tykerb_DB01259-out.262	313678230	323945142	2	1	NC(=O)C(N)CS(=O)c1cccc(Cl)c1	CCCC[Sn](CCCC)(CCCC)c1cccc(Cl)c1	15	{sulfone-2": [{"stille": [1	2]}]}"	103.25	5	2	0.470457	1.5933	22	338.816	2	1	4	86.1106	0	0	C:\Users\Shaba\Desktop\1. DdpMPyPEPhU\3. Enumeration_Docking_Final_Varified\1. Drug Enumeration\2. 15Drugs_Enumeration Outputs	auto_enum_BreastCancer_Tykerb_DB01259-out.maegz	262
315914885 + 313082395 [1/1]	1199	auto_enum_BreastCancer_Tykerb_DB01259-out.263	315914885	313082395	2	1	Cc1cc(CNCCC(C)S(C)=O)ccc1Br	CCCC[Sn](CCCC)(CCCC)c1ccccn1	86	{sulfone-2": [{"stille": [1	2]}]}"	59.06	7	1	0.470191	2.96982	23	332.469	2	1	4	95.0395	0	0	C:\Users\Shaba\Desktop\1. DdpMPyPEPhU\3. Enumeration_Docking_Final_Varified\1. Drug Enumeration\2. 15Drugs_Enumeration Outputs	auto_enum_BreastCancer_Tykerb_DB01259-out.maegz	263
54329262 + 313106718 + 45982032 [1/1]	1200	auto_enum_BreastCancer_Tykerb_DB01259-out.264	54329262	313106718	3	1	Nc1nc(Br)cc(C(F)F)c1C(=O)O	CCCC[Sn](CCCC)(CCCC)c1csc([Si](C)(C)C)n1	59	{chan-lam-1": [{"stille": [1	2]}	3]}"	101.41	8	2	0.47003	4.9508	32	477.565	3	0	7	121.906	0	0	C:\Users\Shaba\Desktop\1. DdpMPyPEPhU\3. Enumeration_Docking_Final_Varified\1. Drug Enumeration\2. 15Drugs_Enumeration Outputs	auto_enum_BreastCancer_Tykerb_DB01259-out.maegz	264	45982032	COc1cc(C=O)cc(B(O)O)c1
29252762 + 314298513 + 303217914 [1/1]	1201	auto_enum_BreastCancer_Tykerb_DB01259-out.265	29252762	314298513	3	1	O=C(O)[C@@H]1C[C@@H](Cc2ccco2)CN1	CCCC(CS)Cn1cc(Br)cc(C)c1=O	98	{5-het-arylation": [{"curtius-3": [1]}	{"suzuki-2": [2	3]}]}"	82.42	10	3	0.469969	4.72532	37	521.727	5	3	7	151.628	0	0	C:\Users\Shaba\Desktop\1. DdpMPyPEPhU\3. Enumeration_Docking_Final_Varified\1. Drug Enumeration\2. 15Drugs_Enumeration Outputs	auto_enum_BreastCancer_Tykerb_DB01259-out.maegz	265	303217914	F[B-](F)(F)Cc1cc(Br)cc2c1OCC2
315838175 + 300486479 + 266484548 [1/1]	1202	auto_enum_BreastCancer_Tykerb_DB01259-out.266	315838175	300486479	3	1	Clc1ccc(-n2nc(C3CCCC3)cc2Cl)nn1	C=C(CN1CCCCC1)[B-](F)(F)F	97	{goldberg-1": [{"suzuki-2": [1	2]}	3]}"	106.57	9	0	0.469906	4.7292	40	560.11	6	0	11	153.576	0	0	C:\Users\Shaba\Desktop\1. DdpMPyPEPhU\3. Enumeration_Docking_Final_Varified\1. Drug Enumeration\2. 15Drugs_Enumeration Outputs	auto_enum_BreastCancer_Tykerb_DB01259-out.maegz	266	266484548	Cn1nncc1CNc1nccnc1Cl
262365825 + 37433525 [1/1]	1203	auto_enum_BreastCancer_Tykerb_DB01259-out.267	262365825	37433525	2	1	CC(C)(C)OC(=O)NC(Cc1cncc(Cl)c1)C(=O)O	Nc1ccc(COCCN2CCOCC2)cc1	11	{BOC-deprotection": [{"goldberg-1": [1	2]}]}"	109.94	10	3	0.469747	1.6284	29	400.479	3	1	7	110.192	0	0	C:\Users\Shaba\Desktop\1. DdpMPyPEPhU\3. Enumeration_Docking_Final_Varified\1. Drug Enumeration\2. 15Drugs_Enumeration Outputs	auto_enum_BreastCancer_Tykerb_DB01259-out.maegz	267
324191399 + 42025750 [1/1]	1204	auto_enum_BreastCancer_Tykerb_DB01259-out.268	324191399	42025750	2	1	O=C(O)c1nc2ccc(Br)cc2c(=O)[nH]1	CCC(NC)c1ccn(CC(=O)OC(C)C)c1	18	{quinazoline-1": [{"curtius-3": [1]}	2]}"	86.27	7	1	0.469361	4.3151	29	460.376	3	1	7	118.745	0	0	C:\Users\Shaba\Desktop\1. DdpMPyPEPhU\3. Enumeration_Docking_Final_Varified\1. Drug Enumeration\2. 15Drugs_Enumeration Outputs	auto_enum_BreastCancer_Tykerb_DB01259-out.maegz	268
330997809 + 301198944 + 27336172 [1/1]	1205	auto_enum_BreastCancer_Tykerb_DB01259-out.269	330997809	301198944	3	1	NC(N)=Nc1nc2ccc(Br)cc2c(=O)[nH]1	COc1ccc(B2OC3CC4CC(C4(C)C)C3(C)O2)cc1	20	{quinazoline-1": [{"suzuki": [1	2]}	3]}"	129.26	7	3	0.534806	4.64622	37	496.55	5	0	7	142.744	0	0	C:\Users\Shaba\Desktop\1. DdpMPyPEPhU\3. Enumeration_Docking_Final_Varified\1. Drug Enumeration\2. 15Drugs_Enumeration Outputs	auto_enum_BreastCancer_Tykerb_DB01259-out.maegz	269	27336172	Cc1cn(Cc2ccc(F)cc2)nc1N
42359249 + 97096889 + 42564051 [1/1]	1206	auto_enum_BreastCancer_Tykerb_DB01259-out.270	42359249	97096889	3	1	O=C(O)c1nc(-c2ccc(F)cc2Cl)cs1	Cc1cc(Br)cc2c(=O)[nH]cnc12	68	{negishi": [{"curtius-3": [1]}	{"quinazoline-1": [2	3]}]}"	114.1	10	2	0.521522	5.00702	39	568.744	5	1	9	157.149	0	0	C:\Users\Shaba\Desktop\1. DdpMPyPEPhU\3. Enumeration_Docking_Final_Varified\1. Drug Enumeration\2. 15Drugs_Enumeration Outputs	auto_enum_BreastCancer_Tykerb_DB01259-out.maegz	270	42564051	CN(CCS(C)(=O)=O)C(C)(CN)C1CC1
95573466 + 44685435 + 37432966 [2/2]	1207	auto_enum_BreastCancer_Tykerb_DB01259-out.271	95573466	44685435	3	2	O=c1[nH]c(Cl)nc2cc(Cl)c(F)cc12	CCO[Si](OCC)(OCC)c1cc(F)c(F)c(F)c1	81	{quinazoline-1": [{"hiyama-1": [1	2]}	3]}"	101.49	7	1	0.513952	5.0437	38	568.936	4	0	7	131.373	0	0	C:\Users\Shaba\Desktop\1. DdpMPyPEPhU\3. Enumeration_Docking_Final_Varified\1. Drug Enumeration\2. 15Drugs_Enumeration Outputs	auto_enum_BreastCancer_Tykerb_DB01259-out.maegz	271	37432966	COC(=O)CN(C)S(=O)(=O)c1ccccc1N
95573466 + 44685435 + 37432966 [1/2]	1208	auto_enum_BreastCancer_Tykerb_DB01259-out.272	95573466	44685435	3	2	O=c1[nH]c(Cl)nc2cc(Cl)c(F)cc12	CCO[Si](OCC)(OCC)c1cc(F)c(F)c(F)c1	81	{quinazoline-1": [{"hiyama-1": [1	2]}	3]}"	101.49	7	1	0.513756	5.0437	38	568.936	4	0	7	131.373	0	0	C:\Users\Shaba\Desktop\1. DdpMPyPEPhU\3. Enumeration_Docking_Final_Varified\1. Drug Enumeration\2. 15Drugs_Enumeration Outputs	auto_enum_BreastCancer_Tykerb_DB01259-out.maegz	272	37432966	COC(=O)CN(C)S(=O)(=O)c1ccccc1N
6253231 + 313584275 + 331197182 [1/2]	1209	auto_enum_BreastCancer_Tykerb_DB01259-out.273	6253231	313584275	3	2	Cc1ccc2nc(SCC(=O)O)[nH]c(=O)c2c1	CN(C)NS(=O)(=O)c1cc(N)ccc1Br	9	{quinazoline-1": [{"curtius-3": [1]}	{"suzuki-2": [2	3]}]}"	134.5	8	4	0.511512	2.68102	37	543.719	5	1	10	146.447	0	0	C:\Users\Shaba\Desktop\1. DdpMPyPEPhU\3. Enumeration_Docking_Final_Varified\1. Drug Enumeration\2. 15Drugs_Enumeration Outputs	auto_enum_BreastCancer_Tykerb_DB01259-out.maegz	273	331197182	F[B-](F)(F)C1CCC2(CNC2)OC1
315243301 + 54479969 [1/1]	1210	auto_enum_BreastCancer_Tykerb_DB01259-out.274	315243301	54479969	2	1	O=C(O)CSCc1nc2ccc(Cl)cc2c(=O)[nH]1	COc1ccc(N)nc1-c1ccccc1	18	{quinazoline-1": [{"curtius-3": [1]}	2]}"	85.95	7	2	0.510624	5.2468	30	437.956	4	0	7	124.405	0	0	C:\Users\Shaba\Desktop\1. DdpMPyPEPhU\3. Enumeration_Docking_Final_Varified\1. Drug Enumeration\2. 15Drugs_Enumeration Outputs	auto_enum_BreastCancer_Tykerb_DB01259-out.maegz	274
330756402 + 107371803 + 44810439 [1/8]	1211	auto_enum_BreastCancer_Tykerb_DB01259-out.275	330756402	107371803	3	8	Cc1nn(-c2ccc(F)cc2Br)c(I)c1C	COc1ncc(Cl)c(NC2CNC2)n1	85	{suzuki": [{"amination-1": [1	2]}	3]}"	107.01	6	2	0.506536	4.48774	36	529.407	5	0	9	138.04	0	0	C:\Users\Shaba\Desktop\1. DdpMPyPEPhU\3. Enumeration_Docking_Final_Varified\1. Drug Enumeration\2. 15Drugs_Enumeration Outputs	auto_enum_BreastCancer_Tykerb_DB01259-out.maegz	275	44810439	Nc1cc(B(O)O)cnc1Cl
316063501 + 97072367 + 39348079 [1/2]	1212	auto_enum_BreastCancer_Tykerb_DB01259-out.276	316063501	97072367	3	2	Cc1cnnc(Cl)c1C(=O)O	O=c1[nH]cnc2c(F)c(Br)ccc12	68	{negishi": [{"curtius-3": [1]}	{"quinazoline-1": [2	3]}]}"	106.6	5	1	0.506422	5.17174	36	500.969	5	0	8	138.993	0	0	C:\Users\Shaba\Desktop\1. DdpMPyPEPhU\3. Enumeration_Docking_Final_Varified\1. Drug Enumeration\2. 15Drugs_Enumeration Outputs	auto_enum_BreastCancer_Tykerb_DB01259-out.maegz	276	39348079	CNCc1cc(C)nc(-c2cccc(Cl)c2)n1
330756402 + 107371803 + 44810439 [6/8]	1213	auto_enum_BreastCancer_Tykerb_DB01259-out.277	330756402	107371803	3	8	Cc1nn(-c2ccc(F)cc2Br)c(I)c1C	COc1ncc(Cl)c(NC2CNC2)n1	85	{suzuki": [{"amination-1": [1	2]}	3]}"	107.01	6	2	0.502155	4.59684	36	573.858	5	0	9	140.73	0	0	C:\Users\Shaba\Desktop\1. DdpMPyPEPhU\3. Enumeration_Docking_Final_Varified\1. Drug Enumeration\2. 15Drugs_Enumeration Outputs	auto_enum_BreastCancer_Tykerb_DB01259-out.maegz	277	44810439	Nc1cc(B(O)O)cnc1Cl
330756402 + 107371803 + 44810439 [5/8]	1214	auto_enum_BreastCancer_Tykerb_DB01259-out.278	330756402	107371803	3	8	Cc1nn(-c2ccc(F)cc2Br)c(I)c1C	COc1ncc(Cl)c(NC2CNC2)n1	85	{suzuki": [{"amination-1": [1	2]}	3]}"	107.01	6	2	0.501086	4.48774	36	529.407	5	0	9	138.04	0	0	C:\Users\Shaba\Desktop\1. DdpMPyPEPhU\3. Enumeration_Docking_Final_Varified\1. Drug Enumeration\2. 15Drugs_Enumeration Outputs	auto_enum_BreastCancer_Tykerb_DB01259-out.maegz	278	44810439	Nc1cc(B(O)O)cnc1Cl
331396826 + 314677853 [1/2]	1215	auto_enum_BreastCancer_Tykerb_DB01259-out.279	331396826	314677853	2	2	Cc1nn2c(Cl)cc(-c3ccc(C(F)(F)F)cn3)nc2c1C(=O)O	CCC(=O)Nc1ccc(C)c(NC(C)C(=O)O)c1	63	{goldberg-1": [{"curtius-3": [1]}	{"curtius-3": [2]}]}"	127.46	6	3	0.500277	4.80044	37	512.54	4	1	8	136.257	0	0	C:\Users\Shaba\Desktop\1. DdpMPyPEPhU\3. Enumeration_Docking_Final_Varified\1. Drug Enumeration\2. 15Drugs_Enumeration Outputs	auto_enum_BreastCancer_Tykerb_DB01259-out.maegz	279
97136633 + 45780857 + 259606606 [1/1]	1216	auto_enum_BreastCancer_Tykerb_DB01259-out.280	97136633	45780857	3	1	O=c1[nH]cnc2c(F)ccc(Cl)c12	CC(C)Oc1ccc(B2OC(C)(C)C(C)(C)O2)cc1Cl	20	{quinazoline-1": [{"suzuki": [1	2]}	3]}"	58.48	6	1	0.5	5.0332	31	447.913	4	2	5	118.008	0	0	C:\Users\Shaba\Desktop\1. DdpMPyPEPhU\3. Enumeration_Docking_Final_Varified\1. Drug Enumeration\2. 15Drugs_Enumeration Outputs	auto_enum_BreastCancer_Tykerb_DB01259-out.maegz	280	259606606	O[C@@H]1CNC[C@H]1CCF
329911527 + 315075218 + 300597377 [1/1]	1217	auto_enum_BreastCancer_Tykerb_DB01259-out.281	329911527	315075218	3	1	Cc1nc2ccc(C(=O)O)cc2c(=O)[nH]1	CN(Cc1cccc(Cl)c1)C(=O)C1(C)CCCN1	9	{quinazoline-1": [{"curtius-3": [1]}	{"suzuki-2": [2	3]}]}"	105.54	7	1	0.498219	4.87292	40	552.708	6	1	9	159.136	0	0	C:\Users\Shaba\Desktop\1. DdpMPyPEPhU\3. Enumeration_Docking_Final_Varified\1. Drug Enumeration\2. 15Drugs_Enumeration Outputs	auto_enum_BreastCancer_Tykerb_DB01259-out.maegz	281	300597377	F[B-](F)(F)CSc1nnc2ccccn12
331340497 + 315929069 [1/1]	1218	auto_enum_BreastCancer_Tykerb_DB01259-out.282	331340497	315929069	2	1	Cc1ccc(Cc2c(C)nn3c(N)c(C(=O)O)cnc23)cc1Cl	CCCc1nc(Cl)c(C)c(NC2(C)CCOC2)n1	57	{curtius-3": [{"amination-1": [1	2]}]}"	120.48	7	2	0.496939	5.12276	38	535.096	5	1	9	152.288	0	0	C:\Users\Shaba\Desktop\1. DdpMPyPEPhU\3. Enumeration_Docking_Final_Varified\1. Drug Enumeration\2. 15Drugs_Enumeration Outputs	auto_enum_BreastCancer_Tykerb_DB01259-out.maegz	282
331396826 + 314677853 [2/2]	1219	auto_enum_BreastCancer_Tykerb_DB01259-out.283	331396826	314677853	2	2	Cc1nn2c(Cl)cc(-c3ccc(C(F)(F)F)cn3)nc2c1C(=O)O	CCC(=O)Nc1ccc(C)c(NC(C)C(=O)O)c1	63	{goldberg-1": [{"curtius-3": [1]}	{"curtius-3": [2]}]}"	127.46	6	3	0.49612	4.80044	37	512.54	4	1	8	136.257	0	0	C:\Users\Shaba\Desktop\1. DdpMPyPEPhU\3. Enumeration_Docking_Final_Varified\1. Drug Enumeration\2. 15Drugs_Enumeration Outputs	auto_enum_BreastCancer_Tykerb_DB01259-out.maegz	283
37990202 [1/1]	1220	auto_enum_BreastCancer_Tykerb_DB01259-out.284	37990202		1	1	O=C(O)CS(=O)Cc1ccc(Cl)s1		74	{sulfone-2": [{"curtius-3": [1]}]}"	60.16	3	1	0.496016	1.2325	12	225.722	1	0	4	51.0072	0	0	C:\Users\Shaba\Desktop\1. DdpMPyPEPhU\3. Enumeration_Docking_Final_Varified\1. Drug Enumeration\2. 15Drugs_Enumeration Outputs	auto_enum_BreastCancer_Tykerb_DB01259-out.maegz	284
4854774 + 313532460 [1/1]	1221	auto_enum_BreastCancer_Tykerb_DB01259-out.285	4854774	313532460	2	1	COC(=O)c1c(C(=O)OC)c(-c2cccc(Cl)c2)n2c1CS(=O)C2	CCCC[Sn](CCCC)(CCCC)c1ccnc(N2CCCC2)n1	86	{sulfone-2": [{"stille": [1	2]}]}"	120.69	5	0	0.495836	2.6714	35	496.545	5	0	10	127.644	0	0	C:\Users\Shaba\Desktop\1. DdpMPyPEPhU\3. Enumeration_Docking_Final_Varified\1. Drug Enumeration\2. 15Drugs_Enumeration Outputs	auto_enum_BreastCancer_Tykerb_DB01259-out.maegz	285
331346280 + 44813668 + 330549533 [1/1]	1222	auto_enum_BreastCancer_Tykerb_DB01259-out.286	331346280	44813668	3	1	Nc1cc(C2CCCC2)nc2c(Br)cnn12	COc1cc(B(O)O)cc(C(F)(F)F)c1F	96	{suzuki-2": [{"chan-lam-1": [1	2]}	3]}"	54.69	6	1	0.493776	5.4507	34	481.469	5	0	6	115.606	0	0	C:\Users\Shaba\Desktop\1. DdpMPyPEPhU\3. Enumeration_Docking_Final_Varified\1. Drug Enumeration\2. 15Drugs_Enumeration Outputs	auto_enum_BreastCancer_Tykerb_DB01259-out.maegz	286	330549533	FC1CN(C[B-](F)(F)F)C1
316063501 + 97072367 + 39348079 [2/2]	1223	auto_enum_BreastCancer_Tykerb_DB01259-out.287	316063501	97072367	3	2	Cc1cnnc(Cl)c1C(=O)O	O=c1[nH]cnc2c(F)c(Br)ccc12	68	{negishi": [{"curtius-3": [1]}	{"quinazoline-1": [2	3]}]}"	106.6	5	1	0.49225	5.28084	36	545.42	5	0	8	141.683	0	0	C:\Users\Shaba\Desktop\1. DdpMPyPEPhU\3. Enumeration_Docking_Final_Varified\1. Drug Enumeration\2. 15Drugs_Enumeration Outputs	auto_enum_BreastCancer_Tykerb_DB01259-out.maegz	287	39348079	CNCc1cc(C)nc(-c2cccc(Cl)c2)n1
313555225 + 316038402 + 37245395 [1/1]	1224	auto_enum_BreastCancer_Tykerb_DB01259-out.288	313555225	316038402	3	1	O=CCc1cccnc1Cl	O=c1[nH]cnc2ccc(B(O)O)cc12	20	{quinazoline-1": [{"suzuki": [1	2]}	3]}"	88.08	8	1	0.492245	3.5677	34	455.562	4	2	6	133.146	0	0	C:\Users\Shaba\Desktop\1. DdpMPyPEPhU\3. Enumeration_Docking_Final_Varified\1. Drug Enumeration\2. 15Drugs_Enumeration Outputs	auto_enum_BreastCancer_Tykerb_DB01259-out.maegz	288	37245395	C#CCNCC(=O)NC1CCCCC1C
313979925 + 324012689 [1/1]	1225	auto_enum_BreastCancer_Tykerb_DB01259-out.289	313979925	324012689	2	1	COc1ccc(C(O)CF)cc1O	CC(C)(C)OC(=O)NCc1ccc(Br)c(O)c1	10	{BOC-deprotection": [{"mitsunobu-1": [1	2]}]}"	64.71	6	2	0.491639	3.7116	22	370.218	2	1	4	86.0362	0	0	C:\Users\Shaba\Desktop\1. DdpMPyPEPhU\3. Enumeration_Docking_Final_Varified\1. Drug Enumeration\2. 15Drugs_Enumeration Outputs	auto_enum_BreastCancer_Tykerb_DB01259-out.maegz	289
331299714 + 315950370 [2/2]	1226	auto_enum_BreastCancer_Tykerb_DB01259-out.290	331299714	315950370	2	2	Nc1cc(-c2cccc(Cl)c2F)nc2c(C(=O)O)c(C(F)(F)F)nn12	Cc1cc(NC2(CO)CC2)c(C(=O)O)c(C)n1	63	{goldberg-1": [{"curtius-3": [1]}	{"curtius-3": [2]}]}"	144.61	5	4	0.49	3.97564	37	516.503	5	0	9	131.521	0	0	C:\Users\Shaba\Desktop\1. DdpMPyPEPhU\3. Enumeration_Docking_Final_Varified\1. Drug Enumeration\2. 15Drugs_Enumeration Outputs	auto_enum_BreastCancer_Tykerb_DB01259-out.maegz	290
261566655 + 320360372 [1/1]	1227	auto_enum_BreastCancer_Tykerb_DB01259-out.291	261566655	320360372	2	1	CC(CO)Sc1cc(C(=O)O)ccn1	Cc1ccc(B2OC(C)(C)C(C)(C)O2)cc1OCC(F)(F)F	91	{chan-lam-1": [{"curtius-3": [1]}	2]}"	54.38	7	2	0.488889	4.54762	25	372.412	2	1	5	92.6535	0	0	C:\Users\Shaba\Desktop\1. DdpMPyPEPhU\3. Enumeration_Docking_Final_Varified\1. Drug Enumeration\2. 15Drugs_Enumeration Outputs	auto_enum_BreastCancer_Tykerb_DB01259-out.maegz	291
44673753 + 330850210 [1/1]	1228	auto_enum_BreastCancer_Tykerb_DB01259-out.292	44673753	330850210	2	1	O=C(O)c1cc(Nc2nc3ccccc3c(=O)[nH]2)ccc1O	NCc1c(C(F)(F)F)nn(C2CCCOC2)c1Cl	18	{quinazoline-1": [{"curtius-3": [1]}	2]}"	123.14	6	4	0.488344	5.4935	37	533.942	5	1	9	133.996	0	0	C:\Users\Shaba\Desktop\1. DdpMPyPEPhU\3. Enumeration_Docking_Final_Varified\1. Drug Enumeration\2. 15Drugs_Enumeration Outputs	auto_enum_BreastCancer_Tykerb_DB01259-out.maegz	292
331412929 + 324141317 [1/1]	1229	auto_enum_BreastCancer_Tykerb_DB01259-out.293	331412929	324141317	2	1	CCOC(=O)c1c(C2CCC2)nn2c(Cl)cc(-c3cc(OC)ccc3C)nc12	CC(C)(C)OC(=O)N1CC2(CC2[B-](F)(F)F)C1	88	{BOC-deprotection": [{"suzuki-2": [1	2]}]}"	77.75	6	1	0.487955	4.23442	33	446.551	6	1	7	124.921	0	0	C:\Users\Shaba\Desktop\1. DdpMPyPEPhU\3. Enumeration_Docking_Final_Varified\1. Drug Enumeration\2. 15Drugs_Enumeration Outputs	auto_enum_BreastCancer_Tykerb_DB01259-out.maegz	293
39179679 + 45477785 [1/1]	1230	auto_enum_BreastCancer_Tykerb_DB01259-out.294	39179679	45477785	2	1	COCCNCC(C)Oc1ccc(Br)cc1	CC(C)(C)OC(=O)NCc1ccc(B(O)O)o1	44	{BOC-deprotection": [{"suzuki": [1	2]}]}"	69.65	9	2	0.485981	2.4086	22	304.39	2	1	5	86.8711	0	0	C:\Users\Shaba\Desktop\1. DdpMPyPEPhU\3. Enumeration_Docking_Final_Varified\1. Drug Enumeration\2. 15Drugs_Enumeration Outputs	auto_enum_BreastCancer_Tykerb_DB01259-out.maegz	294
6253231 + 313584275 + 331197182 [2/2]	1231	auto_enum_BreastCancer_Tykerb_DB01259-out.295	6253231	313584275	3	2	Cc1ccc2nc(SCC(=O)O)[nH]c(=O)c2c1	CN(C)NS(=O)(=O)c1cc(N)ccc1Br	9	{quinazoline-1": [{"curtius-3": [1]}	{"suzuki-2": [2	3]}]}"	139.7	7	3	0.485408	2.43662	37	543.719	5	1	10	146.92	0	0	C:\Users\Shaba\Desktop\1. DdpMPyPEPhU\3. Enumeration_Docking_Final_Varified\1. Drug Enumeration\2. 15Drugs_Enumeration Outputs	auto_enum_BreastCancer_Tykerb_DB01259-out.maegz	295	331197182	F[B-](F)(F)C1CCC2(CNC2)OC1
313720235 + 261932271 + 43450234 [1/1]	1232	auto_enum_BreastCancer_Tykerb_DB01259-out.296	313720235	261932271	3	1	CC1(OCc2c(F)cccc2Cl)CNC1	O=C(Nc1cc(Br)ccn1)C1CCN1	80	{goldberg-1": [1	{"suzuki": [2	3]}]}"	105.41	8	2	0.485311	4.15122	39	528.588	6	1	8	143.719	0	0	C:\Users\Shaba\Desktop\1. DdpMPyPEPhU\3. Enumeration_Docking_Final_Varified\1. Drug Enumeration\2. 15Drugs_Enumeration Outputs	auto_enum_BreastCancer_Tykerb_DB01259-out.maegz	296	43450234	Cc1cc(B(O)O)ccc1-c1ncon1
330842355 + 316796451 [1/1]	1233	auto_enum_BreastCancer_Tykerb_DB01259-out.297	330842355	316796451	2	1	COc1nccc(C)c1-n1nc(C2CC2)c(C#N)c1Cl	Cc1nn(CC(C)C)cc1NCC(=O)O	57	{curtius-3": [{"amination-1": [1	2]}]}"	110.81	8	1	0.484702	3.54862	32	434.548	4	0	9	122.333	0	0	C:\Users\Shaba\Desktop\1. DdpMPyPEPhU\3. Enumeration_Docking_Final_Varified\1. Drug Enumeration\2. 15Drugs_Enumeration Outputs	auto_enum_BreastCancer_Tykerb_DB01259-out.maegz	297
259760487 + 320430602 + 37730873 [1/1]	1234	auto_enum_BreastCancer_Tykerb_DB01259-out.298	259760487	320430602	3	1	CCn1cc2ncc(Br)cc2n1	Cc1nc2ccc(B3OC(C)(C)C(C)(C)O3)cc2c(=O)[nH]1	20	{quinazoline-1": [{"suzuki": [1	2]}	3]}"	131.92	8	2	0.482338	2.89252	35	474.569	4	1	8	135.599	0	0	C:\Users\Shaba\Desktop\1. DdpMPyPEPhU\3. Enumeration_Docking_Final_Varified\1. Drug Enumeration\2. 15Drugs_Enumeration Outputs	auto_enum_BreastCancer_Tykerb_DB01259-out.maegz	298	37730873	CC(N)C(=O)N(CC(N)=O)C(C)C
324204913 + 314527269 + 276936962 [1/1]	1235	auto_enum_BreastCancer_Tykerb_DB01259-out.299	324204913	314527269	3	1	Cn1cc(C=O)c2cc(Br)ncc21	O=C(NC1(CO)CC1)c1cc(F)c(F)cc1Cl	61	{negishi": [{"ether-3": [1	2]}	{"curtius-3": [3]}]}"	125.02	10	2	0.481797	4.6332	40	548.594	5	0	8	145.983	0	0	C:\Users\Shaba\Desktop\1. DdpMPyPEPhU\3. Enumeration_Docking_Final_Varified\1. Drug Enumeration\2. 15Drugs_Enumeration Outputs	auto_enum_BreastCancer_Tykerb_DB01259-out.maegz	299	276936962	CC(C)CCc1ncc(C(=O)O)c(Cl)n1
331466258 + 17005668 [1/1]	1236	auto_enum_BreastCancer_Tykerb_DB01259-out.300	331466258	17005668	2	1	CCc1nn2c(N)cc(-c3c(F)ccc(C)c3Br)nc2c1C(=O)O	COc1nccc(B2OC(C)(C)C(C)(C)O2)n1	23	{chan-lam-1": [{"curtius-3": [1]}	2]}"	103.25	5	2	0.480549	4.29312	30	472.322	4	0	8	116.475	0	0	C:\Users\Shaba\Desktop\1. DdpMPyPEPhU\3. Enumeration_Docking_Final_Varified\1. Drug Enumeration\2. 15Drugs_Enumeration Outputs	auto_enum_BreastCancer_Tykerb_DB01259-out.maegz	300
6253231 + 259923275 [1/1]	1237	auto_enum_BreastCancer_Tykerb_DB01259-out.301	6253231	259923275	2	1	Cc1ccc2nc(SCC(=O)O)[nH]c(=O)c2c1	CCn1ncc(N2CCC(NC)C2)c(Cl)c1=O	18	{quinazoline-1": [{"curtius-3": [1]}	2]}"	93.17	6	1	0.480098	2.89162	31	460.007	4	1	9	127.388	0	0	C:\Users\Shaba\Desktop\1. DdpMPyPEPhU\3. Enumeration_Docking_Final_Varified\1. Drug Enumeration\2. 15Drugs_Enumeration Outputs	auto_enum_BreastCancer_Tykerb_DB01259-out.maegz	301
317753967 + 96517644 + 315317672 [3/3]	1238	auto_enum_BreastCancer_Tykerb_DB01259-out.302	317753967	96517644	3	3	Clc1cccc(C2CCC2)n1	CC(N)Cc1cccc(Cl)c1O	3	{goldberg-1": [{"ether-3": [1	2]}	{"curtius-3": [3]}]}"	119.55	8	3	0.480023	4.8228	37	501.679	5	2	8	150.418	0	0	C:\Users\Shaba\Desktop\1. DdpMPyPEPhU\3. Enumeration_Docking_Final_Varified\1. Drug Enumeration\2. 15Drugs_Enumeration Outputs	auto_enum_BreastCancer_Tykerb_DB01259-out.maegz	302	315317672	CN1CCCC(Nc2nccc(C(=O)O)c2N)C1
70094370 + 315327095 + 304217184 [1/1]	1239	auto_enum_BreastCancer_Tykerb_DB01259-out.303	70094370	315327095	3	1	Cc1nc(Cl)cc(N2CCC(CF)CC2)n1	O=C(Nc1ccc(Br)c(F)c1)c1c[nH]c(=O)cn1	78	{goldberg-1": [1	{"suzuki-2": [2	3]}]}"	95.08	6	1	0.479543	4.29442	37	516.499	5	1	6	127.713	0	0	C:\Users\Shaba\Desktop\1. DdpMPyPEPhU\3. Enumeration_Docking_Final_Varified\1. Drug Enumeration\2. 15Drugs_Enumeration Outputs	auto_enum_BreastCancer_Tykerb_DB01259-out.maegz	303	304217184	F[B-](F)(F)C1CC1(F)F
37991027 [1/1]	1240	auto_enum_BreastCancer_Tykerb_DB01259-out.304	37991027		1	1	CS(=O)(=O)CCS(=O)c1ccc(C(=O)O)cc1		74	{sulfone-2": [{"curtius-3": [1]}]}"	94.3	4	1	0.479125	0.0871	16	263.34	1	0	5	62.618	0	0	C:\Users\Shaba\Desktop\1. DdpMPyPEPhU\3. Enumeration_Docking_Final_Varified\1. Drug Enumeration\2. 15Drugs_Enumeration Outputs	auto_enum_BreastCancer_Tykerb_DB01259-out.maegz	304
837513 + 313804628 [1/1]	1241	auto_enum_BreastCancer_Tykerb_DB01259-out.305	837513	313804628	2	1	CCc1ccc(OCc2cccc(C(=O)O)c2)cc1	CN(C)C(=O)c1cc(B2OC(C)(C)C(C)(C)O2)ccc1F	23	{chan-lam-1": [{"curtius-3": [1]}	2]}"	41.57	7	1	0.478936	5.4125	29	392.474	3	0	3	114.294	0	0	C:\Users\Shaba\Desktop\1. DdpMPyPEPhU\3. Enumeration_Docking_Final_Varified\1. Drug Enumeration\2. 15Drugs_Enumeration Outputs	auto_enum_BreastCancer_Tykerb_DB01259-out.maegz	305
38052128 + 76758610 + 303222260 [1/4]	1242	auto_enum_BreastCancer_Tykerb_DB01259-out.306	38052128	76758610	3	4	NC(Cc1cccs1)c1cccc(Cl)c1Cl	Nc1nnc(Br)c(N)n1	34	{goldberg-1": [1	{"suzuki-2": [2	3]}]}"	132.28	7	3	0.478488	4.7338	36	542.452	5	1	9	142.062	0	0	C:\Users\Shaba\Desktop\1. DdpMPyPEPhU\3. Enumeration_Docking_Final_Varified\1. Drug Enumeration\2. 15Drugs_Enumeration Outputs	auto_enum_BreastCancer_Tykerb_DB01259-out.maegz	306	303222260	O=C1COc2ccc(Cl)cc2N1C[B-](F)(F)F
2864790 + 51209943 [1/1]	1243	auto_enum_BreastCancer_Tykerb_DB01259-out.307	2864790	51209943	2	1	O=C(O)c1ccc2c(=O)[nH]c(CN3CCOCC3)nc2c1	CN(C)C(=O)CCNCc1ccc2c(c1)CCO2	18	{quinazoline-1": [{"curtius-3": [1]}	2]}"	97.05	8	1	0.478261	2.464	36	490.608	5	0	8	140.048	0	0	C:\Users\Shaba\Desktop\1. DdpMPyPEPhU\3. Enumeration_Docking_Final_Varified\1. Drug Enumeration\2. 15Drugs_Enumeration Outputs	auto_enum_BreastCancer_Tykerb_DB01259-out.maegz	307
314568817 [1/1]	1244	auto_enum_BreastCancer_Tykerb_DB01259-out.308	314568817		1	1	CCC(C)S(=O)CCOc1ccccc1C(=O)O		74	{sulfone-2": [{"curtius-3": [1]}]}"	69.39	6	1	0.477046	1.8609	17	257.355	1	1	4	69.8892	0	0	C:\Users\Shaba\Desktop\1. DdpMPyPEPhU\3. Enumeration_Docking_Final_Varified\1. Drug Enumeration\2. 15Drugs_Enumeration Outputs	auto_enum_BreastCancer_Tykerb_DB01259-out.maegz	308
330790814 + 313081880 [1/1]	1245	auto_enum_BreastCancer_Tykerb_DB01259-out.309	330790814	313081880	2	1	CS(=O)c1ccc(-n2nc(C(C)(C)C)c(C(=O)O)c2Br)cc1	CCCC[Sn](CCCC)(CCCC)c1ncc(-c2ccccc2)o1	15	{sulfone-2": [{"stille": [1	2]}]}"	115.29	5	1	0.47662	4.5935	33	465.531	4	0	7	123.266	0	0	C:\Users\Shaba\Desktop\1. DdpMPyPEPhU\3. Enumeration_Docking_Final_Varified\1. Drug Enumeration\2. 15Drugs_Enumeration Outputs	auto_enum_BreastCancer_Tykerb_DB01259-out.maegz	309
317510858 + 330456438 + 44198146 [4/4]	1246	auto_enum_BreastCancer_Tykerb_DB01259-out.310	317510858	330456438	3	4	Clc1ccc(/C=C/c2nnc(N3CCCC3)o2)c(Cl)c1	Nc1cc(Cl)c(B(O)O)cn1	85	{suzuki": [{"amination-1": [1	2]}	3]}"	120.43	8	3	0.475242	3.9979	36	522.827	5	0	10	143.956	0	0	C:\Users\Shaba\Desktop\1. DdpMPyPEPhU\3. Enumeration_Docking_Final_Varified\1. Drug Enumeration\2. 15Drugs_Enumeration Outputs	auto_enum_BreastCancer_Tykerb_DB01259-out.maegz	310	44198146	CCc1ncsc1B1OC(C)(C)C(C)(C)O1
36503932 + 260741221 [1/2]	1247	auto_enum_BreastCancer_Tykerb_DB01259-out.311	36503932	260741221	2	2	CC(C)Cc1cc(C(=O)O)nc2nc(S)[nH]c(=O)c12	CC(Nc1ccncc1N)C(=O)N1CCCC1	24	{quinazoline-1": [{"curtius-3": [1]}	2]}"	127.15	6	3	0.47503	3.2204	33	466.615	4	1	9	133.604	0	0	C:\Users\Shaba\Desktop\1. DdpMPyPEPhU\3. Enumeration_Docking_Final_Varified\1. Drug Enumeration\2. 15Drugs_Enumeration Outputs	auto_enum_BreastCancer_Tykerb_DB01259-out.maegz	311
331186855 + 44684811 + 37625996 [1/1]	1248	auto_enum_BreastCancer_Tykerb_DB01259-out.312	331186855	44684811	3	1	COc1nc(Cl)cc2nc(C)[nH]c(=O)c12	CCO[Si](OCC)(OCC)c1ccc(C(C)(C)C)cc1	81	{quinazoline-1": [{"hiyama-1": [1	2]}	3]}"	118.13	7	3	0.473883	4.75132	40	548.594	4	0	7	149.245	0	0	C:\Users\Shaba\Desktop\1. DdpMPyPEPhU\3. Enumeration_Docking_Final_Varified\1. Drug Enumeration\2. 15Drugs_Enumeration Outputs	auto_enum_BreastCancer_Tykerb_DB01259-out.maegz	312	37625996	NCCNC(=O)C(=O)Nc1cc(F)cc(F)c1
314987362 + 330604703 [1/1]	1249	auto_enum_BreastCancer_Tykerb_DB01259-out.313	314987362	330604703	2	1	CNCCC(C)(C)c1c(C)c(Br)cc(C)c1OC	Cc1c(C2(C)CC2)nn(C2CCCN(C(=O)OC(C)(C)C)C2)c1Cl	35	{BOC-deprotection": [{"negishi": [1	2]}]}"	51.11	8	2	0.473774	5.34706	33	452.687	4	1	5	137.722	0	0	C:\Users\Shaba\Desktop\1. DdpMPyPEPhU\3. Enumeration_Docking_Final_Varified\1. Drug Enumeration\2. 15Drugs_Enumeration Outputs	auto_enum_BreastCancer_Tykerb_DB01259-out.maegz	313
31405307 + 314112825 + 300769061 [1/1]	1250	auto_enum_BreastCancer_Tykerb_DB01259-out.314	31405307	314112825	3	1	Nc1nnc(-c2ccccc2Br)[nH]1	Cc1nccn1-c1c(N)cnc2ccc(Br)cc12	34	{goldberg-1": [1	{"suzuki-2": [2	3]}]}"	123.22	5	3	0.473404	5.34934	37	491.534	6	0	8	141.042	0	0	C:\Users\Shaba\Desktop\1. DdpMPyPEPhU\3. Enumeration_Docking_Final_Varified\1. Drug Enumeration\2. 15Drugs_Enumeration Outputs	auto_enum_BreastCancer_Tykerb_DB01259-out.maegz	314	300769061	Cc1ccc([B-](F)(F)F)c(F)n1
314879359 + 42059219 + 301177853 [2/2]	1251	auto_enum_BreastCancer_Tykerb_DB01259-out.315	314879359	42059219	3	2	CC(C)(SCC(=O)NCc1ccco1)C(=O)O	OCc1ncoc1-c1cc(Cl)ccc1Cl	98	{5-het-arylation": [{"curtius-3": [1]}	{"suzuki-2": [2	3]}]}"	127.41	9	3	0.472785	4.8535	35	513.019	4	0	8	136.376	0	0	C:\Users\Shaba\Desktop\1. DdpMPyPEPhU\3. Enumeration_Docking_Final_Varified\1. Drug Enumeration\2. 15Drugs_Enumeration Outputs	auto_enum_BreastCancer_Tykerb_DB01259-out.maegz	315	301177853	F[B-](F)(F)c1cccc(Br)n1
313940642 + 39928092 [1/1]	1252	auto_enum_BreastCancer_Tykerb_DB01259-out.316	313940642	39928092	2	1	COc1cc(CC(N)CO)ccc1NC(=O)OC(C)(C)C	Cc1ccc([C@@H](C)O)c(O)c1	10	{BOC-deprotection": [{"mitsunobu-1": [1	2]}]}"	90.73	7	3	0.472564	2.58792	24	330.428	2	2	5	96.3936	0	0	C:\Users\Shaba\Desktop\1. DdpMPyPEPhU\3. Enumeration_Docking_Final_Varified\1. Drug Enumeration\2. 15Drugs_Enumeration Outputs	auto_enum_BreastCancer_Tykerb_DB01259-out.maegz	316
260658498 + 303839108 [1/1]	1253	auto_enum_BreastCancer_Tykerb_DB01259-out.317	260658498	303839108	2	1	CNc1ccnc(COc2ccc(F)c(Cl)c2)c1	CN(C[B-](F)(F)F)C(=O)OC(C)(C)C	88	{BOC-deprotection": [{"suzuki-2": [1	2]}]}"	46.18	6	2	0.472191	2.5608	20	275.327	2	0	4	77.2794	0	0	C:\Users\Shaba\Desktop\1. DdpMPyPEPhU\3. Enumeration_Docking_Final_Varified\1. Drug Enumeration\2. 15Drugs_Enumeration Outputs	auto_enum_BreastCancer_Tykerb_DB01259-out.maegz	317
317510858 + 330456438 + 44198146 [2/4]	1254	auto_enum_BreastCancer_Tykerb_DB01259-out.318	317510858	330456438	3	4	Clc1ccc(/C=C/c2nnc(N3CCCC3)o2)c(Cl)c1	Nc1cc(Cl)c(B(O)O)cn1	85	{suzuki": [{"amination-1": [1	2]}	3]}"	120.43	8	3	0.471594	3.9979	36	522.827	5	0	10	143.956	0	0	C:\Users\Shaba\Desktop\1. DdpMPyPEPhU\3. Enumeration_Docking_Final_Varified\1. Drug Enumeration\2. 15Drugs_Enumeration Outputs	auto_enum_BreastCancer_Tykerb_DB01259-out.maegz	318	44198146	CCc1ncsc1B1OC(C)(C)C(C)(C)O1
259726167 + 12049772 [1/1]	1255	auto_enum_BreastCancer_Tykerb_DB01259-out.319	259726167	12049772	2	1	CC(C)(C)OC(=O)Nc1c(F)cc(Br)cc1C(=O)O	CCc1ccc(NC(=O)Cn2ccn3nc(-c4ccc(C)cc4)cc3c2=O)cc1	11	{BOC-deprotection": [{"goldberg-1": [1	2]}]}"	122.93	7	2	0.470483	4.81822	40	539.567	5	0	7	150.363	0	0	C:\Users\Shaba\Desktop\1. DdpMPyPEPhU\3. Enumeration_Docking_Final_Varified\1. Drug Enumeration\2. 15Drugs_Enumeration Outputs	auto_enum_BreastCancer_Tykerb_DB01259-out.maegz	319
336535821 + 43297623 [1/1]	1256	auto_enum_BreastCancer_Tykerb_DB01259-out.320	336535821	43297623	2	1	OCC12CNCC(c3ccc(Cl)cc3)(C1)C2	CC(C)(C)OC(=O)N1CCN(C[B-](F)(F)F)CC1	88	{BOC-deprotection": [{"suzuki-2": [1	2]}]}"	47.53	4	3	0.470199	0.7053	22	301.434	5	0	4	87.8892	0	0	C:\Users\Shaba\Desktop\1. DdpMPyPEPhU\3. Enumeration_Docking_Final_Varified\1. Drug Enumeration\2. 15Drugs_Enumeration Outputs	auto_enum_BreastCancer_Tykerb_DB01259-out.maegz	320
313956219 + 314305543 [2/2]	1257	auto_enum_BreastCancer_Tykerb_DB01259-out.321	313956219	314305543	2	2	CC(C)(C)OC(=O)Nc1cc(Cl)ccc1CCCO	COc1cc(NCCC2CCCCC2)ccc1N	2	{BOC-deprotection": [{"amination-1": [1	2]}]}"	79.54	10	4	0.469478	5.3282	29	397.563	3	0	5	122.22	0	0	C:\Users\Shaba\Desktop\1. DdpMPyPEPhU\3. Enumeration_Docking_Final_Varified\1. Drug Enumeration\2. 15Drugs_Enumeration Outputs	auto_enum_BreastCancer_Tykerb_DB01259-out.maegz	321
54342250 + 313103419 + 53991464 [1/1]	1258	auto_enum_BreastCancer_Tykerb_DB01259-out.322	54342250	313103419	3	1	Nc1cc(C(F)F)c(CO)nc1I	CCCC[Sn](CCCC)(CCCC)c1ccnn1-c1ccc(O)cc1	59	{chan-lam-1": [{"stille": [1	2]}	3]}"	96.09	6	3	0.468986	5.17022	32	457.868	4	0	7	116.606	0	0	C:\Users\Shaba\Desktop\1. DdpMPyPEPhU\3. Enumeration_Docking_Final_Varified\1. Drug Enumeration\2. 15Drugs_Enumeration Outputs	auto_enum_BreastCancer_Tykerb_DB01259-out.maegz	322	53991464	Cc1ccnc(B(O)O)c1Cl
313949579 + 49200445 [2/2]	1259	auto_enum_BreastCancer_Tykerb_DB01259-out.323	313949579	49200445	2	2	CC(C)(C)OC(=O)NC(CN)c1sccc1Cl	OCCC(O)C1CCCC1	16	{BOC-deprotection": [{"carbamate-2": [1	2]}]}"	84.58	7	3	0.46892	3.0687	22	346.88	2	2	5	88.1899	0	0	C:\Users\Shaba\Desktop\1. DdpMPyPEPhU\3. Enumeration_Docking_Final_Varified\1. Drug Enumeration\2. 15Drugs_Enumeration Outputs	auto_enum_BreastCancer_Tykerb_DB01259-out.maegz	323
315878164 + 316339299 [1/1]	1260	auto_enum_BreastCancer_Tykerb_DB01259-out.324	315878164	316339299	2	1	Cc1ncc(CNCc2ccc(CO)cc2)s1	CC(C)(C)OC(=O)NC1(c2ccc(O)cc2)CC1	10	{BOC-deprotection": [{"mitsunobu-1": [1	2]}]}"	60.17	8	2	0.468468	4.26812	27	379.529	4	0	5	109.71	0	0	C:\Users\Shaba\Desktop\1. DdpMPyPEPhU\3. Enumeration_Docking_Final_Varified\1. Drug Enumeration\2. 15Drugs_Enumeration Outputs	auto_enum_BreastCancer_Tykerb_DB01259-out.maegz	324
331110031 + 92328065 + 303927244 [1/2]	1261	auto_enum_BreastCancer_Tykerb_DB01259-out.325	331110031	92328065	3	2	CCc1nn2c(N)nc(O)nc2c1Br	CC1(C)OB(c2ccc(F)c(Cl)c2F)OC1(C)C	96	{suzuki-2": [{"chan-lam-1": [1	2]}	3]}"	101.64	6	2	0.468437	3.7341	30	437.834	4	2	8	103.957	0	0	C:\Users\Shaba\Desktop\1. DdpMPyPEPhU\3. Enumeration_Docking_Final_Varified\1. Drug Enumeration\2. 15Drugs_Enumeration Outputs	auto_enum_BreastCancer_Tykerb_DB01259-out.maegz	325	303927244	CCOC(=O)[C@H]1C[C@@H]1[B-](F)(F)F
331334661 + 722140 [1/1]	1262	auto_enum_BreastCancer_Tykerb_DB01259-out.326	331334661	722140	2	1	CC(C)(C)OC(=O)NCCCCOc1cccc(I)c1	CC(C)(C)c1nc(N)nc(O)n1	11	{BOC-deprotection": [{"goldberg-1": [1	2]}]}"	106.18	7	3	0.468156	2.736	24	331.42	2	0	7	93.6999	0	0	C:\Users\Shaba\Desktop\1. DdpMPyPEPhU\3. Enumeration_Docking_Final_Varified\1. Drug Enumeration\2. 15Drugs_Enumeration Outputs	auto_enum_BreastCancer_Tykerb_DB01259-out.maegz	326
330675721 + 324122918 + 313459966 [1/1]	1263	auto_enum_BreastCancer_Tykerb_DB01259-out.327	330675721	324122918	3	1	Cc1nn(-c2cncc(N)c2)c(Br)c1C1CC1	CCCC[Sn](CCCC)(CCCC)c1ncc(OCOC)cc1C#N	59	{chan-lam-1": [{"stille": [1	2]}	3]}"	97.88	9	1	0.468144	5.2888	37	490.567	5	0	8	140.783	0	0	C:\Users\Shaba\Desktop\1. DdpMPyPEPhU\3. Enumeration_Docking_Final_Varified\1. Drug Enumeration\2. 15Drugs_Enumeration Outputs	auto_enum_BreastCancer_Tykerb_DB01259-out.maegz	327	313459966	C#CCc1ccc(B2OC(C)(C)C(C)(C)O2)cc1
330115648 + 50380669 [1/1]	1264	auto_enum_BreastCancer_Tykerb_DB01259-out.328	330115648	50380669	2	1	CNC(=O)c1nn(-c2ccc(F)c(F)c2F)c(C(F)(F)F)c1Cl	CC(C)(C)OC(=O)NC1(CN)CC1S(=O)(=O)c1ccc(Cl)cc1	35	{BOC-deprotection": [{"negishi": [1	2]}]}"	133.1	6	3	0.468085	2.5372	37	547.481	4	2	7	118.83	0	0	C:\Users\Shaba\Desktop\1. DdpMPyPEPhU\3. Enumeration_Docking_Final_Varified\1. Drug Enumeration\2. 15Drugs_Enumeration Outputs	auto_enum_BreastCancer_Tykerb_DB01259-out.maegz	328
114756224 + 313100823 [1/1]	1265	auto_enum_BreastCancer_Tykerb_DB01259-out.329	114756224	313100823	2	1	C=C(Cl)CN1CCS(=O)CC(C)C1	CCCC[Sn](CCCC)(CCCC)c1cc(Cl)ccn1	86	{sulfone-2": [{"stille": [1	2]}]}"	50.27	3	0	0.467689	2.1147	20	314.838	2	1	4	82.5388	0	0	C:\Users\Shaba\Desktop\1. DdpMPyPEPhU\3. Enumeration_Docking_Final_Varified\1. Drug Enumeration\2. 15Drugs_Enumeration Outputs	auto_enum_BreastCancer_Tykerb_DB01259-out.maegz	329
39945971 + 317447970 + 301141928 [1/1]	1266	auto_enum_BreastCancer_Tykerb_DB01259-out.330	39945971	317447970	3	1	Nc1cccc(Cl)c1C(=O)OC1CCOC1=O	Cc1nc2c(B3OC(C)(C)C(C)(C)O3)cccc2[nH]1	96	{suzuki-2": [{"chan-lam-1": [1	2]}	3]}"	131.64	6	3	0.467385	5.24802	39	534.613	5	3	8	145.085	0	0	C:\Users\Shaba\Desktop\1. DdpMPyPEPhU\3. Enumeration_Docking_Final_Varified\1. Drug Enumeration\2. 15Drugs_Enumeration Outputs	auto_enum_BreastCancer_Tykerb_DB01259-out.maegz	330	301141928	CC(C)(C)OC(=O)NC1CCCC1[B-](F)(F)F
330812865 + 45489203 [1/1]	1267	auto_enum_BreastCancer_Tykerb_DB01259-out.331	330812865	45489203	2	1	COC(=O)c1c(C(C)(C)C)nn(-c2ccccn2)c1Br	CC(C)(C)OC(=O)N1CCN(Cc2ccc(B(O)O)cc2)CC1	44	{BOC-deprotection": [{"suzuki": [1	2]}]}"	72.28	5	1	0.466355	3.4236	32	433.556	4	0	7	124.981	0	0	C:\Users\Shaba\Desktop\1. DdpMPyPEPhU\3. Enumeration_Docking_Final_Varified\1. Drug Enumeration\2. 15Drugs_Enumeration Outputs	auto_enum_BreastCancer_Tykerb_DB01259-out.maegz	331
41869359 + 331025517 [1/1]	1268	auto_enum_BreastCancer_Tykerb_DB01259-out.332	41869359	331025517	2	1	C#CC(C)(C)Nc1ncncc1Br	Cc1ccc(-c2c(C)nn(C3CCN(C(=O)OC(C)(C)C)CC3)c2N)c(F)c1	2	{BOC-deprotection": [{"amination-1": [1	2]}]}"	79.69	6	3	0.466224	4.58784	33	447.562	4	0	7	130.085	0	0	C:\Users\Shaba\Desktop\1. DdpMPyPEPhU\3. Enumeration_Docking_Final_Varified\1. Drug Enumeration\2. 15Drugs_Enumeration Outputs	auto_enum_BreastCancer_Tykerb_DB01259-out.maegz	332
44687403 + 315749405 + 303214585 [1/1]	1269	auto_enum_BreastCancer_Tykerb_DB01259-out.333	44687403	315749405	3	1	Cc1c(F)cc(Br)c2[nH]c(=O)ccc12	CCC(CC)(CO)NC(=O)c1cccc(Cl)c1N	42	{ether-3": [1	{"suzuki-2": [2	3]}]}"	132.22	9	3	0.465809	4.39102	38	519.577	4	0	7	143.97	0	0	C:\Users\Shaba\Desktop\1. DdpMPyPEPhU\3. Enumeration_Docking_Final_Varified\1. Drug Enumeration\2. 15Drugs_Enumeration Outputs	auto_enum_BreastCancer_Tykerb_DB01259-out.maegz	333	303214585	COc1nccnc1[B-](F)(F)F
314879359 + 42059219 + 301177853 [1/2]	1270	auto_enum_BreastCancer_Tykerb_DB01259-out.334	314879359	42059219	3	2	CC(C)(SCC(=O)NCc1ccco1)C(=O)O	OCc1ncoc1-c1cc(Cl)ccc1Cl	98	{5-het-arylation": [{"curtius-3": [1]}	{"suzuki-2": [2	3]}]}"	127.41	9	3	0.465462	4.8535	35	513.019	4	0	8	136.376	0	0	C:\Users\Shaba\Desktop\1. DdpMPyPEPhU\3. Enumeration_Docking_Final_Varified\1. Drug Enumeration\2. 15Drugs_Enumeration Outputs	auto_enum_BreastCancer_Tykerb_DB01259-out.maegz	334	301177853	F[B-](F)(F)c1cccc(Br)n1
316006252 + 54393000 + 300583051 [1/1]	1271	auto_enum_BreastCancer_Tykerb_DB01259-out.335	316006252	54393000	3	1	CC(C(=O)O)C1CN(C(=O)CCc2ccco2)C1	CCOC(=O)c1cc(Cl)c(C(F)F)c(C)n1	98	{5-het-arylation": [{"curtius-3": [1]}	{"suzuki-2": [2	3]}]}"	98.66	10	1	0.464659	5.09332	38	525.596	4	1	6	138.878	0	0	C:\Users\Shaba\Desktop\1. DdpMPyPEPhU\3. Enumeration_Docking_Final_Varified\1. Drug Enumeration\2. 15Drugs_Enumeration Outputs	auto_enum_BreastCancer_Tykerb_DB01259-out.maegz	335	300583051	F[B-](F)(F)Cc1ccccc1Br
97157380 + 44685069 + 37552539 [1/2]	1272	auto_enum_BreastCancer_Tykerb_DB01259-out.336	97157380	44685069	3	2	O=c1[nH]cnc2c(Cl)c(Br)ccc12	CCO[Si](OCC)(OCC)c1ccccc1C1OCCO1	81	{quinazoline-1": [{"hiyama-1": [1	2]}	3]}"	105.6	6	3	0.547883	5.47602	36	549.425	5	1	7	142.091	0	0	C:\Users\Shaba\Desktop\1. DdpMPyPEPhU\3. Enumeration_Docking_Final_Varified\1. Drug Enumeration\2. 15Drugs_Enumeration Outputs	auto_enum_BreastCancer_Tykerb_DB01259-out.maegz	336	37552539	Cc1cc(N)ccc1NC(=O)C(C)O
16752344 + 314469642 [1/2]	1273	auto_enum_BreastCancer_Tykerb_DB01259-out.337	16752344	314469642	2	2	O=C(O)COCc1nc2ccccc2c(=O)[nH]1	CCc1ccsc1CNc1ccc(N)cc1Cl	24	{quinazoline-1": [{"curtius-3": [1]}	2]}"	90.29	8	2	0.535505	5.2604	31	453.999	4	0	7	128.786	0	0	C:\Users\Shaba\Desktop\1. DdpMPyPEPhU\3. Enumeration_Docking_Final_Varified\1. Drug Enumeration\2. 15Drugs_Enumeration Outputs	auto_enum_BreastCancer_Tykerb_DB01259-out.maegz	337
97157380 + 44685069 + 37552539 [2/2]	1274	auto_enum_BreastCancer_Tykerb_DB01259-out.338	97157380	44685069	3	2	O=c1[nH]cnc2c(Cl)c(Br)ccc12	CCO[Si](OCC)(OCC)c1ccccc1C1OCCO1	81	{quinazoline-1": [{"hiyama-1": [1	2]}	3]}"	105.6	6	3	0.535501	5.36692	36	504.974	5	1	7	139.401	0	0	C:\Users\Shaba\Desktop\1. DdpMPyPEPhU\3. Enumeration_Docking_Final_Varified\1. Drug Enumeration\2. 15Drugs_Enumeration Outputs	auto_enum_BreastCancer_Tykerb_DB01259-out.maegz	338	37552539	Cc1cc(N)ccc1NC(=O)C(C)O
317764070 + 50436403 + 303192821 [1/1]	1275	auto_enum_BreastCancer_Tykerb_DB01259-out.339	317764070	50436403	3	1	CCOC(=O)c1nc(Cl)c2ccc(C)cc2n1	NC(=O)c1cccc(N)c1Cl	34	{goldberg-1": [1	{"suzuki-2": [2	3]}]}"	113.68	7	2	0.523936	3.09332	35	476.581	4	1	8	135.843	0	0	C:\Users\Shaba\Desktop\1. DdpMPyPEPhU\3. Enumeration_Docking_Final_Varified\1. Drug Enumeration\2. 15Drugs_Enumeration Outputs	auto_enum_BreastCancer_Tykerb_DB01259-out.maegz	339	303192821	CC1CN(C[B-](F)(F)F)CCN1C
330787484 + 178503422 + 96876049 [1/1]	1276	auto_enum_BreastCancer_Tykerb_DB01259-out.340	330787484	178503422	3	1	COc1cccc(-n2nc(C3CC3)c(C(=O)O)c2Br)c1OC	O=c1[nH]c(C2CC2)nc2cccc(Br)c12	68	{negishi": [{"curtius-3": [1]}	{"quinazoline-1": [2	3]}]}"	129.57	10	3	0.519651	4.646	41	556.667	7	1	10	156.985	0	0	C:\Users\Shaba\Desktop\1. DdpMPyPEPhU\3. Enumeration_Docking_Final_Varified\1. Drug Enumeration\2. 15Drugs_Enumeration Outputs	auto_enum_BreastCancer_Tykerb_DB01259-out.maegz	340	96876049	CC(CN)C1(O)COC1
315083886 + 276885158 + 44467301 [1/1]	1277	auto_enum_BreastCancer_Tykerb_DB01259-out.341	315083886	276885158	3	1	NC1(C(=O)Cc2ccc(F)cc2Br)CCOC1	Clc1ccc(CSC2CCCNCC2)o1	80	{goldberg-1": [1	{"suzuki": [2	3]}]}"	93.62	9	2	0.517718	4.9924	39	556.679	5	2	8	149.229	0	0	C:\Users\Shaba\Desktop\1. DdpMPyPEPhU\3. Enumeration_Docking_Final_Varified\1. Drug Enumeration\2. 15Drugs_Enumeration Outputs	auto_enum_BreastCancer_Tykerb_DB01259-out.maegz	341	44467301	CNc1ccc(B(O)O)c(F)n1
834027 + 315668119 [1/1]	1278	auto_enum_BreastCancer_Tykerb_DB01259-out.342	834027	315668119	2	1	O=C(O)CSCc1nc2ccccc2c(=O)[nH]1	CSCCCNC(=O)c1cccc(Cl)c1N	18	{quinazoline-1": [{"curtius-3": [1]}	2]}"	92.93	10	3	0.510929	4.6591	30	462.044	3	0	7	129.954	0	0	C:\Users\Shaba\Desktop\1. DdpMPyPEPhU\3. Enumeration_Docking_Final_Varified\1. Drug Enumeration\2. 15Drugs_Enumeration Outputs	auto_enum_BreastCancer_Tykerb_DB01259-out.maegz	342
313969036 + 41857287 [1/1]	1279	auto_enum_BreastCancer_Tykerb_DB01259-out.343	313969036	41857287	2	1	CC(C)(C)OC(=O)NC(C)(C=O)c1c(Cl)ccc2cccnc12	CCNc1nc(-c2ccn(C)n2)nc(C)c1I	11	{BOC-deprotection": [{"goldberg-1": [1	2]}]}"	102.82	6	1	0.507188	3.86912	32	541.397	4	1	8	133.714	0	0	C:\Users\Shaba\Desktop\1. DdpMPyPEPhU\3. Enumeration_Docking_Final_Varified\1. Drug Enumeration\2. 15Drugs_Enumeration Outputs	auto_enum_BreastCancer_Tykerb_DB01259-out.maegz	343
331459074 + 317701577 + 303454158 [1/1]	1280	auto_enum_BreastCancer_Tykerb_DB01259-out.344	331459074	317701577	3	1	Nc1cc(-c2ccccn2)nc2c(Br)c(C(F)F)nn12	C=Cc1cccc(OC)c1B(O)O	96	{suzuki-2": [{"chan-lam-1": [1	2]}	3]}"	91.27	9	1	0.505549	5.1555	38	517.54	5	0	9	141.011	0	0	C:\Users\Shaba\Desktop\1. DdpMPyPEPhU\3. Enumeration_Docking_Final_Varified\1. Drug Enumeration\2. 15Drugs_Enumeration Outputs	auto_enum_BreastCancer_Tykerb_DB01259-out.maegz	344	303454158	CCn1ccn(C[B-](F)(F)F)c1=O
330979129 + 314657248 [1/1]	1281	auto_enum_BreastCancer_Tykerb_DB01259-out.345	330979129	314657248	2	1	Cc1cc(C(=O)O)c2nc[nH]c(=O)c2c1	CCn1nccc1C(NC)C(CC)(CC)N(C)C	18	{quinazoline-1": [{"curtius-3": [1]}	2]}"	76.1	8	1	0.50552	4.03472	30	409.582	3	1	7	124.732	0	0	C:\Users\Shaba\Desktop\1. DdpMPyPEPhU\3. Enumeration_Docking_Final_Varified\1. Drug Enumeration\2. 15Drugs_Enumeration Outputs	auto_enum_BreastCancer_Tykerb_DB01259-out.maegz	345
331067831 + 315878800 [1/1]	1282	auto_enum_BreastCancer_Tykerb_DB01259-out.346	331067831	315878800	2	1	CSc1nc2cc(C(=O)O)ccc2c(=O)[nH]1	CCOCCOc1ccc(C(C)=O)c(N)c1	24	{quinazoline-1": [{"curtius-3": [1]}	2]}"	99.36	9	2	0.502128	4.2954	29	412.515	3	0	8	117.449	0	0	C:\Users\Shaba\Desktop\1. DdpMPyPEPhU\3. Enumeration_Docking_Final_Varified\1. Drug Enumeration\2. 15Drugs_Enumeration Outputs	auto_enum_BreastCancer_Tykerb_DB01259-out.maegz	346
44469709 + 313106452 + 252342429 [1/1]	1283	auto_enum_BreastCancer_Tykerb_DB01259-out.347	44469709	313106452	3	1	Nc1nccc2occ(Br)c12	CCCC[Sn](CCCC)(CCCC)c1cncc(F)c1	51	{chan-lam-1": [{"stille": [1	2]}	3]}"	85.09	4	1	0.501589	4.48442	28	397.431	4	0	6	104.769	0	0	C:\Users\Shaba\Desktop\1. DdpMPyPEPhU\3. Enumeration_Docking_Final_Varified\1. Drug Enumeration\2. 15Drugs_Enumeration Outputs	auto_enum_BreastCancer_Tykerb_DB01259-out.maegz	347	252342429	Cc1c(B2OC(C)(C)C(C)(C)O2)cccc1S(C)(=O)=O
300506886 + 178504901 + 259688962 [1/2]	1284	auto_enum_BreastCancer_Tykerb_DB01259-out.348	300506886	178504901	3	2	Clc1ccc(CNC2CCNCC2)c(Cl)c1	CC1(C)OB(c2ccc3nc[nH]c(=O)c3c2)OC1(C)C	20	{quinazoline-1": [{"suzuki": [1	2]}	3]}"	102.41	9	4	0.501406	4.3888	38	537.108	5	2	7	152.6	0	0	C:\Users\Shaba\Desktop\1. DdpMPyPEPhU\3. Enumeration_Docking_Final_Varified\1. Drug Enumeration\2. 15Drugs_Enumeration Outputs	auto_enum_BreastCancer_Tykerb_DB01259-out.maegz	348	259688962	CCN1CCC(N)C(CC(=O)O)C1
300506886 + 178504901 + 259688962 [2/2]	1285	auto_enum_BreastCancer_Tykerb_DB01259-out.349	300506886	178504901	3	2	Clc1ccc(CNC2CCNCC2)c(Cl)c1	CC1(C)OB(c2ccc3nc[nH]c(=O)c3c2)OC1(C)C	20	{quinazoline-1": [{"suzuki": [1	2]}	3]}"	102.41	9	4	0.500347	4.3888	38	537.108	5	2	7	152.6	0	0	C:\Users\Shaba\Desktop\1. DdpMPyPEPhU\3. Enumeration_Docking_Final_Varified\1. Drug Enumeration\2. 15Drugs_Enumeration Outputs	auto_enum_BreastCancer_Tykerb_DB01259-out.maegz	349	259688962	CCN1CCC(N)C(CC(=O)O)C1
324673594 + 320353460 + 42028480 [2/2]	1286	auto_enum_BreastCancer_Tykerb_DB01259-out.350	324673594	320353460	3	2	Oc1ccncc1-n1nc(C2CNC2)c(Cl)c1Br	CCOC(=O)c1ccc(F)c(B2OC(C)(C)C(C)(C)O2)c1	7	{amination-1": [{"suzuki": [1	2]}	{"curtius-3": [3]}]}"	119.12	9	3	0.500272	4.6924	40	559.627	6	0	11	148.916	0	0	C:\Users\Shaba\Desktop\1. DdpMPyPEPhU\3. Enumeration_Docking_Final_Varified\1. Drug Enumeration\2. 15Drugs_Enumeration Outputs	auto_enum_BreastCancer_Tykerb_DB01259-out.maegz	350	42028480	O=C(O)c1ccn(Cc2cscn2)c1
331268686 + 331347586 [1/1]	1287	auto_enum_BreastCancer_Tykerb_DB01259-out.351	331268686	331347586	2	1	COc1c(Br)cccc1CN(C)C(=O)OC(C)(C)C	Cc1c(C(C)C)nn2c(N)cc(C3CCSC3C)nc12	2	{BOC-deprotection": [{"amination-1": [1	2]}]}"	63.48	7	2	0.499708	5.24172	31	439.629	4	2	7	130.131	0	0	C:\Users\Shaba\Desktop\1. DdpMPyPEPhU\3. Enumeration_Docking_Final_Varified\1. Drug Enumeration\2. 15Drugs_Enumeration Outputs	auto_enum_BreastCancer_Tykerb_DB01259-out.maegz	351
195363292 + 178504901 + 315546157 [1/1]	1288	auto_enum_BreastCancer_Tykerb_DB01259-out.352	195363292	178504901	3	1	Cc1nc(Cl)nc(N2CCCC(N)C2)c1C	CC1(C)OB(c2ccc3nc[nH]c(=O)c3c2)OC1(C)C	20	{quinazoline-1": [{"suzuki": [1	2]}	3]}"	117.18	10	2	0.499376	4.91564	41	572.783	5	1	10	167.443	0	0	C:\Users\Shaba\Desktop\1. DdpMPyPEPhU\3. Enumeration_Docking_Final_Varified\1. Drug Enumeration\2. 15Drugs_Enumeration Outputs	auto_enum_BreastCancer_Tykerb_DB01259-out.maegz	352	315546157	CC(C)NCc1ccc(SCCCO)nc1
324673594 + 320353460 + 42028480 [1/2]	1289	auto_enum_BreastCancer_Tykerb_DB01259-out.353	324673594	320353460	3	2	Oc1ccncc1-n1nc(C2CNC2)c(Cl)c1Br	CCOC(=O)c1ccc(F)c(B2OC(C)(C)C(C)(C)O2)c1	7	{amination-1": [{"suzuki": [1	2]}	{"curtius-3": [3]}]}"	119.12	9	3	0.498902	4.6924	40	559.627	6	0	11	148.916	0	0	C:\Users\Shaba\Desktop\1. DdpMPyPEPhU\3. Enumeration_Docking_Final_Varified\1. Drug Enumeration\2. 15Drugs_Enumeration Outputs	auto_enum_BreastCancer_Tykerb_DB01259-out.maegz	353	42028480	O=C(O)c1ccn(Cc2cscn2)c1
54471121 + 331290764 [1/1]	1290	auto_enum_BreastCancer_Tykerb_DB01259-out.354	54471121	331290764	2	1	Nc1c(C(F)(F)F)ccc(C(=O)O)c1Br	COc1cc(F)cc(-c2cc(N)n3nc(C4CC4)c(C(=O)O)c3n2)c1	63	{goldberg-1": [{"curtius-3": [1]}	{"curtius-3": [2]}]}"	129.51	5	4	0.497701	4.9304	35	487.461	5	0	8	124.872	0	0	C:\Users\Shaba\Desktop\1. DdpMPyPEPhU\3. Enumeration_Docking_Final_Varified\1. Drug Enumeration\2. 15Drugs_Enumeration Outputs	auto_enum_BreastCancer_Tykerb_DB01259-out.maegz	354
329911527 + 315723991 [1/1]	1291	auto_enum_BreastCancer_Tykerb_DB01259-out.355	329911527	315723991	2	1	Cc1nc2ccc(C(=O)O)cc2c(=O)[nH]1	CCC(CC)NC1CCc2c(F)cccc21	18	{quinazoline-1": [{"curtius-3": [1]}	2]}"	55.04	5	1	0.497497	5.34202	28	378.495	4	1	4	112.998	0	0	C:\Users\Shaba\Desktop\1. DdpMPyPEPhU\3. Enumeration_Docking_Final_Varified\1. Drug Enumeration\2. 15Drugs_Enumeration Outputs	auto_enum_BreastCancer_Tykerb_DB01259-out.maegz	355
314633384 + 331401335 [1/1]	1292	auto_enum_BreastCancer_Tykerb_DB01259-out.356	314633384	331401335	2	1	CCC(c1cc(Br)ccc1O)N1CC(C(=O)O)C1	COc1ccc(F)cc1-c1c(C2CC2)nn2c(N)nc(Cl)nc12	57	{curtius-3": [{"amination-1": [1	2]}]}"	113.83	8	3	0.497185	5.013	38	538.027	6	1	9	143.683	0	0	C:\Users\Shaba\Desktop\1. DdpMPyPEPhU\3. Enumeration_Docking_Final_Varified\1. Drug Enumeration\2. 15Drugs_Enumeration Outputs	auto_enum_BreastCancer_Tykerb_DB01259-out.maegz	356
40863753 [1/1]	1293	auto_enum_BreastCancer_Tykerb_DB01259-out.357	40863753		1	1	CCN(C(=O)CS(=O)CC(C)C(=O)O)C1CC1		74	{sulfone-2": [{"curtius-3": [1]}]}"	80.47	6	1	0.49503	-0.2407	16	248.348	1	1	4	62.7122	0	0	C:\Users\Shaba\Desktop\1. DdpMPyPEPhU\3. Enumeration_Docking_Final_Varified\1. Drug Enumeration\2. 15Drugs_Enumeration Outputs	auto_enum_BreastCancer_Tykerb_DB01259-out.maegz	357
266342050 + 324647583 + 304002492 [1/2]	1294	auto_enum_BreastCancer_Tykerb_DB01259-out.358	266342050	324647583	3	2	Cn1nnc(-c2cscn2)c1C(=O)O	Cc1cc(-n2nc(C3CC3)c(Br)c2Cl)c(Cl)cn1	98	{5-het-arylation": [{"curtius-3": [1]}	{"suzuki-2": [2	3]}]}"	106.81	7	1	0.4944	4.27782	39	565.151	7	0	11	153.087	0	0	C:\Users\Shaba\Desktop\1. DdpMPyPEPhU\3. Enumeration_Docking_Final_Varified\1. Drug Enumeration\2. 15Drugs_Enumeration Outputs	auto_enum_BreastCancer_Tykerb_DB01259-out.maegz	358	304002492	F[B-](F)(F)CN1CCN(C2CCC2)CC1
315282778 [1/1]	1295	auto_enum_BreastCancer_Tykerb_DB01259-out.359	315282778		1	1	CC(CS(=O)CC(=O)NCc1ccccc1)C(=O)O		74	{sulfone-2": [{"curtius-3": [1]}]}"	89.26	6	2	0.494024	0.0648	18	270.354	1	1	4	70.5919	0	0	C:\Users\Shaba\Desktop\1. DdpMPyPEPhU\3. Enumeration_Docking_Final_Varified\1. Drug Enumeration\2. 15Drugs_Enumeration Outputs	auto_enum_BreastCancer_Tykerb_DB01259-out.maegz	359
304160835 + 313565461 + 303456460 [1/1]	1296	auto_enum_BreastCancer_Tykerb_DB01259-out.360	304160835	313565461	3	1	COc1cc(C2CNCC2O)sn1	Nc1nc(-c2cccc(Cl)c2O)cs1	53	{mitsunobu-1": [1	{"suzuki-2": [2	3]}]}"	119.67	7	2	0.493521	4.33814	39	561.689	6	2	10	152.092	0	0	C:\Users\Shaba\Desktop\1. DdpMPyPEPhU\3. Enumeration_Docking_Final_Varified\1. Drug Enumeration\2. 15Drugs_Enumeration Outputs	auto_enum_BreastCancer_Tykerb_DB01259-out.maegz	360	303456460	Cc1cc(C)c2c(c1)C(=O)C(=O)N2C[B-](F)(F)F
313530411 + 178504901 + 31519988 [1/1]	1297	auto_enum_BreastCancer_Tykerb_DB01259-out.361	313530411	178504901	3	1	Cc1noc(C(=O)c2ccc(Br)cc2)n1	CC1(C)OB(c2ccc3nc[nH]c(=O)c3c2)OC1(C)C	20	{quinazoline-1": [{"suzuki": [1	2]}	3]}"	114.11	7	1	0.493433	4.77002	38	522.59	6	0	9	145.45	0	0	C:\Users\Shaba\Desktop\1. DdpMPyPEPhU\3. Enumeration_Docking_Final_Varified\1. Drug Enumeration\2. 15Drugs_Enumeration Outputs	auto_enum_BreastCancer_Tykerb_DB01259-out.maegz	361	31519988	NCCN1C(=O)CSc2ccccc21
266342050 + 324647583 + 304002492 [2/2]	1298	auto_enum_BreastCancer_Tykerb_DB01259-out.362	266342050	324647583	3	2	Cn1nnc(-c2cscn2)c1C(=O)O	Cc1cc(-n2nc(C3CC3)c(Br)c2Cl)c(Cl)cn1	98	{5-het-arylation": [{"curtius-3": [1]}	{"suzuki-2": [2	3]}]}"	106.81	7	1	0.493333	4.27782	39	565.151	7	0	11	153.087	0	0	C:\Users\Shaba\Desktop\1. DdpMPyPEPhU\3. Enumeration_Docking_Final_Varified\1. Drug Enumeration\2. 15Drugs_Enumeration Outputs	auto_enum_BreastCancer_Tykerb_DB01259-out.maegz	362	304002492	F[B-](F)(F)CN1CCN(C2CCC2)CC1
602454 + 323989673 + 41934994 [1/1]	1299	auto_enum_BreastCancer_Tykerb_DB01259-out.363	602454	323989673	3	1	Cc1nc2cc(Cl)ccc2c(=O)[nH]1	CC1(C)OB(c2cnc(N)c(C(F)F)c2)OC1(C)C	20	{quinazoline-1": [{"suzuki": [1	2]}	3]}"	93.17	9	1	0.493309	5.21482	38	521.616	4	1	7	145.937	0	0	C:\Users\Shaba\Desktop\1. DdpMPyPEPhU\3. Enumeration_Docking_Final_Varified\1. Drug Enumeration\2. 15Drugs_Enumeration Outputs	auto_enum_BreastCancer_Tykerb_DB01259-out.maegz	363	41934994	CCCn1ccc(CNC(C)C(=O)N(C)C)c1
36621142 + 313676218 + 311660294 [1/1]	1300	auto_enum_BreastCancer_Tykerb_DB01259-out.364	36621142	313676218	3	1	O=C(O)CCSCc1nc2ccccc2c(=O)[nH]1	C=C(Br)CNc1nnc(C2CC2)s1	9	{quinazoline-1": [{"curtius-3": [1]}	{"suzuki-2": [2	3]}]}"	80.82	9	1	0.492034	4.6583	32	462.648	5	0	8	133.284	0	0	C:\Users\Shaba\Desktop\1. DdpMPyPEPhU\3. Enumeration_Docking_Final_Varified\1. Drug Enumeration\2. 15Drugs_Enumeration Outputs	auto_enum_BreastCancer_Tykerb_DB01259-out.maegz	364	311660294	F[B-](F)(F)C#CC1CC1
5820254 + 313752659 + 53887475 [3/4]	1301	auto_enum_BreastCancer_Tykerb_DB01259-out.365	5820254	313752659	3	4	NC(=S)Cc1ccc(Cl)cc1Cl	CCC(Nc1ncc(Cl)cn1)C(N)=O	80	{goldberg-1": [1	{"suzuki": [2	3]}]}"	149.93	8	3	0.492013	3.553	35	507.023	4	1	8	142.33	0	0	C:\Users\Shaba\Desktop\1. DdpMPyPEPhU\3. Enumeration_Docking_Final_Varified\1. Drug Enumeration\2. 15Drugs_Enumeration Outputs	auto_enum_BreastCancer_Tykerb_DB01259-out.maegz	365	53887475	CC1(C)OB(c2cccc3cnc(N)nc23)OC1(C)C
40863665 [1/1]	1302	auto_enum_BreastCancer_Tykerb_DB01259-out.366	40863665		1	1	CC(CS(=O)CC(=O)N1CCOCC1)C(=O)O		74	{sulfone-2": [{"curtius-3": [1]}]}"	89.7	4	1	0.491054	-1.3928	16	250.32	1	1	5	59.7022	0	0	C:\Users\Shaba\Desktop\1. DdpMPyPEPhU\3. Enumeration_Docking_Final_Varified\1. Drug Enumeration\2. 15Drugs_Enumeration Outputs	auto_enum_BreastCancer_Tykerb_DB01259-out.maegz	366
331250469 + 96125314 + 304082035 [1/1]	1303	auto_enum_BreastCancer_Tykerb_DB01259-out.367	331250469	96125314	3	1	CN(C(=O)C(F)(F)F)c1cc(Cl)ccc1C(=O)O	Nc1ccc2nc(N)[nH]c(=O)c2c1	68	{negishi": [{"curtius-3": [1]}	{"quinazoline-1": [2	3]}]}"	149.07	7	4	0.489467	5.3069	40	550.589	5	1	8	150.235	0	0	C:\Users\Shaba\Desktop\1. DdpMPyPEPhU\3. Enumeration_Docking_Final_Varified\1. Drug Enumeration\2. 15Drugs_Enumeration Outputs	auto_enum_BreastCancer_Tykerb_DB01259-out.maegz	367	304082035	NC(CC1CCC1)c1ccncc1Cl
2864790 + 37988626 [1/1]	1304	auto_enum_BreastCancer_Tykerb_DB01259-out.368	2864790	37988626	2	1	O=C(O)c1ccc2c(=O)[nH]c(CN3CCOCC3)nc2c1	CC(NCc1nnc[nH]1)c1cc(Cl)ccc1Cl	18	{quinazoline-1": [{"curtius-3": [1]}	2]}"	109.08	7	2	0.488065	4.2369	35	513.433	5	1	8	137.489	0	0	C:\Users\Shaba\Desktop\1. DdpMPyPEPhU\3. Enumeration_Docking_Final_Varified\1. Drug Enumeration\2. 15Drugs_Enumeration Outputs	auto_enum_BreastCancer_Tykerb_DB01259-out.maegz	368
315565680 [1/1]	1305	auto_enum_BreastCancer_Tykerb_DB01259-out.369	315565680		1	1	CCc1ccc(CS(=O)C(C)(C)C(=O)O)cc1		74	{sulfone-2": [{"curtius-3": [1]}]}"	60.16	4	1	0.487078	1.8586	16	241.356	1	0	3	66.7102	0	0	C:\Users\Shaba\Desktop\1. DdpMPyPEPhU\3. Enumeration_Docking_Final_Varified\1. Drug Enumeration\2. 15Drugs_Enumeration Outputs	auto_enum_BreastCancer_Tykerb_DB01259-out.maegz	369
330694231 + 42818367 [1/1]	1306	auto_enum_BreastCancer_Tykerb_DB01259-out.370	330694231	42818367	2	1	Cc1c(C2CC2)nn(-c2cc(C3CCC3)ccn2)c1Br	CC(C)(C)OC(=O)N1CCC(c2nc(-c3ccc(Br)o3)n[nH]2)CC1	35	{BOC-deprotection": [{"negishi": [1	2]}]}"	97.45	6	2	0.486486	5.23272	35	469.593	7	0	7	132.586	0	0	C:\Users\Shaba\Desktop\1. DdpMPyPEPhU\3. Enumeration_Docking_Final_Varified\1. Drug Enumeration\2. 15Drugs_Enumeration Outputs	auto_enum_BreastCancer_Tykerb_DB01259-out.maegz	370
260638464 + 303209459 + 39997454 [1/1]	1307	auto_enum_BreastCancer_Tykerb_DB01259-out.371	260638464	303209459	3	1	CCOC(=O)c1cc2ccc(Br)c(C)c2[nH]1	F[B-](F)(F)Cn1ccc2cccc(Cl)c21	97	{goldberg-1": [{"suzuki-2": [1	2]}	3]}"	125.85	8	2	0.485748	4.803	38	507.598	5	1	8	147.435	0	0	C:\Users\Shaba\Desktop\1. DdpMPyPEPhU\3. Enumeration_Docking_Final_Varified\1. Drug Enumeration\2. 15Drugs_Enumeration Outputs	auto_enum_BreastCancer_Tykerb_DB01259-out.maegz	371	39997454	CC(CN)Nc1nccnc1C#N
906129 + 44685079 + 314057037 [1/1]	1308	auto_enum_BreastCancer_Tykerb_DB01259-out.372	906129	44685079	3	1	O=c1[nH]cnc2ccc(Cl)cc12	CCOc1cccc([Si](OCC)(OCC)OCC)c1	81	{quinazoline-1": [{"hiyama-1": [1	2]}	3]}"	90.57	10	1	0.485734	5.3321	37	496.611	5	0	6	146.057	0	0	C:\Users\Shaba\Desktop\1. DdpMPyPEPhU\3. Enumeration_Docking_Final_Varified\1. Drug Enumeration\2. 15Drugs_Enumeration Outputs	auto_enum_BreastCancer_Tykerb_DB01259-out.maegz	372	314057037	COc1ccc(C2CC(NCCC(N)=O)C2)cc1
276913492 + 315225765 [1/1]	1309	auto_enum_BreastCancer_Tykerb_DB01259-out.373	276913492	315225765	2	1	C#CC(Nc1ccccc1C(=O)O)C(C)C	Cn1cnc(COc2ccc(B(O)O)cc2)c1	91	{chan-lam-1": [{"curtius-3": [1]}	2]}"	51.11	8	2	0.485523	4.8124	28	374.488	3	1	5	114.788	0	0	C:\Users\Shaba\Desktop\1. DdpMPyPEPhU\3. Enumeration_Docking_Final_Varified\1. Drug Enumeration\2. 15Drugs_Enumeration Outputs	auto_enum_BreastCancer_Tykerb_DB01259-out.maegz	373
330602592 + 324142673 + 315050162 [2/2]	1310	auto_enum_BreastCancer_Tykerb_DB01259-out.374	330602592	324142673	3	2	Cc1c(C2CCC2)nn(Cc2ccc(O)cc2Cl)c1Cl	CC1(C)OB(c2cccoc2=O)OC1(C)C	7	{amination-1": [{"suzuki": [1	2]}	{"curtius-3": [3]}]}"	113.07	7	2	0.482948	4.89772	41	561.683	6	1	8	155.088	0	0	C:\Users\Shaba\Desktop\1. DdpMPyPEPhU\3. Enumeration_Docking_Final_Varified\1. Drug Enumeration\2. 15Drugs_Enumeration Outputs	auto_enum_BreastCancer_Tykerb_DB01259-out.maegz	374	315050162	CN(C(=O)N1CCOCC1C(=O)O)C1CCCC1
315568449 + 93433111 + 40919103 [1/1]	1311	auto_enum_BreastCancer_Tykerb_DB01259-out.375	315568449	93433111	3	1	COCC(NC(=O)N(C)Cc1ccco1)C(=O)O	O=C(Cl)c1ncccc1Cl	22	{5-het-arylation": [{"curtius-3": [1]}	{"amination-1": [2	3]}]}"	122.72	10	3	0.482717	4.9206	38	540.064	4	1	7	146.73	0	0	C:\Users\Shaba\Desktop\1. DdpMPyPEPhU\3. Enumeration_Docking_Final_Varified\1. Drug Enumeration\2. 15Drugs_Enumeration Outputs	auto_enum_BreastCancer_Tykerb_DB01259-out.maegz	375	40919103	CC1(C)CC(N)(c2ccccc2Br)C1
50805495 + 71119724 + 330491261 [1/1]	1312	auto_enum_BreastCancer_Tykerb_DB01259-out.376	50805495	71119724	3	1	NS(=O)(=O)Cc1nc2c(s1)C(O)CCC2	CN(C(=O)c1cc(Cl)cn1C)C(CN)C1CC1	53	{mitsunobu-1": [1	{"suzuki-2": [2	3]}]}"	133.54	9	2	0.482581	3.51122	38	557.742	5	2	8	148.478	0	0	C:\Users\Shaba\Desktop\1. DdpMPyPEPhU\3. Enumeration_Docking_Final_Varified\1. Drug Enumeration\2. 15Drugs_Enumeration Outputs	auto_enum_BreastCancer_Tykerb_DB01259-out.maegz	376	330491261	Cc1cc([B-](F)(F)F)ccc1O
114720791 + 44685029 + 313613638 [1/2]	1313	auto_enum_BreastCancer_Tykerb_DB01259-out.377	114720791	44685029	3	2	Cc1nc2c(F)ccc(Cl)c2c(=O)[nH]1	CCO[Si](OCC)(OCC)c1cc(C)c(F)c(C)c1	81	{quinazoline-1": [{"hiyama-1": [1	2]}	3]}"	55.04	6	1	0.481529	5.06386	30	410.512	4	1	4	117.687	0	0	C:\Users\Shaba\Desktop\1. DdpMPyPEPhU\3. Enumeration_Docking_Final_Varified\1. Drug Enumeration\2. 15Drugs_Enumeration Outputs	auto_enum_BreastCancer_Tykerb_DB01259-out.maegz	377	313613638	CCNCC(N)C1CC1
331347406 + 40461189 + 303915109 [1/1]	1314	auto_enum_BreastCancer_Tykerb_DB01259-out.378	331347406	40461189	3	1	O=C(O)c1cnc2c(C3CCNC3)c(C3CCC3)nn2c1Cl	CCC(Sc1ccc(Cl)cn1)C(=N)N	17	{ether-3": [{"curtius-3": [1]}	{"suzuki-2": [2	3]}]}"	149.46	10	4	0.479823	5.32547	41	572.739	6	2	10	162.368	0	0	C:\Users\Shaba\Desktop\1. DdpMPyPEPhU\3. Enumeration_Docking_Final_Varified\1. Drug Enumeration\2. 15Drugs_Enumeration Outputs	auto_enum_BreastCancer_Tykerb_DB01259-out.maegz	378	303915109	COc1cc([B-](F)(F)F)ccc1O
45480770 + 43552920 [2/2]	1315	auto_enum_BreastCancer_Tykerb_DB01259-out.379	45480770	43552920	2	2	CCOC(=O)c1ncoc1-c1ccc(Cl)cc1Cl	CC(C)(C)OC(=O)N1CCC2(CC1)C(=O)Nc1c(Cl)cccc12	35	{BOC-deprotection": [{"negishi": [1	2]}]}"	93.46	4	2	0.479726	4.412	32	451.91	5	0	6	120.753	0	0	C:\Users\Shaba\Desktop\1. DdpMPyPEPhU\3. Enumeration_Docking_Final_Varified\1. Drug Enumeration\2. 15Drugs_Enumeration Outputs	auto_enum_BreastCancer_Tykerb_DB01259-out.maegz	379
314073106 + 108128947 + 331214071 [1/1]	1316	auto_enum_BreastCancer_Tykerb_DB01259-out.380	314073106	108128947	3	1	O=C(O)CNC(=O)CNC(=O)CCn1ccnc1	CC(=O)c1cc(I)c(C(F)(F)F)cc1Br	98	{5-het-arylation": [{"curtius-3": [1]}	{"suzuki-2": [2	3]}]}"	131.14	9	4	0.478604	1.8064	38	542.509	4	2	7	125.095	0	0	C:\Users\Shaba\Desktop\1. DdpMPyPEPhU\3. Enumeration_Docking_Final_Varified\1. Drug Enumeration\2. 15Drugs_Enumeration Outputs	auto_enum_BreastCancer_Tykerb_DB01259-out.maegz	380	331214071	F[B-](F)(F)C12CNCCC1C2(F)F
313530382 + 195362913 + 37962623 [1/1]	1317	auto_enum_BreastCancer_Tykerb_DB01259-out.381	313530382	195362913	3	1	CC(C(=O)O)c1ccc(Br)c(F)c1	CCCNc1nc(Cl)nc2c1CCCC2	5	{goldberg-1": [{"curtius-3": [1]}	{"ether-3": [2	3]}]}"	110.6	10	2	0.478441	4.7717	38	520.653	4	1	7	147.018	0	0	C:\Users\Shaba\Desktop\1. DdpMPyPEPhU\3. Enumeration_Docking_Final_Varified\1. Drug Enumeration\2. 15Drugs_Enumeration Outputs	auto_enum_BreastCancer_Tykerb_DB01259-out.maegz	381	37962623	CN(Cc1ccc(O)cc1)C(=O)CN
5820254 + 313752659 + 53887475 [1/4]	1318	auto_enum_BreastCancer_Tykerb_DB01259-out.382	5820254	313752659	3	4	NC(=S)Cc1ccc(Cl)cc1Cl	CCC(Nc1ncc(Cl)cn1)C(N)=O	80	{goldberg-1": [1	{"suzuki": [2	3]}]}"	149.93	8	3	0.478203	3.553	35	507.023	4	1	8	142.33	0	0	C:\Users\Shaba\Desktop\1. DdpMPyPEPhU\3. Enumeration_Docking_Final_Varified\1. Drug Enumeration\2. 15Drugs_Enumeration Outputs	auto_enum_BreastCancer_Tykerb_DB01259-out.maegz	382	53887475	CC1(C)OB(c2cccc3cnc(N)nc23)OC1(C)C
315221809 + 44685029 + 313912222 [1/1]	1319	auto_enum_BreastCancer_Tykerb_DB01259-out.383	315221809	44685029	3	1	NC(=O)CNCc1nc2cc(Cl)ccc2c(=O)[nH]1	CCO[Si](OCC)(OCC)c1cc(C)c(F)c(C)c1	81	{quinazoline-1": [{"hiyama-1": [1	2]}	3]}"	128.95	10	5	0.477836	4.51454	40	540.643	5	1	6	156.423	0	0	C:\Users\Shaba\Desktop\1. DdpMPyPEPhU\3. Enumeration_Docking_Final_Varified\1. Drug Enumeration\2. 15Drugs_Enumeration Outputs	auto_enum_BreastCancer_Tykerb_DB01259-out.maegz	383	313912222	CC(N)(CO)Cc1cccc2[nH]ccc12
315919081 [1/1]	1320	auto_enum_BreastCancer_Tykerb_DB01259-out.384	315919081		1	1	CS(=O)CCn1cnc2cccc(C(=O)O)c21		74	{sulfone-2": [{"curtius-3": [1]}]}"	77.98	3	1	0.477248	0.6631	16	239.3	2	0	5	63.8562	0	0	C:\Users\Shaba\Desktop\1. DdpMPyPEPhU\3. Enumeration_Docking_Final_Varified\1. Drug Enumeration\2. 15Drugs_Enumeration Outputs	auto_enum_BreastCancer_Tykerb_DB01259-out.maegz	384
330602592 + 324142673 + 315050162 [1/2]	1321	auto_enum_BreastCancer_Tykerb_DB01259-out.385	330602592	324142673	3	2	Cc1c(C2CCC2)nn(Cc2ccc(O)cc2Cl)c1Cl	CC1(C)OB(c2cccoc2=O)OC1(C)C	7	{amination-1": [{"suzuki": [1	2]}	{"curtius-3": [3]}]}"	113.07	7	2	0.47694	4.89772	41	561.683	6	1	8	155.088	0	0	C:\Users\Shaba\Desktop\1. DdpMPyPEPhU\3. Enumeration_Docking_Final_Varified\1. Drug Enumeration\2. 15Drugs_Enumeration Outputs	auto_enum_BreastCancer_Tykerb_DB01259-out.maegz	385	315050162	CN(C(=O)N1CCOCC1C(=O)O)C1CCCC1
114720791 + 44685029 + 313613638 [2/2]	1322	auto_enum_BreastCancer_Tykerb_DB01259-out.386	114720791	44685029	3	2	Cc1nc2c(F)ccc(Cl)c2c(=O)[nH]1	CCO[Si](OCC)(OCC)c1cc(C)c(F)c(C)c1	81	{quinazoline-1": [{"hiyama-1": [1	2]}	3]}"	49.84	7	2	0.47482	5.30026	30	410.512	4	1	4	117.779	0	0	C:\Users\Shaba\Desktop\1. DdpMPyPEPhU\3. Enumeration_Docking_Final_Varified\1. Drug Enumeration\2. 15Drugs_Enumeration Outputs	auto_enum_BreastCancer_Tykerb_DB01259-out.maegz	386	313613638	CCNCC(N)C1CC1
323980709 + 324623990 + 330531912 [1/1]	1323	auto_enum_BreastCancer_Tykerb_DB01259-out.387	323980709	324623990	3	1	O[C@@H]1CC[C@H]1Oc1ccc2ncccc2c1	Cc1nn(-c2cccn(C)c2=O)c(O)c1Cl	53	{mitsunobu-1": [1	{"suzuki-2": [2	3]}]}"	84.06	6	0	0.474576	4.84834	36	499.596	6	2	9	139.196	0	0	C:\Users\Shaba\Desktop\1. DdpMPyPEPhU\3. Enumeration_Docking_Final_Varified\1. Drug Enumeration\2. 15Drugs_Enumeration Outputs	auto_enum_BreastCancer_Tykerb_DB01259-out.maegz	387	330531912	Cc1sncc1[B-](F)(F)F
315242881 + 15799508 [1/2]	1324	auto_enum_BreastCancer_Tykerb_DB01259-out.388	315242881	15799508	2	2	N#CCCNS(=O)(=O)c1c(Cl)cc(Br)cc1Cl	CC(C)(C)OC(=O)N1CCn2c(nc(C(=O)O)c2Cl)C1	35	{BOC-deprotection": [{"negishi": [1	2]}]}"	137.11	6	3	0.474238	1.95938	28	488.751	3	0	7	104.457	0	0	C:\Users\Shaba\Desktop\1. DdpMPyPEPhU\3. Enumeration_Docking_Final_Varified\1. Drug Enumeration\2. 15Drugs_Enumeration Outputs	auto_enum_BreastCancer_Tykerb_DB01259-out.maegz	388
5820254 + 313752659 + 53887475 [4/4]	1325	auto_enum_BreastCancer_Tykerb_DB01259-out.389	5820254	313752659	3	4	NC(=S)Cc1ccc(Cl)cc1Cl	CCC(Nc1ncc(Cl)cn1)C(N)=O	80	{goldberg-1": [1	{"suzuki": [2	3]}]}"	144.73	9	4	0.473868	3.9882	35	507.023	4	1	8	142.684	0	0	C:\Users\Shaba\Desktop\1. DdpMPyPEPhU\3. Enumeration_Docking_Final_Varified\1. Drug Enumeration\2. 15Drugs_Enumeration Outputs	auto_enum_BreastCancer_Tykerb_DB01259-out.maegz	389	53887475	CC1(C)OB(c2cccc3cnc(N)nc23)OC1(C)C
314576902 + 313074261 [1/1]	1326	auto_enum_BreastCancer_Tykerb_DB01259-out.390	314576902	313074261	2	1	NC(CCN1CCS(=O)CC1)c1ccc(Br)cc1	CCCC[Sn](CCCC)(CCCC)c1cc(C)no1	15	{sulfone-2": [{"stille": [1	2]}]}"	89.43	5	1	0.473506	1.77032	24	349.456	3	1	6	93.3152	0	0	C:\Users\Shaba\Desktop\1. DdpMPyPEPhU\3. Enumeration_Docking_Final_Varified\1. Drug Enumeration\2. 15Drugs_Enumeration Outputs	auto_enum_BreastCancer_Tykerb_DB01259-out.maegz	390
107637283 [1/1]	1327	auto_enum_BreastCancer_Tykerb_DB01259-out.391	107637283		1	1	O=C(O)C(F)(F)S(=O)c1ccc(Cl)cc1		74	{sulfone-2": [{"curtius-3": [1]}]}"	60.16	2	1	0.473161	1.6227	14	241.646	1	0	3	47.7722	0	0	C:\Users\Shaba\Desktop\1. DdpMPyPEPhU\3. Enumeration_Docking_Final_Varified\1. Drug Enumeration\2. 15Drugs_Enumeration Outputs	auto_enum_BreastCancer_Tykerb_DB01259-out.maegz	391
39262204 [1/1]	1328	auto_enum_BreastCancer_Tykerb_DB01259-out.392	39262204		1	1	CCCS(=O)CC(=O)N1CCC(C(=O)O)CC1		74	{sulfone-2": [{"curtius-3": [1]}]}"	80.47	4	1	0.473054	-0.2391	16	248.348	1	0	4	62.7342	0	0	C:\Users\Shaba\Desktop\1. DdpMPyPEPhU\3. Enumeration_Docking_Final_Varified\1. Drug Enumeration\2. 15Drugs_Enumeration Outputs	auto_enum_BreastCancer_Tykerb_DB01259-out.maegz	392
315951039 + 313113649 [1/1]	1329	auto_enum_BreastCancer_Tykerb_DB01259-out.393	315951039	313113649	2	1	C#CCn1ncc(NC(C)CS(C)=O)c(Br)c1=O	CCCC[Sn](CCCC)(CCCC)c1nc2ccccc2cc1C(=O)O	15	{sulfone-2": [{"stille": [1	2]}]}"	131.25	7	2	0.471871	1.6349	31	440.481	3	1	8	117.822	0	0	C:\Users\Shaba\Desktop\1. DdpMPyPEPhU\3. Enumeration_Docking_Final_Varified\1. Drug Enumeration\2. 15Drugs_Enumeration Outputs	auto_enum_BreastCancer_Tykerb_DB01259-out.maegz	393
324007062 + 48606299 [1/1]	1330	auto_enum_BreastCancer_Tykerb_DB01259-out.394	324007062	48606299	2	1	CC(N)COc1ccc(C(=O)O)cc1	CC1(C)OB(c2ccc(N3CCCS3(=O)=O)cc2)OC1(C)C	23	{chan-lam-1": [{"curtius-3": [1]}	2]}"	84.66	6	2	0.471047	2.6961	25	361.467	3	1	5	101.061	0	0	C:\Users\Shaba\Desktop\1. DdpMPyPEPhU\3. Enumeration_Docking_Final_Varified\1. Drug Enumeration\2. 15Drugs_Enumeration Outputs	auto_enum_BreastCancer_Tykerb_DB01259-out.maegz	394
330808020 + 27677196 [2/2]	1331	auto_enum_BreastCancer_Tykerb_DB01259-out.395	330808020	27677196	2	2	NC(=O)c1c(C2CCC2)nn(-c2cncc(Cl)c2)c1Br	COc1cncc(NC(=O)OC(C)(C)C)c1B1OC(C)(C)C(C)(C)O1	44	{BOC-deprotection": [{"suzuki": [1	2]}]}"	121.94	5	2	0.470076	2.9399	28	398.854	4	0	7	105.674	0	0	C:\Users\Shaba\Desktop\1. DdpMPyPEPhU\3. Enumeration_Docking_Final_Varified\1. Drug Enumeration\2. 15Drugs_Enumeration Outputs	auto_enum_BreastCancer_Tykerb_DB01259-out.maegz	395
314061013 + 194341691 [1/1]	1332	auto_enum_BreastCancer_Tykerb_DB01259-out.396	314061013	194341691	2	1	O=C(O)c1ccc(CCNc2ccncn2)cc1	COc1c(C)cc(B2OC(C)(C)C(C)(C)O2)cc1C=O	23	{chan-lam-1": [{"curtius-3": [1]}	2]}"	76.14	8	2	0.469933	4.00432	27	362.433	3	0	6	107.069	0	0	C:\Users\Shaba\Desktop\1. DdpMPyPEPhU\3. Enumeration_Docking_Final_Varified\1. Drug Enumeration\2. 15Drugs_Enumeration Outputs	auto_enum_BreastCancer_Tykerb_DB01259-out.maegz	396
320415754 + 324709237 [1/1]	1333	auto_enum_BreastCancer_Tykerb_DB01259-out.397	320415754	324709237	2	1	COc1cc(N)c(Cl)cc1C(=O)CCC1CCN(C(=O)OC(C)(C)C)CC1	Cc1cc(-n2cc(C(=O)O)c(C3CCCC3)n2)cc(Cl)n1	35	{BOC-deprotection": [{"negishi": [1	2]}]}"	132.36	9	3	0.469505	5.15182	39	531.657	5	0	8	149.823	0	0	C:\Users\Shaba\Desktop\1. DdpMPyPEPhU\3. Enumeration_Docking_Final_Varified\1. Drug Enumeration\2. 15Drugs_Enumeration Outputs	auto_enum_BreastCancer_Tykerb_DB01259-out.maegz	397
324198515 + 330513527 [2/2]	1334	auto_enum_BreastCancer_Tykerb_DB01259-out.398	324198515	330513527	2	2	CN(C)c1nc(Cl)cc2cc(Br)ccc12	CNCC#CC(C)(C)NC(=O)OC(C)(C)C	2	{BOC-deprotection": [{"amination-1": [1	2]}]}"	45.39	3	1	0.469478	3.1311	23	330.863	2	0	4	100.392	0	0	C:\Users\Shaba\Desktop\1. DdpMPyPEPhU\3. Enumeration_Docking_Final_Varified\1. Drug Enumeration\2. 15Drugs_Enumeration Outputs	auto_enum_BreastCancer_Tykerb_DB01259-out.maegz	398
37651425 + 315497163 + 300430782 [3/4]	1335	auto_enum_BreastCancer_Tykerb_DB01259-out.399	37651425	315497163	3	4	CCC(C)N(C)S(=O)(=O)c1cccnc1Cl	Nc1cnc(Nc2ccc(Cl)cc2Br)nc1	34	{goldberg-1": [1	{"suzuki-2": [2	3]}]}"	118.2	8	1	0.469151	5.1971	37	542.04	4	1	8	141.823	0	0	C:\Users\Shaba\Desktop\1. DdpMPyPEPhU\3. Enumeration_Docking_Final_Varified\1. Drug Enumeration\2. 15Drugs_Enumeration Outputs	auto_enum_BreastCancer_Tykerb_DB01259-out.maegz	399	300430782	Fc1cc([B-](F)(F)F)ccn1
49844702 + 261180879 + 89941122 [2/2]	1336	auto_enum_BreastCancer_Tykerb_DB01259-out.400	49844702	261180879	3	2	Cc1c(C(F)(F)F)cnc(Cl)c1Cl	Cc1c(O)cccc1C(=O)NCc1cn[nH]c1	38	{negishi": [{"ether-3": [1	2]}	3]}"	147.77	7	3	0.468966	4.88754	41	565.512	5	0	8	139.209	0	0	C:\Users\Shaba\Desktop\1. DdpMPyPEPhU\3. Enumeration_Docking_Final_Varified\1. Drug Enumeration\2. 15Drugs_Enumeration Outputs	auto_enum_BreastCancer_Tykerb_DB01259-out.maegz	400	89941122	COC(=O)c1nc2c(Cl)ccnc2[nH]1
49844702 + 261180879 + 89941122 [1/2]	1337	auto_enum_BreastCancer_Tykerb_DB01259-out.401	49844702	261180879	3	2	Cc1c(C(F)(F)F)cnc(Cl)c1Cl	Cc1c(O)cccc1C(=O)NCc1cn[nH]c1	38	{negishi": [{"ether-3": [1	2]}	3]}"	147.77	7	3	0.468732	4.88754	41	565.512	5	0	8	139.209	0	0	C:\Users\Shaba\Desktop\1. DdpMPyPEPhU\3. Enumeration_Docking_Final_Varified\1. Drug Enumeration\2. 15Drugs_Enumeration Outputs	auto_enum_BreastCancer_Tykerb_DB01259-out.maegz	401	89941122	COC(=O)c1nc2c(Cl)ccnc2[nH]1
45480770 + 43552920 [1/2]	1338	auto_enum_BreastCancer_Tykerb_DB01259-out.402	45480770	43552920	2	2	CCOC(=O)c1ncoc1-c1ccc(Cl)cc1Cl	CC(C)(C)OC(=O)N1CCC2(CC1)C(=O)Nc1c(Cl)cccc12	35	{BOC-deprotection": [{"negishi": [1	2]}]}"	93.46	4	2	0.468421	4.412	32	451.91	5	0	6	120.753	0	0	C:\Users\Shaba\Desktop\1. DdpMPyPEPhU\3. Enumeration_Docking_Final_Varified\1. Drug Enumeration\2. 15Drugs_Enumeration Outputs	auto_enum_BreastCancer_Tykerb_DB01259-out.maegz	402
2364772 + 314655836 + 300585345 [1/1]	1339	auto_enum_BreastCancer_Tykerb_DB01259-out.403	2364772	314655836	3	1	O=C(O)CSc1nc2ccccc2c(=O)[nH]1	CCc1nc(Cc2cccc(F)c2)nc(N)c1I	9	{quinazoline-1": [{"curtius-3": [1]}	{"suzuki-2": [2	3]}]}"	126.99	9	2	0.541533	3.6944	39	567.716	5	0	10	152.279	0	0	C:\Users\Shaba\Desktop\1. DdpMPyPEPhU\3. Enumeration_Docking_Final_Varified\1. Drug Enumeration\2. 15Drugs_Enumeration Outputs	auto_enum_BreastCancer_Tykerb_DB01259-out.maegz	403	300585345	O=S1(=O)CCN(C[B-](F)(F)F)CC1
76743898 + 44684973 + 41586976 [1/1]	1340	auto_enum_BreastCancer_Tykerb_DB01259-out.404	76743898	44684973	3	1	O=c1[nH]c(Cl)nc2ncccc12	CCO[Si](OCC)(OCC)c1ccc2c(c1)CCO2	81	{quinazoline-1": [{"hiyama-1": [1	2]}	3]}"	97.4	5	1	0.525031	4.7977	34	455.449	6	0	8	122.379	0	0	C:\Users\Shaba\Desktop\1. DdpMPyPEPhU\3. Enumeration_Docking_Final_Varified\1. Drug Enumeration\2. 15Drugs_Enumeration Outputs	auto_enum_BreastCancer_Tykerb_DB01259-out.maegz	404	41586976	Oc1ccc(NCc2cnco2)cc1F
40179979 + 316038402 + 96850594 [1/1]	1341	auto_enum_BreastCancer_Tykerb_DB01259-out.405	40179979	316038402	3	1	CN(C)C(=O)CCOc1cc(N)ccc1Cl	O=c1[nH]cnc2ccc(B(O)O)cc12	20	{quinazoline-1": [{"suzuki": [1	2]}	3]}"	106.26	8	2	0.524941	5.19132	38	548.738	5	2	9	156.833	0	0	C:\Users\Shaba\Desktop\1. DdpMPyPEPhU\3. Enumeration_Docking_Final_Varified\1. Drug Enumeration\2. 15Drugs_Enumeration Outputs	auto_enum_BreastCancer_Tykerb_DB01259-out.maegz	405	96850594	Cc1csc(C2(N)CSCC2C)n1
48553056 + 178504901 + 265713721 [1/1]	1342	auto_enum_BreastCancer_Tykerb_DB01259-out.406	48553056	178504901	3	1	CCOC(=O)c1cnn(-c2cccc(Cl)c2)c1	CC1(C)OB(c2ccc3nc[nH]c(=O)c3c2)OC1(C)C	20	{quinazoline-1": [{"suzuki": [1	2]}	3]}"	117.57	9	1	0.524108	4.864	40	533.596	6	0	11	150.565	0	0	C:\Users\Shaba\Desktop\1. DdpMPyPEPhU\3. Enumeration_Docking_Final_Varified\1. Drug Enumeration\2. 15Drugs_Enumeration Outputs	auto_enum_BreastCancer_Tykerb_DB01259-out.maegz	406	265713721	CCn1nccc1Cn1ccnc1N
313709414 + 107786532 + 300422565 [1/1]	1343	auto_enum_BreastCancer_Tykerb_DB01259-out.407	313709414	107786532	3	1	Cc1nc2cccc(C(=O)O)c2c(=O)[nH]1	Cc1cccc(NC(C)CC#N)c1Cl	9	{quinazoline-1": [{"curtius-3": [1]}	{"suzuki-2": [2	3]}]}"	78.83	6	1	0.517903	5.22162	28	373.504	3	1	5	115.692	0	0	C:\Users\Shaba\Desktop\1. DdpMPyPEPhU\3. Enumeration_Docking_Final_Varified\1. Drug Enumeration\2. 15Drugs_Enumeration Outputs	auto_enum_BreastCancer_Tykerb_DB01259-out.maegz	407	300422565	CCC[B-](F)(F)F
107173937 + 54343372 + 45980261 [1/1]	1344	auto_enum_BreastCancer_Tykerb_DB01259-out.408	107173937	54343372	3	1	COc1cc(Br)cc2c1OCC2O	Nc1ncc(S(N)(=O)=O)c(I)c1C(F)F	80	{goldberg-1": [1	{"suzuki": [2	3]}]}"	144	6	4	0.516686	4.0097	35	531.896	4	1	8	119.368	0	0	C:\Users\Shaba\Desktop\1. DdpMPyPEPhU\3. Enumeration_Docking_Final_Varified\1. Drug Enumeration\2. 15Drugs_Enumeration Outputs	auto_enum_BreastCancer_Tykerb_DB01259-out.maegz	408	45980261	OB(O)c1cc(F)c(O)c(Cl)c1
2858539 + 331078848 [1/1]	1345	auto_enum_BreastCancer_Tykerb_DB01259-out.409	2858539	331078848	2	1	O=C(O)c1ccc2c(=O)[nH]c(CCl)nc2c1	CC(C)[C@H]1Oc2cc(N)ccc2N(CCN2CCOCC2)C1=O	24	{quinazoline-1": [{"curtius-3": [1]}	2]}"	105.84	7	2	0.515843	3.7766	36	511.026	5	1	8	142.098	0	0	C:\Users\Shaba\Desktop\1. DdpMPyPEPhU\3. Enumeration_Docking_Final_Varified\1. Drug Enumeration\2. 15Drugs_Enumeration Outputs	auto_enum_BreastCancer_Tykerb_DB01259-out.maegz	409
10012692 + 315180723 [1/1]	1346	auto_enum_BreastCancer_Tykerb_DB01259-out.410	10012692	315180723	2	1	O=C(O)c1ccccc1Cc1nc2ccccc2c(=O)[nH]1	Cc1cc(N)ccc1S(=O)(=O)NC1CCN(C)C1	18	{quinazoline-1": [{"curtius-3": [1]}	2]}"	113.24	7	3	0.51048	3.83722	36	502.644	5	1	7	143.884	0	0	C:\Users\Shaba\Desktop\1. DdpMPyPEPhU\3. Enumeration_Docking_Final_Varified\1. Drug Enumeration\2. 15Drugs_Enumeration Outputs	auto_enum_BreastCancer_Tykerb_DB01259-out.maegz	410
81867150 + 39993565 + 97280406 [2/2]	1347	auto_enum_BreastCancer_Tykerb_DB01259-out.411	81867150	39993565	3	2	Cc1nc(Cl)c(Br)cc1C(=O)O	CCCNC(=O)CNc1nc(C)nc(Cl)c1C	80	{goldberg-1": [1	{"suzuki": [2	3]}]}"	121.45	8	2	0.506215	4.07276	32	457.918	3	0	7	120.458	0	0	C:\Users\Shaba\Desktop\1. DdpMPyPEPhU\3. Enumeration_Docking_Final_Varified\1. Drug Enumeration\2. 15Drugs_Enumeration Outputs	auto_enum_BreastCancer_Tykerb_DB01259-out.maegz	411	97280406	CC1(C)COB(c2ccoc2)OC1
314575406 + 44684837 + 41592416 [2/2]	1348	auto_enum_BreastCancer_Tykerb_DB01259-out.412	314575406	44684837	3	2	CNc1ccc(Cl)c(C(=O)NCC(C)CSC)n1	CCO[Si](OCC)(OCC)c1ccc(F)c(Cl)c1	8	{amination-1": [{"hiyama-1": [1	2]}	3]}"	116.4	10	4	0.504872	5.4501	41	574.726	5	1	8	166.38	0	0	C:\Users\Shaba\Desktop\1. DdpMPyPEPhU\3. Enumeration_Docking_Final_Varified\1. Drug Enumeration\2. 15Drugs_Enumeration Outputs	auto_enum_BreastCancer_Tykerb_DB01259-out.maegz	412	41592416	Nc1ccc2nc(NC3CC(O)C3)ccc2c1
315778388 + 313082393 + 49276153 [1/1]	1349	auto_enum_BreastCancer_Tykerb_DB01259-out.413	315778388	313082393	3	1	CNC(=O)C1COCCN1c1nc(N)ncc1Cl	CCCC[Sn](CCCC)(CCCC)c1ccc2ccccc2n1	59	{chan-lam-1": [{"stille": [1	2]}	3]}"	130.6	7	3	0.504152	3.9235	42	569.666	5	1	9	162.285	0	0	C:\Users\Shaba\Desktop\1. DdpMPyPEPhU\3. Enumeration_Docking_Final_Varified\1. Drug Enumeration\2. 15Drugs_Enumeration Outputs	auto_enum_BreastCancer_Tykerb_DB01259-out.maegz	413	49276153	COc1ccc(C(=O)NC(C)(C)C)cc1B1OC(C)(C)C(C)(C)O1
114878779 + 44684969 + 41257723 [3/3]	1350	auto_enum_BreastCancer_Tykerb_DB01259-out.414	114878779	44684969	3	3	O=c1[nH]cnc2c(Cl)c(Cl)c(Br)cc12	CCO[Si](OCC)(OCC)c1ccc(F)c(F)c1	81	{quinazoline-1": [{"hiyama-1": [1	2]}	3]}"	64.11	6	1	0.503892	5.4929	29	440.277	3	1	5	109.197	0	0	C:\Users\Shaba\Desktop\1. DdpMPyPEPhU\3. Enumeration_Docking_Final_Varified\1. Drug Enumeration\2. 15Drugs_Enumeration Outputs	auto_enum_BreastCancer_Tykerb_DB01259-out.maegz	414	41257723	COC(=O)CC(C)CN
81867150 + 39993565 + 97280406 [1/2]	1351	auto_enum_BreastCancer_Tykerb_DB01259-out.415	81867150	39993565	3	2	Cc1nc(Cl)c(Br)cc1C(=O)O	CCCNC(=O)CNc1nc(C)nc(Cl)c1C	80	{goldberg-1": [1	{"suzuki": [2	3]}]}"	121.45	8	2	0.503166	4.18186	32	502.369	3	0	7	123.148	0	0	C:\Users\Shaba\Desktop\1. DdpMPyPEPhU\3. Enumeration_Docking_Final_Varified\1. Drug Enumeration\2. 15Drugs_Enumeration Outputs	auto_enum_BreastCancer_Tykerb_DB01259-out.maegz	415	97280406	CC1(C)COB(c2ccoc2)OC1
315805065 + 330120020 [1/1]	1352	auto_enum_BreastCancer_Tykerb_DB01259-out.416	315805065	330120020	2	1	C[C@@H](NCc1nc2ccccc2c(=O)[nH]1)C(=O)O	CCc1ccccc1-n1nc(C#N)c(N)c1C(F)(F)F	18	{quinazoline-1": [{"curtius-3": [1]}	2]}"	117.47	7	3	0.50298	4.40628	35	480.498	4	1	8	125.969	0	0	C:\Users\Shaba\Desktop\1. DdpMPyPEPhU\3. Enumeration_Docking_Final_Varified\1. Drug Enumeration\2. 15Drugs_Enumeration Outputs	auto_enum_BreastCancer_Tykerb_DB01259-out.maegz	416
331018022 + 262600620 + 39263304 [1/1]	1353	auto_enum_BreastCancer_Tykerb_DB01259-out.417	331018022	262600620	3	1	CSc1nc2ccc(Cl)cc2c(=O)[nH]1	CN(C)c1ccc(B(O)O)cc1Cl	20	{quinazoline-1": [{"suzuki": [1	2]}	3]}"	79.18	9	1	0.502978	5.1164	37	538.121	4	0	8	154.115	0	0	C:\Users\Shaba\Desktop\1. DdpMPyPEPhU\3. Enumeration_Docking_Final_Varified\1. Drug Enumeration\2. 15Drugs_Enumeration Outputs	auto_enum_BreastCancer_Tykerb_DB01259-out.maegz	417	39263304	CC(C)NCCNC(=O)c1ccnn1C
314823767 + 330078231 [1/1]	1354	auto_enum_BreastCancer_Tykerb_DB01259-out.418	314823767	330078231	2	1	C[C@H](OCc1nc2ccccc2c(=O)[nH]1)C(=O)O	Cc1ccc(C(C2CCC2)n2nc(C)c(C(=O)O)c2N)cc1C	18	{quinazoline-1": [{"curtius-3": [1]}	2]}"	128.18	9	3	0.501687	5.40416	38	514.63	5	2	8	146.578	0	0	C:\Users\Shaba\Desktop\1. DdpMPyPEPhU\3. Enumeration_Docking_Final_Varified\1. Drug Enumeration\2. 15Drugs_Enumeration Outputs	auto_enum_BreastCancer_Tykerb_DB01259-out.maegz	418
262265230 + 331288629 + 300060001 [2/2]	1355	auto_enum_BreastCancer_Tykerb_DB01259-out.419	262265230	331288629	3	2	Cn1nnc(Br)c1C(=O)Cc1cccs1	CCC(CC)Cc1cc(Cl)n2nc(C)c(I)c2n1	75	{negishi": [1	{"suzuki-2": [2	3]}]}"	121.06	10	1	0.500268	5.06472	39	541.681	5	0	9	151.804	0	0	C:\Users\Shaba\Desktop\1. DdpMPyPEPhU\3. Enumeration_Docking_Final_Varified\1. Drug Enumeration\2. 15Drugs_Enumeration Outputs	auto_enum_BreastCancer_Tykerb_DB01259-out.maegz	419	300060001	NC(=O)c1ccccc1[B-](F)(F)F
331067831 + 315056073 [1/1]	1356	auto_enum_BreastCancer_Tykerb_DB01259-out.420	331067831	315056073	2	1	CSc1nc2cc(C(=O)O)ccc2c(=O)[nH]1	CC(NC(=O)c1ccc(Br)cc1N)c1ncc[nH]1	24	{quinazoline-1": [{"curtius-3": [1]}	2]}"	121.61	6	4	0.5	4.6541	31	498.41	4	1	7	127.625	0	0	C:\Users\Shaba\Desktop\1. DdpMPyPEPhU\3. Enumeration_Docking_Final_Varified\1. Drug Enumeration\2. 15Drugs_Enumeration Outputs	auto_enum_BreastCancer_Tykerb_DB01259-out.maegz	420
262265230 + 331288629 + 300060001 [1/2]	1357	auto_enum_BreastCancer_Tykerb_DB01259-out.421	262265230	331288629	3	2	Cn1nnc(Br)c1C(=O)Cc1cccs1	CCC(CC)Cc1cc(Cl)n2nc(C)c(I)c2n1	75	{negishi": [1	{"suzuki-2": [2	3]}]}"	121.06	10	1	0.499462	5.06472	39	541.681	5	0	9	151.804	0	0	C:\Users\Shaba\Desktop\1. DdpMPyPEPhU\3. Enumeration_Docking_Final_Varified\1. Drug Enumeration\2. 15Drugs_Enumeration Outputs	auto_enum_BreastCancer_Tykerb_DB01259-out.maegz	421	300060001	NC(=O)c1ccccc1[B-](F)(F)F
44461719 + 315988608 [1/1]	1358	auto_enum_BreastCancer_Tykerb_DB01259-out.422	44461719	315988608	2	1	CCc1cccc2nc(C(=O)O)[nH]c(=O)c12	CCCc1c(NC)ncnc1Oc1cnn(C)c1	24	{quinazoline-1": [{"curtius-3": [1]}	2]}"	107.87	7	1	0.495768	3.8106	31	418.505	4	0	9	120.7	0	0	C:\Users\Shaba\Desktop\1. DdpMPyPEPhU\3. Enumeration_Docking_Final_Varified\1. Drug Enumeration\2. 15Drugs_Enumeration Outputs	auto_enum_BreastCancer_Tykerb_DB01259-out.maegz	422
1500512 + 54077220 [1/1]	1359	auto_enum_BreastCancer_Tykerb_DB01259-out.423	1500512	54077220	2	1	O=C(O)c1ccccc1-c1nc2ccccc2c(=O)[nH]1	COc1nc(CN)cc(C(F)F)c1C(=O)O	18	{quinazoline-1": [{"curtius-3": [1]}	2]}"	123.25	7	3	0.493409	4.5305	33	451.433	4	0	7	119.418	0	0	C:\Users\Shaba\Desktop\1. DdpMPyPEPhU\3. Enumeration_Docking_Final_Varified\1. Drug Enumeration\2. 15Drugs_Enumeration Outputs	auto_enum_BreastCancer_Tykerb_DB01259-out.maegz	423
331376350 + 262934205 + 300588686 [1/1]	1360	auto_enum_BreastCancer_Tykerb_DB01259-out.424	331376350	262934205	3	1	Cc1cc(F)ccc1-c1cc(Cl)n2nc(C)c(C(=O)O)c2n1	C#C[C@@H](O)c1ccc(Br)cn1	17	{ether-3": [{"curtius-3": [1]}	{"suzuki-2": [2	3]}]}"	118.95	7	1	0.493311	3.07344	40	541.587	5	1	8	146.377	0	0	C:\Users\Shaba\Desktop\1. DdpMPyPEPhU\3. Enumeration_Docking_Final_Varified\1. Drug Enumeration\2. 15Drugs_Enumeration Outputs	auto_enum_BreastCancer_Tykerb_DB01259-out.maegz	424	300588686	CCN1CCN(C[B-](F)(F)F)C(=O)C1=O
17409408 + 301157234 + 97378265 [1/1]	1361	auto_enum_BreastCancer_Tykerb_DB01259-out.425	17409408	301157234	3	1	OCc1cnc2[nH]ccc2c1Cl	Nc1cncc([B-](F)(F)F)c1	32	{mitsunobu-1": [{"suzuki-2": [1	2]}	{"curtius-3": [3]}]}"	107.77	5	3	0.492327	4.9115	33	438.535	6	0	6	131.987	0	0	C:\Users\Shaba\Desktop\1. DdpMPyPEPhU\3. Enumeration_Docking_Final_Varified\1. Drug Enumeration\2. 15Drugs_Enumeration Outputs	auto_enum_BreastCancer_Tykerb_DB01259-out.maegz	425	97378265	Cn1c(C2(C)CC2)c(C(=O)O)c2cc(O)ccc21
44673753 + 114754376 [1/1]	1362	auto_enum_BreastCancer_Tykerb_DB01259-out.426	44673753	114754376	2	1	O=C(O)c1cc(Nc2nc3ccccc3c(=O)[nH]2)ccc1O	CN(C1CS(=O)(=O)CC1N)C(C)(C)C	24	{quinazoline-1": [{"curtius-3": [1]}	2]}"	133.47	5	4	0.492053	2.969	33	470.599	4	2	9	132.708	0	0	C:\Users\Shaba\Desktop\1. DdpMPyPEPhU\3. Enumeration_Docking_Final_Varified\1. Drug Enumeration\2. 15Drugs_Enumeration Outputs	auto_enum_BreastCancer_Tykerb_DB01259-out.maegz	426
252408718 + 313957945 [1/2]	1363	auto_enum_BreastCancer_Tykerb_DB01259-out.427	252408718	313957945	2	2	Cc1nc(Cl)c2c(n1)[nH]c(=O)n2-c1ccc(Cl)cc1	CC(C)(C)OC(=O)Nc1ccc(Cl)cc1-c1cnc(N)o1	11	{BOC-deprotection": [{"goldberg-1": [1	2]}]}"	127.65	4	3	0.490845	4.70482	32	468.304	5	0	8	123.877	0	0	C:\Users\Shaba\Desktop\1. DdpMPyPEPhU\3. Enumeration_Docking_Final_Varified\1. Drug Enumeration\2. 15Drugs_Enumeration Outputs	auto_enum_BreastCancer_Tykerb_DB01259-out.maegz	427
107471157 + 2733953 [1/1]	1364	auto_enum_BreastCancer_Tykerb_DB01259-out.428	107471157	2733953	2	1	Nc1ncnc(NCC2CC(O)C2)n1	CC(C)(C)OC(=O)N1CCc2cc(O)ccc2C1	10	{BOC-deprotection": [{"mitsunobu-1": [1	2]}]}"	97.98	5	3	0.489433	1.369	24	326.404	4	0	7	91.7218	0	0	C:\Users\Shaba\Desktop\1. DdpMPyPEPhU\3. Enumeration_Docking_Final_Varified\1. Drug Enumeration\2. 15Drugs_Enumeration Outputs	auto_enum_BreastCancer_Tykerb_DB01259-out.maegz	428
38780925 + 46014958 + 276911680 [4/4]	1365	auto_enum_BreastCancer_Tykerb_DB01259-out.429	38780925	46014958	3	4	Nc1cccc(Cl)c1NC(=O)c1ccc(Br)o1	Cc1oncc1B1OC(C)(C)C(C)(C)O1	7	{amination-1": [{"suzuki": [1	2]}	{"curtius-3": [3]}]}"	136.44	8	3	0.488795	4.77852	35	470.533	4	0	8	136.233	0	0	C:\Users\Shaba\Desktop\1. DdpMPyPEPhU\3. Enumeration_Docking_Final_Varified\1. Drug Enumeration\2. 15Drugs_Enumeration Outputs	auto_enum_BreastCancer_Tykerb_DB01259-out.maegz	429	276911680	C#CCNc1cc(C(=O)O)cc(CCC)n1
314033468 + 303222260 + 304069151 [1/1]	1366	auto_enum_BreastCancer_Tykerb_DB01259-out.430	314033468	303222260	3	1	CCn1cnc(Cl)c1C(N)C(F)(F)F	O=C1COc2ccc(Cl)cc2N1C[B-](F)(F)F	71	{ether-3": [{"suzuki-2": [1	2]}	3]}"	108.63	9	2	0.487764	4.8262	39	569.987	4	2	7	137.073	0	0	C:\Users\Shaba\Desktop\1. DdpMPyPEPhU\3. Enumeration_Docking_Final_Varified\1. Drug Enumeration\2. 15Drugs_Enumeration Outputs	auto_enum_BreastCancer_Tykerb_DB01259-out.maegz	430	304069151	CCC(O)(CN)c1c(F)cccc1Cl
45814529 + 313915558 [1/2]	1367	auto_enum_BreastCancer_Tykerb_DB01259-out.431	45814529	313915558	2	2	CC(C)(C)OC(=O)N1Cc2ccccc2CC1CO	COc1cc(OCC(=O)O)cc(O)c1O	10	{BOC-deprotection": [{"mitsunobu-1": [1	2]}]}"	97.25	7	3	0.486127	1.9575	26	359.378	3	1	6	94.0583	0	0	C:\Users\Shaba\Desktop\1. DdpMPyPEPhU\3. Enumeration_Docking_Final_Varified\1. Drug Enumeration\2. 15Drugs_Enumeration Outputs	auto_enum_BreastCancer_Tykerb_DB01259-out.maegz	431
331140747 + 38373786 [2/2]	1368	auto_enum_BreastCancer_Tykerb_DB01259-out.432	331140747	38373786	2	2	CCOC(=O)c1c(C2CCC2)nn2c(N)c(C(=O)O)cnc12	CCOCc1ccc(F)c(B(O)O)c1	23	{chan-lam-1": [{"curtius-3": [1]}	2]}"	103.77	8	2	0.484192	4.1749	31	427.48	4	0	8	114.961	0	0	C:\Users\Shaba\Desktop\1. DdpMPyPEPhU\3. Enumeration_Docking_Final_Varified\1. Drug Enumeration\2. 15Drugs_Enumeration Outputs	auto_enum_BreastCancer_Tykerb_DB01259-out.maegz	432
315042259 [1/1]	1369	auto_enum_BreastCancer_Tykerb_DB01259-out.433	315042259		1	1	Nc1ccc(NC2CCS(=O)CC2)cc1C(=O)O		74	{sulfone-2": [{"curtius-3": [1]}]}"	98.21	2	3	0.48419	0.8401	17	255.343	2	0	5	70.5653	0	0	C:\Users\Shaba\Desktop\1. DdpMPyPEPhU\3. Enumeration_Docking_Final_Varified\1. Drug Enumeration\2. 15Drugs_Enumeration Outputs	auto_enum_BreastCancer_Tykerb_DB01259-out.maegz	433
37365939 + 50037460 [1/1]	1370	auto_enum_BreastCancer_Tykerb_DB01259-out.434	37365939	50037460	2	1	CN(CC(=O)O)S(=O)(=O)c1cccnc1Cl	Cc1cccc2c(C(=O)O)cc(-c3ccccc3F)nc12	63	{goldberg-1": [{"curtius-3": [1]}	{"curtius-3": [2]}]}"	101.21	6	2	0.48265	4.02462	32	451.527	4	0	6	123.397	0	0	C:\Users\Shaba\Desktop\1. DdpMPyPEPhU\3. Enumeration_Docking_Final_Varified\1. Drug Enumeration\2. 15Drugs_Enumeration Outputs	auto_enum_BreastCancer_Tykerb_DB01259-out.maegz	434
107774960 + 300733964 + 331436100 [1/1]	1371	auto_enum_BreastCancer_Tykerb_DB01259-out.435	107774960	300733964	3	1	O=c1[nH]cnc(NCC(O)C2CC2)c1Br	COc1ncc([B-](F)(F)F)s1	32	{mitsunobu-1": [{"suzuki-2": [1	2]}	{"curtius-3": [3]}]}"	145.34	9	3	0.478068	4.08024	39	544.641	6	1	11	150.457	0	0	C:\Users\Shaba\Desktop\1. DdpMPyPEPhU\3. Enumeration_Docking_Final_Varified\1. Drug Enumeration\2. 15Drugs_Enumeration Outputs	auto_enum_BreastCancer_Tykerb_DB01259-out.maegz	435	331436100	Cc1ccc(-c2cnn3c(O)c(C(=O)O)cnc23)c(C)c1
313543939 + 114872807 + 324535199 [1/1]	1372	auto_enum_BreastCancer_Tykerb_DB01259-out.436	313543939	114872807	3	1	NCC(C(=O)O)c1ccccc1Br	CCS(=O)Nc1cc(F)c(Br)cc1F	82	{negishi": [{"curtius-3": [1]}	{"ether-3": [2	3]}]}"	121.08	10	3	0.477928	4.46234	38	540.64	4	2	7	145.248	0	0	C:\Users\Shaba\Desktop\1. DdpMPyPEPhU\3. Enumeration_Docking_Final_Varified\1. Drug Enumeration\2. 15Drugs_Enumeration Outputs	auto_enum_BreastCancer_Tykerb_DB01259-out.maegz	436	324535199	Cc1cc(-n2ncc(CO)c2C)c(Cl)cn1
107450887 + 259564940 + 303216880 [1/1]	1373	auto_enum_BreastCancer_Tykerb_DB01259-out.437	107450887	259564940	3	1	N#Cc1ccnc(NCC(N)=O)c1Cl	CCc1c(C)cc2nc(CC(C)(C)C)nn2c1Cl	42	{ether-3": [1	{"suzuki-2": [2	3]}]}"	134.46	10	2	0.477765	3.396	38	518.666	4	1	9	145.824	0	0	C:\Users\Shaba\Desktop\1. DdpMPyPEPhU\3. Enumeration_Docking_Final_Varified\1. Drug Enumeration\2. 15Drugs_Enumeration Outputs	auto_enum_BreastCancer_Tykerb_DB01259-out.maegz	437	303216880	OC[C@@H]1CCCN1C[B-](F)(F)F
330991161 + 114881680 + 303232673 [1/1]	1374	auto_enum_BreastCancer_Tykerb_DB01259-out.438	330991161	114881680	3	1	COC(=O)c1cc(Br)cc2n[nH]nc12	C#CCC(=O)Nc1cccc(I)c1C	78	{goldberg-1": [1	{"suzuki-2": [2	3]}]}"	127.48	6	1	0.477273	2.59862	37	495.499	5	0	9	135.557	0	0	C:\Users\Shaba\Desktop\1. DdpMPyPEPhU\3. Enumeration_Docking_Final_Varified\1. Drug Enumeration\2. 15Drugs_Enumeration Outputs	auto_enum_BreastCancer_Tykerb_DB01259-out.maegz	438	303232673	O=c1c2ccnn2ccn1C[B-](F)(F)F
313256546 + 315801861 + 315949551 [2/2]	1375	auto_enum_BreastCancer_Tykerb_DB01259-out.439	313256546	315801861	3	2	CC(=O)c1cc(I)c(Cl)c(C#N)c1	Cn1ccc(COc2ccccc2[B-](F)(F)F)n1	97	{goldberg-1": [{"suzuki-2": [1	2]}	3]}"	128.06	10	1	0.477166	4.91606	39	520.593	4	1	9	146.393	0	0	C:\Users\Shaba\Desktop\1. DdpMPyPEPhU\3. Enumeration_Docking_Final_Varified\1. Drug Enumeration\2. 15Drugs_Enumeration Outputs	auto_enum_BreastCancer_Tykerb_DB01259-out.maegz	439	315949551	CC[C@H](CO)Nc1cccnc1C#N
330656137 + 311631374 [1/1]	1376	auto_enum_BreastCancer_Tykerb_DB01259-out.440	330656137	311631374	2	1	Cc1cc(O)c(C(C2CCC2)n2nc(C)c(C#N)c2Cl)cc1C	CC(C)(C)OC(=O)NCc1ccsc1B1OC(C)(C)C(C)(C)O1	44	{BOC-deprotection": [{"suzuki": [1	2]}]}"	87.86	5	2	0.476999	4.96234	29	406.555	4	1	6	115.944	0	0	C:\Users\Shaba\Desktop\1. DdpMPyPEPhU\3. Enumeration_Docking_Final_Varified\1. Drug Enumeration\2. 15Drugs_Enumeration Outputs	auto_enum_BreastCancer_Tykerb_DB01259-out.maegz	440
108116211 + 38546278 + 29815516 [1/1]	1377	auto_enum_BreastCancer_Tykerb_DB01259-out.441	108116211	38546278	3	1	NC(=O)c1c(Br)ccc(C(F)(F)F)c1F	COc1ccccc1Cn1ncc(I)c1N	85	{suzuki": [{"amination-1": [1	2]}	3]}"	142.33	8	3	0.476603	4.2548	39	563.533	4	0	7	134.335	0	0	C:\Users\Shaba\Desktop\1. DdpMPyPEPhU\3. Enumeration_Docking_Final_Varified\1. Drug Enumeration\2. 15Drugs_Enumeration Outputs	auto_enum_BreastCancer_Tykerb_DB01259-out.maegz	441	29815516	NS(=O)(=O)c1ccccc1B(O)O
315560831 [1/1]	1378	auto_enum_BreastCancer_Tykerb_DB01259-out.442	315560831		1	1	CC(C)(C(=O)O)S(=O)Cc1csc2ccccc12		74	{sulfone-2": [{"curtius-3": [1]}]}"	60.16	3	1	0.475501	2.5109	17	269.391	2	0	4	72.7152	0	0	C:\Users\Shaba\Desktop\1. DdpMPyPEPhU\3. Enumeration_Docking_Final_Varified\1. Drug Enumeration\2. 15Drugs_Enumeration Outputs	auto_enum_BreastCancer_Tykerb_DB01259-out.maegz	442
6248652 + 303149819 [2/2]	1379	auto_enum_BreastCancer_Tykerb_DB01259-out.443	6248652	303149819	2	2	COC(=O)CC(=O)c1ccc(Cl)cc1Cl	COC(=O)[C@H](C)N(C[B-](F)(F)F)C(=O)OC(C)(C)C	88	{BOC-deprotection": [{"suzuki-2": [1	2]}]}"	81.7	7	1	0.472467	1.7369	22	327.764	1	1	6	80.7332	0	0	C:\Users\Shaba\Desktop\1. DdpMPyPEPhU\3. Enumeration_Docking_Final_Varified\1. Drug Enumeration\2. 15Drugs_Enumeration Outputs	auto_enum_BreastCancer_Tykerb_DB01259-out.maegz	443
314967799 + 313099838 + 50475125 [1/1]	1380	auto_enum_BreastCancer_Tykerb_DB01259-out.444	314967799	313099838	3	1	Cc1c(N)cnc(Sc2ncnn2C)c1Br	CCCC[Sn](CCCC)(CCCC)c1nc(C=O)cs1	59	{chan-lam-1": [{"stille": [1	2]}	3]}"	85.59	6	1	0.471404	5.45024	31	474.974	4	0	9	120.025	0	0	C:\Users\Shaba\Desktop\1. DdpMPyPEPhU\3. Enumeration_Docking_Final_Varified\1. Drug Enumeration\2. 15Drugs_Enumeration Outputs	auto_enum_BreastCancer_Tykerb_DB01259-out.maegz	444	50475125	Cc1cc(F)cc(Cl)c1B(O)O
262345639 + 50489531 + 315429229 [2/2]	1381	auto_enum_BreastCancer_Tykerb_DB01259-out.445	262345639	50489531	3	2	CC1(NS(=O)(=O)c2sccc2Br)CC1	CC(=O)c1cc(C)cc(Cl)c1Cl	12	{amination-1": [{"negishi": [1	2]}	{"curtius-3": [3]}]}"	117.18	10	2	0.471154	5.37952	39	564.737	5	0	9	155.895	0	0	C:\Users\Shaba\Desktop\1. DdpMPyPEPhU\3. Enumeration_Docking_Final_Varified\1. Drug Enumeration\2. 15Drugs_Enumeration Outputs	auto_enum_BreastCancer_Tykerb_DB01259-out.maegz	445	315429229	CC(C)N(CC(=O)O)c1ccc2nccnc2n1
48579868 + 324073089 [1/1]	1382	auto_enum_BreastCancer_Tykerb_DB01259-out.446	48579868	324073089	2	1	OCc1ccc2cnc(Cl)cc2c1	Cc1cc(NC(=O)OC(C)(C)C)cc(O)c1C	10	{BOC-deprotection": [{"mitsunobu-1": [1	2]}]}"	48.14	3	1	0.470191	4.66624	22	312.8	3	0	3	91.4134	0	0	C:\Users\Shaba\Desktop\1. DdpMPyPEPhU\3. Enumeration_Docking_Final_Varified\1. Drug Enumeration\2. 15Drugs_Enumeration Outputs	auto_enum_BreastCancer_Tykerb_DB01259-out.maegz	446
40710563 + 313099582 [1/1]	1383	auto_enum_BreastCancer_Tykerb_DB01259-out.447	40710563	313099582	2	1	N#CCCCS(=O)c1cccc(Cl)c1	CCCC[Sn](CCCC)(CCCC)c1cc(C)ccc1C=O	86	{sulfone-2": [{"stille": [1	2]}]}"	75	6	0	0.46968	3.552	23	327.405	2	0	4	88.9023	0	0	C:\Users\Shaba\Desktop\1. DdpMPyPEPhU\3. Enumeration_Docking_Final_Varified\1. Drug Enumeration\2. 15Drugs_Enumeration Outputs	auto_enum_BreastCancer_Tykerb_DB01259-out.maegz	447
301143026 + 114765967 + 41523625 [1/1]	1384	auto_enum_BreastCancer_Tykerb_DB01259-out.448	301143026	114765967	3	1	O[C@H]1CNC[C@H]1F	CSc1nc(Cl)c2cc(O)ccc2n1	93	{negishi": [{"mitsunobu-1": [1	2]}	{"curtius-3": [3]}]}"	94.12	8	2	0.46966	2.13982	32	459.595	4	2	9	125.828	0	0	C:\Users\Shaba\Desktop\1. DdpMPyPEPhU\3. Enumeration_Docking_Final_Varified\1. Drug Enumeration\2. 15Drugs_Enumeration Outputs	auto_enum_BreastCancer_Tykerb_DB01259-out.maegz	448	41523625	Cc1nn(C)c(CN(C)CCC(=O)O)c1Br
38780925 + 46014958 + 276911680 [2/4]	1385	auto_enum_BreastCancer_Tykerb_DB01259-out.449	38780925	46014958	3	4	Nc1cccc(Cl)c1NC(=O)c1ccc(Br)o1	Cc1oncc1B1OC(C)(C)C(C)(C)O1	7	{amination-1": [{"suzuki": [1	2]}	{"curtius-3": [3]}]}"	136.44	8	3	0.468515	4.77852	35	470.533	4	0	8	136.233	0	0	C:\Users\Shaba\Desktop\1. DdpMPyPEPhU\3. Enumeration_Docking_Final_Varified\1. Drug Enumeration\2. 15Drugs_Enumeration Outputs	auto_enum_BreastCancer_Tykerb_DB01259-out.maegz	449	276911680	C#CCNc1cc(C(=O)O)cc(CCC)n1
314109765 + 324729822 [1/1]	1386	auto_enum_BreastCancer_Tykerb_DB01259-out.450	314109765	324729822	2	1	Cc1c(CC(=O)O)nnn1-c1ccc(F)c(Cl)c1	Cc1cncc(N)c1-n1cc(C(=O)NC2CC2)c(C2CC2)n1	57	{curtius-3": [{"amination-1": [1	2]}]}"	128.57	8	3	0.468448	3.57584	37	501.57	6	0	9	135.787	0	0	C:\Users\Shaba\Desktop\1. DdpMPyPEPhU\3. Enumeration_Docking_Final_Varified\1. Drug Enumeration\2. 15Drugs_Enumeration Outputs	auto_enum_BreastCancer_Tykerb_DB01259-out.maegz	450
331090578 + 314300132 [1/1]	1387	auto_enum_BreastCancer_Tykerb_DB01259-out.451	331090578	314300132	2	1	CCOC(=O)c1c(-c2ccccc2)nn2c(Cl)cc(CC(=O)O)nc12	F[B-](F)(F)c1cncc(OCC2CCCCO2)c1	58	{suzuki-2": [{"curtius-3": [1]}	2]}"	113.86	8	1	0.468205	4.0416	36	487.56	5	1	9	134.588	0	0	C:\Users\Shaba\Desktop\1. DdpMPyPEPhU\3. Enumeration_Docking_Final_Varified\1. Drug Enumeration\2. 15Drugs_Enumeration Outputs	auto_enum_BreastCancer_Tykerb_DB01259-out.maegz	451
49256080 + 314132519 + 106663997 [1/2]	1388	auto_enum_BreastCancer_Tykerb_DB01259-out.452	49256080	314132519	3	2	Clc1c[nH]c2c(Cl)ncnc12	CN(C)C(C)(C)CNC(=O)c1ccc(Cl)cc1O	38	{negishi": [{"ether-3": [1	2]}	3]}"	100.44	7	2	0.468073	5.09672	37	518.021	5	0	7	144.437	0	0	C:\Users\Shaba\Desktop\1. DdpMPyPEPhU\3. Enumeration_Docking_Final_Varified\1. Drug Enumeration\2. 15Drugs_Enumeration Outputs	auto_enum_BreastCancer_Tykerb_DB01259-out.maegz	452	106663997	Cc1ccc(Cl)c2ccnn12
315761701 + 29697399 [1/1]	1389	auto_enum_BreastCancer_Tykerb_DB01259-out.453	315761701	29697399	2	1	CC(CN(C)C)Nc1cc(Cl)ccc1C(=O)O	OB(O)c1cccc(OCC(F)F)c1	91	{chan-lam-1": [{"curtius-3": [1]}	2]}"	36.53	9	2	0.467562	5.0895	26	383.87	2	1	4	104.314	0	0	C:\Users\Shaba\Desktop\1. DdpMPyPEPhU\3. Enumeration_Docking_Final_Varified\1. Drug Enumeration\2. 15Drugs_Enumeration Outputs	auto_enum_BreastCancer_Tykerb_DB01259-out.maegz	453
50065586 + 207605639 [1/2]	1390	auto_enum_BreastCancer_Tykerb_DB01259-out.454	50065586	207605639	2	2	Cc1cc(OCC(=O)NCC(=O)O)c(Br)c(C)c1Cl	COC1(c2nc(Cl)cc(C(=O)O)n2)CCC1	63	{goldberg-1": [{"curtius-3": [1]}	{"curtius-3": [2]}]}"	111.39	8	3	0.467398	3.58064	30	454.358	3	0	7	116.481	0	0	C:\Users\Shaba\Desktop\1. DdpMPyPEPhU\3. Enumeration_Docking_Final_Varified\1. Drug Enumeration\2. 15Drugs_Enumeration Outputs	auto_enum_BreastCancer_Tykerb_DB01259-out.maegz	454
315120092 + 194339486 + 330490992 [1/2]	1391	auto_enum_BreastCancer_Tykerb_DB01259-out.455	315120092	194339486	3	2	CN(c1cc(NN)nc(N)n1)c1ccccc1F	CC1(C)OB(c2c(Br)ccnc2Cl)OC1(C)C	96	{suzuki-2": [{"chan-lam-1": [1	2]}	3]}"	104.88	6	3	0.467254	4.6623	32	454.872	4	0	8	120.024	0	0	C:\Users\Shaba\Desktop\1. DdpMPyPEPhU\3. Enumeration_Docking_Final_Varified\1. Drug Enumeration\2. 15Drugs_Enumeration Outputs	auto_enum_BreastCancer_Tykerb_DB01259-out.maegz	455	330490992	Fc1cccc([B-](F)(F)F)n1
313547701 + 313099563 [1/1]	1392	auto_enum_BreastCancer_Tykerb_DB01259-out.456	313547701	313099563	2	1	O=C(O)CS(=O)Cc1cncc(Br)c1	CCCC[Sn](CCCC)(CCCC)c1ccc(N(C)C)cc1	15	{sulfone-2": [{"stille": [1	2]}]}"	87.57	6	1	0.467186	1.814	23	334.397	2	0	5	89.1266	0	0	C:\Users\Shaba\Desktop\1. DdpMPyPEPhU\3. Enumeration_Docking_Final_Varified\1. Drug Enumeration\2. 15Drugs_Enumeration Outputs	auto_enum_BreastCancer_Tykerb_DB01259-out.maegz	456
37634249 + 315217109 [2/2]	1393	auto_enum_BreastCancer_Tykerb_DB01259-out.457	37634249	315217109	2	2	CNC(=O)COc1cc(C(=O)O)ccc1N	CC(C)CC(C)N(C)Cc1cccc(B(O)O)c1	23	{chan-lam-1": [{"curtius-3": [1]}	2]}"	79.62	10	3	0.467177	4.0036	29	398.551	2	1	5	120.525	0	0	C:\Users\Shaba\Desktop\1. DdpMPyPEPhU\3. Enumeration_Docking_Final_Varified\1. Drug Enumeration\2. 15Drugs_Enumeration Outputs	auto_enum_BreastCancer_Tykerb_DB01259-out.maegz	457
314243703 [1/1]	1394	auto_enum_BreastCancer_Tykerb_DB01259-out.458	314243703		1	1	O=C(O)C(CN1CCS(=O)CC1)c1ccccc1		74	{sulfone-2": [{"curtius-3": [1]}]}"	63.4	3	1	0.467066	0.4168	17	254.355	2	1	4	68.4642	0	0	C:\Users\Shaba\Desktop\1. DdpMPyPEPhU\3. Enumeration_Docking_Final_Varified\1. Drug Enumeration\2. 15Drugs_Enumeration Outputs	auto_enum_BreastCancer_Tykerb_DB01259-out.maegz	458
313256546 + 315801861 + 315949551 [1/2]	1395	auto_enum_BreastCancer_Tykerb_DB01259-out.459	313256546	315801861	3	2	CC(=O)c1cc(I)c(Cl)c(C#N)c1	Cn1ccc(COc2ccccc2[B-](F)(F)F)n1	97	{goldberg-1": [{"suzuki-2": [1	2]}	3]}"	128.06	10	1	0.467059	4.91606	39	520.593	4	1	9	146.393	0	0	C:\Users\Shaba\Desktop\1. DdpMPyPEPhU\3. Enumeration_Docking_Final_Varified\1. Drug Enumeration\2. 15Drugs_Enumeration Outputs	auto_enum_BreastCancer_Tykerb_DB01259-out.maegz	459	315949551	CC[C@H](CO)Nc1cccnc1C#N
315534080 + 336526047 + 43648102 [1/2]	1396	auto_enum_BreastCancer_Tykerb_DB01259-out.460	315534080	336526047	3	2	O=S(=O)(NCC1CCCN1)c1cc(Cl)c(Br)s1	Cc1ccc(B(O)O)c(CN)c1	7	{amination-1": [{"suzuki": [1	2]}	{"curtius-3": [3]}]}"	122.28	9	4	0.466744	4.90052	37	565.59	4	1	8	128.341	0	0	C:\Users\Shaba\Desktop\1. DdpMPyPEPhU\3. Enumeration_Docking_Final_Varified\1. Drug Enumeration\2. 15Drugs_Enumeration Outputs	auto_enum_BreastCancer_Tykerb_DB01259-out.maegz	460	43648102	O=C(O)c1c(C(F)(F)F)noc1C(F)F
41429589 + 95762238 [1/2]	1397	auto_enum_BreastCancer_Tykerb_DB01259-out.461	41429589	95762238	2	2	CNc1nccc(C(=O)O)c1N	Cc1cc(B2OC(C)(C)C(C)(C)O2)ccc1C(N)=O	91	{chan-lam-1": [{"curtius-3": [1]}	2]}"	106.06	4	4	0.466298	1.85642	20	271.324	2	0	5	81.1757	0	0	C:\Users\Shaba\Desktop\1. DdpMPyPEPhU\3. Enumeration_Docking_Final_Varified\1. Drug Enumeration\2. 15Drugs_Enumeration Outputs	auto_enum_BreastCancer_Tykerb_DB01259-out.maegz	461
314100121 + 44684873 + 315077136 [1/1]	1398	auto_enum_BreastCancer_Tykerb_DB01259-out.462	314100121	44684873	3	1	O=C(NCC1=CN=NC1)c1cc(Br)cn1C1CC1	CCO[Si](OCC)(OCC)c1cccc(Cl)c1	45	{goldberg-1": [{"hiyama-1": [1	2]}	3]}"	124.97	8	1	0.465809	4.92748	40	535.608	6	0	8	147.919	0	0	C:\Users\Shaba\Desktop\1. DdpMPyPEPhU\3. Enumeration_Docking_Final_Varified\1. Drug Enumeration\2. 15Drugs_Enumeration Outputs	auto_enum_BreastCancer_Tykerb_DB01259-out.maegz	462	315077136	N#Cc1ccc(NC(=O)C2CCOCC2)nc1
50433440 + 178074260 + 313697488 [1/2]	1399	auto_enum_BreastCancer_Tykerb_DB01259-out.463	50433440	178074260	3	2	OCc1cnc(O)c(Cl)c1	Nc1cnc2cc(Cl)c(F)c(Cl)c2c1N	42	{ether-3": [1	{"suzuki-2": [2	3]}]}"	127.51	7	4	0.465806	4.6559	33	486.956	4	0	8	127.695	0	0	C:\Users\Shaba\Desktop\1. DdpMPyPEPhU\3. Enumeration_Docking_Final_Varified\1. Drug Enumeration\2. 15Drugs_Enumeration Outputs	auto_enum_BreastCancer_Tykerb_DB01259-out.maegz	463	313697488	OCc1ccc(SC[B-](F)(F)F)cc1
331076564 + 331601761 [1/1]	1400	auto_enum_BreastCancer_Tykerb_DB01259-out.464	331076564	331601761	2	1	O=C(O)c1ccc(S(=O)(=O)NCc2ccccc2F)nc1	COC(=O)c1cc(B2OC(C)(C)C(C)(C)O2)cc2nc(C)[nH]c12	91	{chan-lam-1": [{"curtius-3": [1]}	2]}"	126.07	7	3	0.465771	3.41412	33	469.498	4	0	7	120.115	0	0	C:\Users\Shaba\Desktop\1. DdpMPyPEPhU\3. Enumeration_Docking_Final_Varified\1. Drug Enumeration\2. 15Drugs_Enumeration Outputs	auto_enum_BreastCancer_Tykerb_DB01259-out.maegz	464
49256080 + 314132519 + 106663997 [2/2]	1401	auto_enum_BreastCancer_Tykerb_DB01259-out.465	49256080	314132519	3	2	Clc1c[nH]c2c(Cl)ncnc12	CN(C)C(C)(C)CNC(=O)c1ccc(Cl)cc1O	38	{negishi": [{"ether-3": [1	2]}	3]}"	100.44	7	2	0.465762	5.09672	37	518.021	5	0	7	144.437	0	0	C:\Users\Shaba\Desktop\1. DdpMPyPEPhU\3. Enumeration_Docking_Final_Varified\1. Drug Enumeration\2. 15Drugs_Enumeration Outputs	auto_enum_BreastCancer_Tykerb_DB01259-out.maegz	465	106663997	Cc1ccc(Cl)c2ccnn12
331292993 + 41201945 [1/1]	1402	auto_enum_BreastCancer_Tykerb_DB01259-out.466	331292993	41201945	2	1	O=C(O)c1c(C2CC2)nn2c(Cl)cc(-c3cccnc3)nc12	CCCC(C)CN1CCCNCC1=O	57	{curtius-3": [{"amination-1": [1	2]}]}"	92.65	7	1	0.465369	3.7258	33	447.587	5	1	7	130.087	0	0	C:\Users\Shaba\Desktop\1. DdpMPyPEPhU\3. Enumeration_Docking_Final_Varified\1. Drug Enumeration\2. 15Drugs_Enumeration Outputs	auto_enum_BreastCancer_Tykerb_DB01259-out.maegz	466
314532413 + 313099326 + 324482442 [1/1]	1403	auto_enum_BreastCancer_Tykerb_DB01259-out.467	314532413	313099326	3	1	Nc1ccc(C(=O)Cc2cccc(Br)c2)nc1	CCCC[Sn](CCCC)(CCCC)c1ccc(C=O)nc1	59	{chan-lam-1": [{"stille": [1	2]}	3]}"	126.93	8	2	0.465146	5.09642	38	505.534	5	0	8	142.785	0	0	C:\Users\Shaba\Desktop\1. DdpMPyPEPhU\3. Enumeration_Docking_Final_Varified\1. Drug Enumeration\2. 15Drugs_Enumeration Outputs	auto_enum_BreastCancer_Tykerb_DB01259-out.maegz	467	324482442	COC(=O)c1cc(B2OC(C)(C)C(C)(C)O2)cc2[nH]c(C)nc12
331242499 + 330129984 [1/1]	1404	auto_enum_BreastCancer_Tykerb_DB01259-out.468	331242499	330129984	2	1	CC(C)(C)OC(=O)Nc1ncnc(Cl)c1F	CCNC(=O)c1nn(Cc2ccc(OCCF)cc2)c(C(F)(F)F)c1N	2	{BOC-deprotection": [{"amination-1": [1	2]}]}"	119.98	9	3	0.464907	3.3031	34	485.417	3	0	8	111.935	0	0	C:\Users\Shaba\Desktop\1. DdpMPyPEPhU\3. Enumeration_Docking_Final_Varified\1. Drug Enumeration\2. 15Drugs_Enumeration Outputs	auto_enum_BreastCancer_Tykerb_DB01259-out.maegz	468
262655810 + 315932601 [1/1]	1405	auto_enum_BreastCancer_Tykerb_DB01259-out.469	262655810	315932601	2	1	Nc1nc2ccc(C(=O)O)cc2c(=O)[nH]1	CCOc1cccnc1Oc1c(N)cccc1F	18	{quinazoline-1": [{"curtius-3": [1]}	2]}"	121.2	6	3	0.521651	4.2629	30	406.421	4	0	8	113.525	0	0	C:\Users\Shaba\Desktop\1. DdpMPyPEPhU\3. Enumeration_Docking_Final_Varified\1. Drug Enumeration\2. 15Drugs_Enumeration Outputs	auto_enum_BreastCancer_Tykerb_DB01259-out.maegz	469
330980409 + 315917467 [1/1]	1406	auto_enum_BreastCancer_Tykerb_DB01259-out.470	330980409	315917467	2	1	O=C(O)c1cc(I)cc2c(=O)[nH]cnc12	COC(C)C(C)Nc1ccc(OC(F)F)cc1	18	{quinazoline-1": [{"curtius-3": [1]}	2]}"	73.5	7	1	0.518392	4.9795	29	514.314	3	2	6	117.813	0	0	C:\Users\Shaba\Desktop\1. DdpMPyPEPhU\3. Enumeration_Docking_Final_Varified\1. Drug Enumeration\2. 15Drugs_Enumeration Outputs	auto_enum_BreastCancer_Tykerb_DB01259-out.maegz	470
95553641 + 84829236 + 316006059 [1/1]	1407	auto_enum_BreastCancer_Tykerb_DB01259-out.471	95553641	84829236	3	1	COc1ccc2c(=O)[nH]c(Cl)nc2c1C	CC1(C)OB(c2ccc3c(c2)NC(=O)CC3)OC1(C)C	20	{quinazoline-1": [{"suzuki": [1	2]}	3]}"	125.55	8	3	0.505611	3.99182	42	572.71	5	2	7	163.603	0	0	C:\Users\Shaba\Desktop\1. DdpMPyPEPhU\3. Enumeration_Docking_Final_Varified\1. Drug Enumeration\2. 15Drugs_Enumeration Outputs	auto_enum_BreastCancer_Tykerb_DB01259-out.maegz	471	316006059	CC(C)CNC(=O)CNC(=O)C1CC(C)CCN1
6253231 + 314932770 [1/1]	1408	auto_enum_BreastCancer_Tykerb_DB01259-out.472	6253231	314932770	2	1	Cc1ccc2nc(SCC(=O)O)[nH]c(=O)c2c1	CC(C)NCc1coc(CN2CCSCC2C)c1	18	{quinazoline-1": [{"curtius-3": [1]}	2]}"	71.42	8	1	0.504011	4.89182	32	471.696	4	1	8	136.41	0	0	C:\Users\Shaba\Desktop\1. DdpMPyPEPhU\3. Enumeration_Docking_Final_Varified\1. Drug Enumeration\2. 15Drugs_Enumeration Outputs	auto_enum_BreastCancer_Tykerb_DB01259-out.maegz	472
313709414 + 40489098 [1/1]	1409	auto_enum_BreastCancer_Tykerb_DB01259-out.473	313709414	40489098	2	1	Cc1nc2cccc(C(=O)O)c2c(=O)[nH]1	CCC(COC)Nc1c(C(=O)O)c(C)nn1C	18	{quinazoline-1": [{"curtius-3": [1]}	2]}"	119.39	7	2	0.503109	2.82364	29	398.467	3	1	8	111.686	0	0	C:\Users\Shaba\Desktop\1. DdpMPyPEPhU\3. Enumeration_Docking_Final_Varified\1. Drug Enumeration\2. 15Drugs_Enumeration Outputs	auto_enum_BreastCancer_Tykerb_DB01259-out.maegz	473
324123384 + 36750527 + 41589556 [1/2]	1410	auto_enum_BreastCancer_Tykerb_DB01259-out.474	324123384	36750527	3	2	Cc1nc2ccc(Br)c(C)c2c(=O)[nH]1	CC1(C)OB(c2ccc(C(=O)NC3CCOCC3)cc2)OC1(C)C	20	{quinazoline-1": [{"suzuki": [1	2]}	3]}"	79.38	7	2	0.500317	5.18094	39	527.713	6	0	6	156.334	0	0	C:\Users\Shaba\Desktop\1. DdpMPyPEPhU\3. Enumeration_Docking_Final_Varified\1. Drug Enumeration\2. 15Drugs_Enumeration Outputs	auto_enum_BreastCancer_Tykerb_DB01259-out.maegz	474	41589556	CC1(CNC2CNC2)CCCC1
324123384 + 36750527 + 41589556 [2/2]	1411	auto_enum_BreastCancer_Tykerb_DB01259-out.475	324123384	36750527	3	2	Cc1nc2ccc(Br)c(C)c2c(=O)[nH]1	CC1(C)OB(c2ccc(C(=O)NC3CCOCC3)cc2)OC1(C)C	20	{quinazoline-1": [{"suzuki": [1	2]}	3]}"	79.38	7	2	0.497413	5.18094	39	527.713	6	0	6	156.334	0	0	C:\Users\Shaba\Desktop\1. DdpMPyPEPhU\3. Enumeration_Docking_Final_Varified\1. Drug Enumeration\2. 15Drugs_Enumeration Outputs	auto_enum_BreastCancer_Tykerb_DB01259-out.maegz	475	41589556	CC1(CNC2CNC2)CCCC1
42407201 [1/1]	1412	auto_enum_BreastCancer_Tykerb_DB01259-out.476	42407201		1	1	Cc1ccccc1CS(=O)CC(C)(C)C(=O)O		74	{sulfone-2": [{"curtius-3": [1]}]}"	60.16	4	1	0.49703	1.64712	16	241.356	1	0	3	66.9362	0	0	C:\Users\Shaba\Desktop\1. DdpMPyPEPhU\3. Enumeration_Docking_Final_Varified\1. Drug Enumeration\2. 15Drugs_Enumeration Outputs	auto_enum_BreastCancer_Tykerb_DB01259-out.maegz	476
315982077 + 331471732 [2/2]	1413	auto_enum_BreastCancer_Tykerb_DB01259-out.477	315982077	331471732	2	2	CC(C)N(CC(=O)O)c1ccc(C#N)cc1Br	CC(C)c1nn2c(N)c(C(=O)O)cnc2c1C1CCCCN1C	63	{goldberg-1": [{"curtius-3": [1]}	{"curtius-3": [2]}]}"	124.53	7	3	0.496045	4.33798	35	475.645	4	1	9	141.82	0	0	C:\Users\Shaba\Desktop\1. DdpMPyPEPhU\3. Enumeration_Docking_Final_Varified\1. Drug Enumeration\2. 15Drugs_Enumeration Outputs	auto_enum_BreastCancer_Tykerb_DB01259-out.maegz	477
313945073 + 31408015 [1/1]	1414	auto_enum_BreastCancer_Tykerb_DB01259-out.478	313945073	31408015	2	1	COc1cc(CC[C@@H](C)O)cc(OC)c1Br	CCN(Cc1ccccc1N)C(=O)OC(C)(C)C	11	{BOC-deprotection": [{"goldberg-1": [1	2]}]}"	62.75	10	3	0.495546	3.8703	26	358.482	2	1	5	106.653	0	0	C:\Users\Shaba\Desktop\1. DdpMPyPEPhU\3. Enumeration_Docking_Final_Varified\1. Drug Enumeration\2. 15Drugs_Enumeration Outputs	auto_enum_BreastCancer_Tykerb_DB01259-out.maegz	478
41488343 + 316000427 [2/2]	1415	auto_enum_BreastCancer_Tykerb_DB01259-out.479	41488343	316000427	2	2	CC[C@@H](NC(=O)Nc1cccc(Cl)c1)C(=O)O	C#CC(C)Nc1nc(C(=O)O)nc2ccccc12	63	{goldberg-1": [{"curtius-3": [1]}	{"curtius-3": [2]}]}"	122.19	6	4	0.49547	3.1881	30	403.49	3	2	6	121.247	0	0	C:\Users\Shaba\Desktop\1. DdpMPyPEPhU\3. Enumeration_Docking_Final_Varified\1. Drug Enumeration\2. 15Drugs_Enumeration Outputs	auto_enum_BreastCancer_Tykerb_DB01259-out.maegz	479
329911527 + 41531219 + 323926417 [1/1]	1416	auto_enum_BreastCancer_Tykerb_DB01259-out.480	329911527	41531219	3	1	Cc1nc2ccc(C(=O)O)cc2c(=O)[nH]1	CCc1nn(C)c(CNCCCO)c1Br	9	{quinazoline-1": [{"curtius-3": [1]}	{"suzuki-2": [2	3]}]}"	102.32	10	2	0.493834	5.42202	37	567.532	4	0	8	152.926	0	0	C:\Users\Shaba\Desktop\1. DdpMPyPEPhU\3. Enumeration_Docking_Final_Varified\1. Drug Enumeration\2. 15Drugs_Enumeration Outputs	auto_enum_BreastCancer_Tykerb_DB01259-out.maegz	480	323926417	CC(C)Oc1cc(Br)cc([B-](F)(F)F)c1
316778528 + 303453625 + 27335928 [2/4]	1417	auto_enum_BreastCancer_Tykerb_DB01259-out.481	316778528	303453625	3	4	Fc1cc2nc(Cl)nc(Cl)c2cn1	CC(O)C(=O)N1CC(C)(O)C1	3	{goldberg-1": [{"ether-3": [1	2]}	{"curtius-3": [3]}]}"	130.66	6	2	0.493035	2.2483	35	488.43	5	1	10	115.811	0	0	C:\Users\Shaba\Desktop\1. DdpMPyPEPhU\3. Enumeration_Docking_Final_Varified\1. Drug Enumeration\2. 15Drugs_Enumeration Outputs	auto_enum_BreastCancer_Tykerb_DB01259-out.maegz	481	27335928	O=C(O)c1cnc2ccnn2c1C(F)F
313968994 + 331345764 [1/1]	1418	auto_enum_BreastCancer_Tykerb_DB01259-out.482	313968994	331345764	2	1	CC(C)(C)OC(=O)NCC(CN)c1cnc(Cl)cn1	Nc1cc(-c2cc(F)cc(Cl)c2)nc2c(Br)c(C3CC3)nn12	2	{BOC-deprotection": [{"amination-1": [1	2]}]}"	120.04	7	3	0.492686	4.3633	33	531.821	5	1	8	129.231	0	0	C:\Users\Shaba\Desktop\1. DdpMPyPEPhU\3. Enumeration_Docking_Final_Varified\1. Drug Enumeration\2. 15Drugs_Enumeration Outputs	auto_enum_BreastCancer_Tykerb_DB01259-out.maegz	482
316778528 + 303453625 + 27335928 [1/4]	1419	auto_enum_BreastCancer_Tykerb_DB01259-out.483	316778528	303453625	3	4	Fc1cc2nc(Cl)nc(Cl)c2cn1	CC(O)C(=O)N1CC(C)(O)C1	3	{goldberg-1": [{"ether-3": [1	2]}	{"curtius-3": [3]}]}"	130.66	6	2	0.492456	2.2483	35	488.43	5	1	10	115.811	0	0	C:\Users\Shaba\Desktop\1. DdpMPyPEPhU\3. Enumeration_Docking_Final_Varified\1. Drug Enumeration\2. 15Drugs_Enumeration Outputs	auto_enum_BreastCancer_Tykerb_DB01259-out.maegz	483	27335928	O=C(O)c1cnc2ccnn2c1C(F)F
41274580 [1/1]	1420	auto_enum_BreastCancer_Tykerb_DB01259-out.484	41274580		1	1	CC(CS(=O)CC1CCC1)C(=O)O		74	{sulfone-2": [{"curtius-3": [1]}]}"	60.16	4	1	0.492188	0.5485	12	191.296	1	1	3	49.6442	0	0	C:\Users\Shaba\Desktop\1. DdpMPyPEPhU\3. Enumeration_Docking_Final_Varified\1. Drug Enumeration\2. 15Drugs_Enumeration Outputs	auto_enum_BreastCancer_Tykerb_DB01259-out.maegz	484
331128762 + 300596098 + 42059075 [1/1]	1421	auto_enum_BreastCancer_Tykerb_DB01259-out.485	331128762	300596098	3	1	CN1CCCCC1c1cc(O)n2ncc(I)c2n1	F[B-](F)(F)c1ccccc1Cl	71	{ether-3": [{"suzuki-2": [1	2]}	3]}"	102.06	6	1	0.491128	5.0857	35	471.517	6	1	9	127.847	0	0	C:\Users\Shaba\Desktop\1. DdpMPyPEPhU\3. Enumeration_Docking_Final_Varified\1. Drug Enumeration\2. 15Drugs_Enumeration Outputs	auto_enum_BreastCancer_Tykerb_DB01259-out.maegz	485	42059075	OCc1ncoc1-c1ccco1
37641265 + 330765513 + 299975547 [1/1]	1422	auto_enum_BreastCancer_Tykerb_DB01259-out.486	37641265	330765513	3	1	O=C(O)C1CCCN1Cc1cccs1	CCc1nn(-c2c(C)ccnc2Cl)c(Br)c1C(=O)O	98	{5-het-arylation": [{"curtius-3": [1]}	{"suzuki-2": [2	3]}]}"	97.27	7	2	0.489936	5.17392	34	493.658	5	1	8	136.679	0	0	C:\Users\Shaba\Desktop\1. DdpMPyPEPhU\3. Enumeration_Docking_Final_Varified\1. Drug Enumeration\2. 15Drugs_Enumeration Outputs	auto_enum_BreastCancer_Tykerb_DB01259-out.maegz	486	299975547	F[B-](F)(F)c1ccsc1
323908064 + 315875099 [1/1]	1423	auto_enum_BreastCancer_Tykerb_DB01259-out.487	323908064	315875099	2	1	O=C(O)c1cnc2nc[nH]c(=O)c2c1	CCNC(c1ncc(C)cc1C)c1sccc1Br	18	{quinazoline-1": [{"curtius-3": [1]}	2]}"	80.82	5	1	0.488876	5.05874	29	469.412	4	1	7	122.338	0	0	C:\Users\Shaba\Desktop\1. DdpMPyPEPhU\3. Enumeration_Docking_Final_Varified\1. Drug Enumeration\2. 15Drugs_Enumeration Outputs	auto_enum_BreastCancer_Tykerb_DB01259-out.maegz	487
324614244 + 315950414 [1/1]	1424	auto_enum_BreastCancer_Tykerb_DB01259-out.488	324614244	315950414	2	1	COc1cnn(-c2cccnc2C(=O)O)c1Br	CCS(=O)(=O)CC(C)Nc1c(C)cccc1F	57	{curtius-3": [{"amination-1": [1	2]}]}"	103.34	8	1	0.488532	3.26692	31	447.536	3	1	8	119.389	0	0	C:\Users\Shaba\Desktop\1. DdpMPyPEPhU\3. Enumeration_Docking_Final_Varified\1. Drug Enumeration\2. 15Drugs_Enumeration Outputs	auto_enum_BreastCancer_Tykerb_DB01259-out.maegz	488
31409159 + 276955894 [2/2]	1425	auto_enum_BreastCancer_Tykerb_DB01259-out.489	31409159	276955894	2	2	O=C(O)c1ccc2c(=O)[nH]c(-c3ccc(Br)cc3)nc2c1	CC(C)(C)n1cc(C2CCC(CN)NC2)cn1	24	{quinazoline-1": [{"curtius-3": [1]}	2]}"	98.88	4	2	0.487484	5.3043	35	534.506	5	2	7	146.473	0	0	C:\Users\Shaba\Desktop\1. DdpMPyPEPhU\3. Enumeration_Docking_Final_Varified\1. Drug Enumeration\2. 15Drugs_Enumeration Outputs	auto_enum_BreastCancer_Tykerb_DB01259-out.maegz	489
317438511 + 331108329 [1/1]	1426	auto_enum_BreastCancer_Tykerb_DB01259-out.490	317438511	331108329	2	1	Cc1ccc2c(c1F)OC(CNC(=O)OC(C)(C)C)CC2O	COc1cc(C)cc(-c2cc(O)n3ncc(C#N)c3n2)n1	10	{BOC-deprotection": [{"mitsunobu-1": [1	2]}]}"	120.58	5	1	0.487081	3.65742	35	474.496	5	2	9	124.815	0	0	C:\Users\Shaba\Desktop\1. DdpMPyPEPhU\3. Enumeration_Docking_Final_Varified\1. Drug Enumeration\2. 15Drugs_Enumeration Outputs	auto_enum_BreastCancer_Tykerb_DB01259-out.maegz	490
262295075 + 491286 + 331465343 [2/2]	1427	auto_enum_BreastCancer_Tykerb_DB01259-out.491	262295075	491286	3	2	Cc1ncsc1C(=O)N1CC(C)C(Br)C1	Cc1cc(Cl)ccc1O	55	{goldberg-1": [{"ether-2": [1	2]}	{"curtius-3": [3]}]}"	110.67	5	2	0.486579	5.27386	38	533.702	5	2	9	151.633	0	0	C:\Users\Shaba\Desktop\1. DdpMPyPEPhU\3. Enumeration_Docking_Final_Varified\1. Drug Enumeration\2. 15Drugs_Enumeration Outputs	auto_enum_BreastCancer_Tykerb_DB01259-out.maegz	491	331465343	Cc1nn2c(N)c(C(=O)O)cnc2c1C(C)(C)C
252402572 + 259585344 [1/1]	1428	auto_enum_BreastCancer_Tykerb_DB01259-out.492	252402572	259585344	2	1	O=C(O)c1cc(C(F)(F)F)n(C2CC2)c1-c1ccccc1Cl	Cc1c(N)ccc(=O)n1C1CCOC1=O	57	{curtius-3": [{"amination-1": [1	2]}]}"	91.28	5	2	0.486286	4.79272	34	472.467	5	1	7	120.888	0	0	C:\Users\Shaba\Desktop\1. DdpMPyPEPhU\3. Enumeration_Docking_Final_Varified\1. Drug Enumeration\2. 15Drugs_Enumeration Outputs	auto_enum_BreastCancer_Tykerb_DB01259-out.maegz	492
331140490 + 38373332 + 320398506 [1/1]	1429	auto_enum_BreastCancer_Tykerb_DB01259-out.493	331140490	38373332	3	1	Cc1nn2c(N)c(C#N)cnc2c1I	CN(C)Cc1ccc(F)cc1B(O)O	96	{suzuki-2": [{"chan-lam-1": [1	2]}	3]}"	78.48	6	1	0.485895	5.1619	38	508.601	8	0	7	142.361	0	0	C:\Users\Shaba\Desktop\1. DdpMPyPEPhU\3. Enumeration_Docking_Final_Varified\1. Drug Enumeration\2. 15Drugs_Enumeration Outputs	auto_enum_BreastCancer_Tykerb_DB01259-out.maegz	493	320398506	F[B-](F)(F)C12CC(c3ccc4c(c3)CCO4)(C1)C2
96208605 + 44685071 + 40712645 [1/1]	1430	auto_enum_BreastCancer_Tykerb_DB01259-out.494	96208605	44685071	3	1	Cc1ccc(Br)c2c(=O)[nH]cnc12	CCO[Si](OCC)(OCC)c1ccc(C2OCCO2)cc1	81	{quinazoline-1": [{"hiyama-1": [1	2]}	3]}"	90.41	7	1	0.485772	4.42812	34	495.523	4	1	7	122.15	0	0	C:\Users\Shaba\Desktop\1. DdpMPyPEPhU\3. Enumeration_Docking_Final_Varified\1. Drug Enumeration\2. 15Drugs_Enumeration Outputs	auto_enum_BreastCancer_Tykerb_DB01259-out.maegz	494	40712645	CS(=O)(=O)C(CCN)C(F)(F)F
114757834 + 313106452 [1/2]	1431	auto_enum_BreastCancer_Tykerb_DB01259-out.495	114757834	313106452	2	2	CCS(=O)c1ccc(Cl)c(Cl)c1	CCCC[Sn](CCCC)(CCCC)c1cncc(F)c1	86	{sulfone-2": [{"stille": [1	2]}]}"	47.03	3	0	0.485683	3.3347	19	299.754	2	0	3	72.3678	0	0	C:\Users\Shaba\Desktop\1. DdpMPyPEPhU\3. Enumeration_Docking_Final_Varified\1. Drug Enumeration\2. 15Drugs_Enumeration Outputs	auto_enum_BreastCancer_Tykerb_DB01259-out.maegz	495
60173582 + 41874189 [1/1]	1432	auto_enum_BreastCancer_Tykerb_DB01259-out.496	60173582	41874189	2	1	O=C(O)Cn1ncnc1-c1ncc(C(F)(F)F)cc1Cl	CCCOc1cc(NC(C)(C)C(=O)O)ncn1	63	{goldberg-1": [{"curtius-3": [1]}	{"curtius-3": [2]}]}"	133.89	8	2	0.484518	2.6868	32	451.457	3	0	10	110.666	0	0	C:\Users\Shaba\Desktop\1. DdpMPyPEPhU\3. Enumeration_Docking_Final_Varified\1. Drug Enumeration\2. 15Drugs_Enumeration Outputs	auto_enum_BreastCancer_Tykerb_DB01259-out.maegz	496
331318985 + 208103846 [1/2]	1433	auto_enum_BreastCancer_Tykerb_DB01259-out.497	331318985	208103846	2	2	Cc1ccc(Cc2c(C3CC3)nn3c(Cl)c(C(=O)O)cnc23)cc1Cl	CCN1CCN(Cc2nc(C(=O)O)cs2)CC1	39	{amination-1": [{"curtius-3": [1]}	{"curtius-3": [2]}]}"	87.61	8	2	0.483276	5.07912	37	537.137	6	0	9	151.157	0	0	C:\Users\Shaba\Desktop\1. DdpMPyPEPhU\3. Enumeration_Docking_Final_Varified\1. Drug Enumeration\2. 15Drugs_Enumeration Outputs	auto_enum_BreastCancer_Tykerb_DB01259-out.maegz	497
331285058 + 315888538 [2/2]	1434	auto_enum_BreastCancer_Tykerb_DB01259-out.498	331285058	315888538	2	2	COc1ccc(C)c(-c2cc(Cl)n3nc(C(F)F)c(C(=O)O)c3n2)c1	O=C(O)Cc1ccccc1NC(=O)[C@H]1CCCN1	39	{amination-1": [{"curtius-3": [1]}	{"curtius-3": [2]}]}"	123.8	7	3	0.481441	4.29932	38	521.572	5	1	8	142.412	0	0	C:\Users\Shaba\Desktop\1. DdpMPyPEPhU\3. Enumeration_Docking_Final_Varified\1. Drug Enumeration\2. 15Drugs_Enumeration Outputs	auto_enum_BreastCancer_Tykerb_DB01259-out.maegz	498
263306500 + 303217635 + 39128309 [1/1]	1435	auto_enum_BreastCancer_Tykerb_DB01259-out.499	263306500	303217635	3	1	Cc1occc1-c1nc(Cl)c(F)c(Cl)n1	CC1CCC(C)N1C[B-](F)(F)F	97	{goldberg-1": [{"suzuki-2": [1	2]}	3]}"	83.73	10	1	0.480638	5.39954	38	523.653	4	2	7	146.198	0	0	C:\Users\Shaba\Desktop\1. DdpMPyPEPhU\3. Enumeration_Docking_Final_Varified\1. Drug Enumeration\2. 15Drugs_Enumeration Outputs	auto_enum_BreastCancer_Tykerb_DB01259-out.maegz	499	39128309	CCNc1ccc(C)cc1C(=O)NCCOC
331291548 + 324123690 [1/1]	1436	auto_enum_BreastCancer_Tykerb_DB01259-out.500	331291548	324123690	2	1	COc1ccc(-c2cc(N)n3nc(C4CC4)c(C(C)C)c3n2)c(Cl)c1	COC(=O)c1cc(NC(=O)OC(C)(C)C)cc([B-](F)(F)F)c1	88	{BOC-deprotection": [{"suzuki-2": [1	2]}]}"	117.76	6	2	0.47774	5.0237	35	471.561	5	0	8	136.639	0	0	C:\Users\Shaba\Desktop\1. DdpMPyPEPhU\3. Enumeration_Docking_Final_Varified\1. Drug Enumeration\2. 15Drugs_Enumeration Outputs	auto_enum_BreastCancer_Tykerb_DB01259-out.maegz	500
70089668 + 315610134 [1/1]	1437	auto_enum_BreastCancer_Tykerb_DB01259-out.501	70089668	315610134	2	1	CC(C)(C)OC(=O)NC1CNCC1c1ccc(Br)o1	CCc1nc(Cl)cc(Nc2c(F)cccc2F)n1	35	{BOC-deprotection": [{"negishi": [1	2]}]}"	89	5	3	0.477258	3.3349	28	385.418	4	2	6	102.339	0	0	C:\Users\Shaba\Desktop\1. DdpMPyPEPhU\3. Enumeration_Docking_Final_Varified\1. Drug Enumeration\2. 15Drugs_Enumeration Outputs	auto_enum_BreastCancer_Tykerb_DB01259-out.maegz	501
314207738 + 96588132 + 1838756 [1/1]	1438	auto_enum_BreastCancer_Tykerb_DB01259-out.502	314207738	96588132	3	1	CC1C(=O)NCCN1c1ncc(C(=O)O)cc1Cl	Nc1cc(F)c(Cl)c(C(=O)O)c1	80	{goldberg-1": [1	{"suzuki": [2	3]}]}"	131.86	7	4	0.477246	4.0743	36	510.547	4	1	7	134.873	0	0	C:\Users\Shaba\Desktop\1. DdpMPyPEPhU\3. Enumeration_Docking_Final_Varified\1. Drug Enumeration\2. 15Drugs_Enumeration Outputs	auto_enum_BreastCancer_Tykerb_DB01259-out.maegz	502	1838756	CSc1ccccc1B1OC(C)(C)C(C)(C)O1
313666987 + 320430602 + 303208629 [1/1]	1439	auto_enum_BreastCancer_Tykerb_DB01259-out.503	313666987	320430602	3	1	CCC(N)C(=O)OCc1ccc(Br)cc1	Cc1nc2ccc(B3OC(C)(C)C(C)(C)O3)cc2c(=O)[nH]1	20	{quinazoline-1": [{"suzuki": [1	2]}	3]}"	145.01	9	3	0.476996	3.98474	37	519.631	4	2	10	144.134	0	0	C:\Users\Shaba\Desktop\1. DdpMPyPEPhU\3. Enumeration_Docking_Final_Varified\1. Drug Enumeration\2. 15Drugs_Enumeration Outputs	auto_enum_BreastCancer_Tykerb_DB01259-out.maegz	503	303208629	Cc1nsc(NC(=O)C(C)N)n1
315703557 + 313513837 + 323896540 [1/1]	1440	auto_enum_BreastCancer_Tykerb_DB01259-out.504	315703557	313513837	3	1	Nc1ccc(Cl)nc1-n1cnc2ccccc21	CCCC[Sn](CCCC)(CCCC)c1cnoc1	51	{chan-lam-1": [{"stille": [1	2]}	3]}"	89	5	2	0.475705	5.1039	31	435.846	5	0	7	114.978	0	0	C:\Users\Shaba\Desktop\1. DdpMPyPEPhU\3. Enumeration_Docking_Final_Varified\1. Drug Enumeration\2. 15Drugs_Enumeration Outputs	auto_enum_BreastCancer_Tykerb_DB01259-out.maegz	504	323896540	OCc1ccc(F)c(B(O)O)c1Cl
260395368 + 324169860 [1/1]	1441	auto_enum_BreastCancer_Tykerb_DB01259-out.505	260395368	324169860	2	1	COc1cccc(Cl)c1CN(C)CCCC(=O)O	CC(C)(C)OC(=O)N1CCC(C[B-](F)(F)F)CC1	88	{BOC-deprotection": [{"suzuki-2": [1	2]}]}"	61.8	9	2	0.47409	2.5339	24	334.46	2	0	4	95.4955	0	0	C:\Users\Shaba\Desktop\1. DdpMPyPEPhU\3. Enumeration_Docking_Final_Varified\1. Drug Enumeration\2. 15Drugs_Enumeration Outputs	auto_enum_BreastCancer_Tykerb_DB01259-out.maegz	505
30516349 + 315377443 [1/1]	1442	auto_enum_BreastCancer_Tykerb_DB01259-out.506	30516349	315377443	2	1	O=C(O)C1CCN(c2nc3ccccc3c(=O)[nH]2)CC1	CCCNCc1ccn(Cc2nc(CC)no2)c1	24	{quinazoline-1": [{"curtius-3": [1]}	2]}"	102.13	9	1	0.473854	3.7691	35	474.613	5	0	9	137.511	0	0	C:\Users\Shaba\Desktop\1. DdpMPyPEPhU\3. Enumeration_Docking_Final_Varified\1. Drug Enumeration\2. 15Drugs_Enumeration Outputs	auto_enum_BreastCancer_Tykerb_DB01259-out.maegz	506
315982077 + 331471732 [1/2]	1443	auto_enum_BreastCancer_Tykerb_DB01259-out.507	315982077	331471732	2	2	CC(C)N(CC(=O)O)c1ccc(C#N)cc1Br	CC(C)c1nn2c(N)c(C(=O)O)cnc2c1C1CCCCN1C	63	{goldberg-1": [{"curtius-3": [1]}	{"curtius-3": [2]}]}"	124.53	7	3	0.473265	4.33798	35	475.645	4	1	9	141.82	0	0	C:\Users\Shaba\Desktop\1. DdpMPyPEPhU\3. Enumeration_Docking_Final_Varified\1. Drug Enumeration\2. 15Drugs_Enumeration Outputs	auto_enum_BreastCancer_Tykerb_DB01259-out.maegz	507
114770270 + 330814062 [1/1]	1444	auto_enum_BreastCancer_Tykerb_DB01259-out.508	114770270	330814062	2	1	NC1CC(=Cc2c(Cl)cccc2Cl)C1	COc1ncc(-n2nc(C(F)(F)F)c(C(=O)O)c2N)cc1C	57	{curtius-3": [{"amination-1": [1	2]}]}"	104.01	5	3	0.472643	5.08682	33	478.906	4	0	7	121.984	0	0	C:\Users\Shaba\Desktop\1. DdpMPyPEPhU\3. Enumeration_Docking_Final_Varified\1. Drug Enumeration\2. 15Drugs_Enumeration Outputs	auto_enum_BreastCancer_Tykerb_DB01259-out.maegz	508
70144680 + 252379849 [1/1]	1445	auto_enum_BreastCancer_Tykerb_DB01259-out.509	70144680	252379849	2	1	N=C(N)Nc1ccc(C(=O)O)cn1	CC1(C)OB(c2ccn3cc(N)nc3c2)OC1(C)C	91	{chan-lam-1": [{"curtius-3": [1]}	2]}"	130.14	3	5	0.472527	1.36047	21	282.311	3	0	6	82.6609	0	0	C:\Users\Shaba\Desktop\1. DdpMPyPEPhU\3. Enumeration_Docking_Final_Varified\1. Drug Enumeration\2. 15Drugs_Enumeration Outputs	auto_enum_BreastCancer_Tykerb_DB01259-out.maegz	509
330766179 + 313965455 [1/1]	1446	auto_enum_BreastCancer_Tykerb_DB01259-out.510	330766179	313965455	2	1	COC(=O)c1c(C2CC2)nn(-c2cc(Cl)cnc2C)c1N	CC(C)(C)OC(=O)N1CC(C2(C(=O)O)CC(O)C2)C1	16	{BOC-deprotection": [{"carbamate-2": [1	2]}]}"	144.67	7	3	0.471812	2.89442	35	503.943	5	0	9	123.975	0	0	C:\Users\Shaba\Desktop\1. DdpMPyPEPhU\3. Enumeration_Docking_Final_Varified\1. Drug Enumeration\2. 15Drugs_Enumeration Outputs	auto_enum_BreastCancer_Tykerb_DB01259-out.maegz	510
331458077 + 24586087 [1/1]	1447	auto_enum_BreastCancer_Tykerb_DB01259-out.511	331458077	24586087	2	1	Cc1nn2c(N)cc(-c3cccc(F)c3)nc2c1C(=O)O	CC(C)(O)c1cccc(B(O)O)n1	23	{chan-lam-1": [{"curtius-3": [1]}	2]}"	101.36	4	3	0.471084	3.79202	29	392.438	4	0	7	110.295	0	0	C:\Users\Shaba\Desktop\1. DdpMPyPEPhU\3. Enumeration_Docking_Final_Varified\1. Drug Enumeration\2. 15Drugs_Enumeration Outputs	auto_enum_BreastCancer_Tykerb_DB01259-out.maegz	511
27267616 + 303222163 [2/2]	1448	auto_enum_BreastCancer_Tykerb_DB01259-out.512	27267616	303222163	2	2	CC(C)(C)OC(=O)N[C@H](CC(=O)O)c1ccc(Cl)cc1Cl	OCC1CCN(C[B-](F)(F)F)C1	88	{BOC-deprotection": [{"suzuki-2": [1	2]}]}"	86.79	6	3	0.470199	1.6287	21	312.797	2	2	4	81.103	0	0	C:\Users\Shaba\Desktop\1. DdpMPyPEPhU\3. Enumeration_Docking_Final_Varified\1. Drug Enumeration\2. 15Drugs_Enumeration Outputs	auto_enum_BreastCancer_Tykerb_DB01259-out.maegz	512
331364736 + 313081884 + 17281414 [1/1]	1449	auto_enum_BreastCancer_Tykerb_DB01259-out.513	331364736	313081884	3	1	CCc1nn2c(N)nc(Cl)nc2c1-c1cc(C(F)(F)F)cc(C)n1	CCCC[Sn](CCCC)(CCCC)c1ccnnc1	59	{chan-lam-1": [{"stille": [1	2]}	3]}"	117.57	5	1	0.469825	5.45662	38	515.503	5	0	9	133.333	0	0	C:\Users\Shaba\Desktop\1. DdpMPyPEPhU\3. Enumeration_Docking_Final_Varified\1. Drug Enumeration\2. 15Drugs_Enumeration Outputs	auto_enum_BreastCancer_Tykerb_DB01259-out.maegz	513	17281414	Cc1cc(C#N)ccc1B(O)O
43045369 + 330492021 + 313671733 [1/1]	1450	auto_enum_BreastCancer_Tykerb_DB01259-out.514	43045369	330492021	3	1	CCCSc1nc(Cl)c(N)c(Cl)n1	Cc1ccnc(F)c1[B-](F)(F)F	97	{goldberg-1": [{"suzuki-2": [1	2]}	3]}"	96.95	7	1	0.46961	5.00712	34	482.633	4	0	9	136.139	0	0	C:\Users\Shaba\Desktop\1. DdpMPyPEPhU\3. Enumeration_Docking_Final_Varified\1. Drug Enumeration\2. 15Drugs_Enumeration Outputs	auto_enum_BreastCancer_Tykerb_DB01259-out.maegz	514	313671733	CNc1cncc(N2CCCC2(C)C)n1
316778528 + 303453625 + 27335928 [4/4]	1451	auto_enum_BreastCancer_Tykerb_DB01259-out.515	316778528	303453625	3	4	Fc1cc2nc(Cl)nc(Cl)c2cn1	CC(O)C(=O)N1CC(C)(O)C1	3	{goldberg-1": [{"ether-3": [1	2]}	{"curtius-3": [3]}]}"	130.66	6	2	0.46888	2.2483	35	488.43	5	1	10	115.811	0	0	C:\Users\Shaba\Desktop\1. DdpMPyPEPhU\3. Enumeration_Docking_Final_Varified\1. Drug Enumeration\2. 15Drugs_Enumeration Outputs	auto_enum_BreastCancer_Tykerb_DB01259-out.maegz	515	27335928	O=C(O)c1cnc2ccnn2c1C(F)F
330468983 [1/1]	1452	auto_enum_BreastCancer_Tykerb_DB01259-out.516	330468983		1	1	NCCCS(=O)CC(=O)O		74	{sulfone-2": [{"curtius-3": [1]}]}"	86.18	4	2	0.46875	-1.3338	9	152.219	0	0	4	36.5126	0	0	C:\Users\Shaba\Desktop\1. DdpMPyPEPhU\3. Enumeration_Docking_Final_Varified\1. Drug Enumeration\2. 15Drugs_Enumeration Outputs	auto_enum_BreastCancer_Tykerb_DB01259-out.maegz	516
262295075 + 491286 + 331465343 [1/2]	1453	auto_enum_BreastCancer_Tykerb_DB01259-out.517	262295075	491286	3	2	Cc1ncsc1C(=O)N1CC(C)C(Br)C1	Cc1cc(Cl)ccc1O	55	{goldberg-1": [{"ether-2": [1	2]}	{"curtius-3": [3]}]}"	110.67	5	2	0.46866	5.27386	38	533.702	5	2	9	151.633	0	0	C:\Users\Shaba\Desktop\1. DdpMPyPEPhU\3. Enumeration_Docking_Final_Varified\1. Drug Enumeration\2. 15Drugs_Enumeration Outputs	auto_enum_BreastCancer_Tykerb_DB01259-out.maegz	517	331465343	Cc1nn2c(N)c(C(=O)O)cnc2c1C(C)(C)C
37770430 + 324608070 + 317462637 [1/1]	1454	auto_enum_BreastCancer_Tykerb_DB01259-out.518	37770430	324608070	3	1	Cc1nn(CC(C)C(N)=O)c(C)c1CO	N#Cc1cnn(-c2cc(Br)cc(C(F)(F)F)n2)c1O	53	{mitsunobu-1": [1	{"suzuki-2": [2	3]}]}"	124.64	8	1	0.468254	4.33732	39	555.483	4	3	8	122.37	0	0	C:\Users\Shaba\Desktop\1. DdpMPyPEPhU\3. Enumeration_Docking_Final_Varified\1. Drug Enumeration\2. 15Drugs_Enumeration Outputs	auto_enum_BreastCancer_Tykerb_DB01259-out.maegz	518	317462637	F[B-](F)(F)[C@@H]1C[C@H]1C(F)(F)F
331285058 + 315888538 [1/2]	1455	auto_enum_BreastCancer_Tykerb_DB01259-out.519	331285058	315888538	2	2	COc1ccc(C)c(-c2cc(Cl)n3nc(C(F)F)c(C(=O)O)c3n2)c1	O=C(O)Cc1ccccc1NC(=O)[C@H]1CCCN1	39	{amination-1": [{"curtius-3": [1]}	{"curtius-3": [2]}]}"	118.6	8	4	0.468241	4.53572	38	521.572	5	1	8	142.505	0	0	C:\Users\Shaba\Desktop\1. DdpMPyPEPhU\3. Enumeration_Docking_Final_Varified\1. Drug Enumeration\2. 15Drugs_Enumeration Outputs	auto_enum_BreastCancer_Tykerb_DB01259-out.maegz	519
315772082 + 50377351 [1/1]	1456	auto_enum_BreastCancer_Tykerb_DB01259-out.520	315772082	50377351	2	1	NC(=O)CCNc1c(N)cccc1C(=O)O	CC1(C)OB(c2ccc(C(=O)O)cc2Cl)OC1(C)C	91	{chan-lam-1": [{"curtius-3": [1]}	2]}"	130.47	7	5	0.46792	2.6513	24	348.79	2	0	5	94.8495	0	0	C:\Users\Shaba\Desktop\1. DdpMPyPEPhU\3. Enumeration_Docking_Final_Varified\1. Drug Enumeration\2. 15Drugs_Enumeration Outputs	auto_enum_BreastCancer_Tykerb_DB01259-out.maegz	520
46440419 + 107531588 + 300467194 [1/2]	1457	auto_enum_BreastCancer_Tykerb_DB01259-out.521	46440419	107531588	3	2	COC(=O)c1cc(Cl)c(Cl)nc1CBr	COC(=O)CNc1cc(C#N)cc(Cl)n1	34	{goldberg-1": [1	{"suzuki-2": [2	3]}]}"	114.64	9	0	0.467094	4.57328	35	559.804	3	0	9	131.965	0	0	C:\Users\Shaba\Desktop\1. DdpMPyPEPhU\3. Enumeration_Docking_Final_Varified\1. Drug Enumeration\2. 15Drugs_Enumeration Outputs	auto_enum_BreastCancer_Tykerb_DB01259-out.maegz	521	300467194	F[B-](F)(F)COc1ccccc1
314664287 [1/1]	1458	auto_enum_BreastCancer_Tykerb_DB01259-out.522	314664287		1	1	O=C(O)c1ccc(F)c(S(=O)Cc2cccs2)c1		74	{sulfone-2": [{"curtius-3": [1]}]}"	60.16	3	1	0.46696	2.4433	17	271.338	2	0	4	66.0212	0	0	C:\Users\Shaba\Desktop\1. DdpMPyPEPhU\3. Enumeration_Docking_Final_Varified\1. Drug Enumeration\2. 15Drugs_Enumeration Outputs	auto_enum_BreastCancer_Tykerb_DB01259-out.maegz	522
50075196 + 54608841 [2/2]	1459	auto_enum_BreastCancer_Tykerb_DB01259-out.523	50075196	54608841	2	2	O=C(O)CCc1ccc2c(=O)[nH]c(N3CCOCC3)nc2n1	NCc1ccc2oc(N)nc2c1	18	{quinazoline-1": [{"curtius-3": [1]}	2]}"	141.24	6	3	0.466625	1.7061	31	420.477	5	0	10	118.306	0	0	C:\Users\Shaba\Desktop\1. DdpMPyPEPhU\3. Enumeration_Docking_Final_Varified\1. Drug Enumeration\2. 15Drugs_Enumeration Outputs	auto_enum_BreastCancer_Tykerb_DB01259-out.maegz	523
314564939 + 313434744 [1/1]	1460	auto_enum_BreastCancer_Tykerb_DB01259-out.524	314564939	313434744	2	1	CCS(=O)CCNc1nc2ccc(Cl)cn2n1	CCCC[Sn](CCCC)(CCCC)c1cc2ccccc2n1S(=O)(=O)c1ccccc1	86	{sulfone-2": [{"stille": [1	2]}]}"	115.43	8	1	0.466429	3.4346	35	509.613	5	0	9	135.762	0	0	C:\Users\Shaba\Desktop\1. DdpMPyPEPhU\3. Enumeration_Docking_Final_Varified\1. Drug Enumeration\2. 15Drugs_Enumeration Outputs	auto_enum_BreastCancer_Tykerb_DB01259-out.maegz	524
316778528 + 303453625 + 27335928 [3/4]	1461	auto_enum_BreastCancer_Tykerb_DB01259-out.525	316778528	303453625	3	4	Fc1cc2nc(Cl)nc(Cl)c2cn1	CC(O)C(=O)N1CC(C)(O)C1	3	{goldberg-1": [{"ether-3": [1	2]}	{"curtius-3": [3]}]}"	130.66	6	2	0.466037	2.2483	35	488.43	5	1	10	115.811	0	0	C:\Users\Shaba\Desktop\1. DdpMPyPEPhU\3. Enumeration_Docking_Final_Varified\1. Drug Enumeration\2. 15Drugs_Enumeration Outputs	auto_enum_BreastCancer_Tykerb_DB01259-out.maegz	525	27335928	O=C(O)c1cnc2ccnn2c1C(F)F
314405579 + 36252920 [1/2]	1462	auto_enum_BreastCancer_Tykerb_DB01259-out.526	314405579	36252920	2	2	C=CCNCC(C)Oc1ccc(Br)c(C)c1	CC(C)(C)OC(=O)N1CCC(Oc2ccc(Br)cc2Cl)CC1	35	{BOC-deprotection": [{"negishi": [1	2]}]}"	42.52	9	2	0.465784	4.98912	29	414.977	3	1	4	121.301	0	0	C:\Users\Shaba\Desktop\1. DdpMPyPEPhU\3. Enumeration_Docking_Final_Varified\1. Drug Enumeration\2. 15Drugs_Enumeration Outputs	auto_enum_BreastCancer_Tykerb_DB01259-out.maegz	526
314902607 + 18505808 [2/2]	1463	auto_enum_BreastCancer_Tykerb_DB01259-out.527	314902607	18505808	2	2	O=C(O)c1ccoc1COc1ccc(Br)c(F)c1	COc1cccc2c(N)c(C(=O)O)cnc12	63	{goldberg-1": [{"curtius-3": [1]}	{"curtius-3": [2]}]}"	108.56	6	3	0.464869	4.4625	29	394.406	4	0	7	109.843	0	0	C:\Users\Shaba\Desktop\1. DdpMPyPEPhU\3. Enumeration_Docking_Final_Varified\1. Drug Enumeration\2. 15Drugs_Enumeration Outputs	auto_enum_BreastCancer_Tykerb_DB01259-out.maegz	527
40413653 + 316046606 [1/1]	1464	auto_enum_BreastCancer_Tykerb_DB01259-out.528	40413653	316046606	2	1	C=CCCCSc1ccccc1C(=O)O	CN(C)c1cncc(B(O)O)n1	23	{chan-lam-1": [{"curtius-3": [1]}	2]}"	41.05	8	1	0.464758	4.3445	22	314.458	2	0	5	96.2387	0	0	C:\Users\Shaba\Desktop\1. DdpMPyPEPhU\3. Enumeration_Docking_Final_Varified\1. Drug Enumeration\2. 15Drugs_Enumeration Outputs	auto_enum_BreastCancer_Tykerb_DB01259-out.maegz	528
331071995 + 330528937 + 45483909 [2/3]	1465	auto_enum_BreastCancer_Tykerb_DB01259-out.529	331071995	330528937	3	3	Nc1c(I)c(Cl)nc2c(Cl)cnn12	CCCC[Sn](CCCC)(CCCC)c1ccn[nH]1	59	{chan-lam-1": [{"stille": [1	2]}	3]}"	83.79	3	2	0.464604	3.7942	25	473.612	4	0	6	95.7314	0	0	C:\Users\Shaba\Desktop\1. DdpMPyPEPhU\3. Enumeration_Docking_Final_Varified\1. Drug Enumeration\2. 15Drugs_Enumeration Outputs	auto_enum_BreastCancer_Tykerb_DB01259-out.maegz	529	45483909	CC1(C)OB(c2cc(F)nc(F)c2)OC1(C)C
331071995 + 330528937 + 45483909 [1/3]	1466	auto_enum_BreastCancer_Tykerb_DB01259-out.530	331071995	330528937	3	3	Nc1c(I)c(Cl)nc2c(Cl)cnn12	CCCC[Sn](CCCC)(CCCC)c1ccn[nH]1	59	{chan-lam-1": [{"stille": [1	2]}	3]}"	83.79	3	2	0.464604	3.843	25	382.161	4	0	6	88.0244	0	0	C:\Users\Shaba\Desktop\1. DdpMPyPEPhU\3. Enumeration_Docking_Final_Varified\1. Drug Enumeration\2. 15Drugs_Enumeration Outputs	auto_enum_BreastCancer_Tykerb_DB01259-out.maegz	530	45483909	CC1(C)OB(c2cc(F)nc(F)c2)OC1(C)C
32446065 + 313554216 [1/1]	1467	auto_enum_BreastCancer_Tykerb_DB01259-out.531	32446065	313554216	2	1	O=C(O)CCCS(=O)c1ccc(Br)cc1	CCCC[Sn](CCCC)(CCCC)c1cnc(OC)cn1	15	{sulfone-2": [{"stille": [1	2]}]}"	106.45	7	1	0.464246	1.7907	23	336.369	2	0	6	82.9426	0	0	C:\Users\Shaba\Desktop\1. DdpMPyPEPhU\3. Enumeration_Docking_Final_Varified\1. Drug Enumeration\2. 15Drugs_Enumeration Outputs	auto_enum_BreastCancer_Tykerb_DB01259-out.maegz	531
314550461 + 315654200 [1/1]	1468	auto_enum_BreastCancer_Tykerb_DB01259-out.532	314550461	315654200	2	1	CC(C)S(=O)CCC(=O)Nc1ccc(Cl)c(N)c1	Cc1cc(C)cc(NCCCNC(=O)OC(C)(C)C)c1	11	{BOC-deprotection": [{"goldberg-1": [1	2]}]}"	101.45	10	3	0.464052	3.85824	30	430.618	2	1	5	128.84	0	0	C:\Users\Shaba\Desktop\1. DdpMPyPEPhU\3. Enumeration_Docking_Final_Varified\1. Drug Enumeration\2. 15Drugs_Enumeration Outputs	auto_enum_BreastCancer_Tykerb_DB01259-out.maegz	532
38285247 + 330807914 [1/1]	1469	auto_enum_BreastCancer_Tykerb_DB01259-out.533	38285247	330807914	2	1	NC1(C(=O)NCc2ccccc2Br)CCCC1	CCOc1cncc(-n2nc(C3CCC3)c(C(=O)O)c2N)c1	57	{curtius-3": [{"amination-1": [1	2]}]}"	133.11	9	4	0.463751	4.147	36	489.624	5	0	8	140.49	0	0	C:\Users\Shaba\Desktop\1. DdpMPyPEPhU\3. Enumeration_Docking_Final_Varified\1. Drug Enumeration\2. 15Drugs_Enumeration Outputs	auto_enum_BreastCancer_Tykerb_DB01259-out.maegz	533
331303049 + 313142143 [1/1]	1470	auto_enum_BreastCancer_Tykerb_DB01259-out.534	331303049	313142143	2	1	CC(C)c1nn2c(N)cc(C3CCN(C)CC3)nc2c1C(=O)O	CC1(C)OB(c2cnc(C3CC3)cc2F)OC1(C)C	91	{chan-lam-1": [{"curtius-3": [1]}	2]}"	84.37	5	2	0.463327	4.3992	31	423.54	5	0	7	120.413	0	0	C:\Users\Shaba\Desktop\1. DdpMPyPEPhU\3. Enumeration_Docking_Final_Varified\1. Drug Enumeration\2. 15Drugs_Enumeration Outputs	auto_enum_BreastCancer_Tykerb_DB01259-out.maegz	534
194621291 + 331119760 + 331069945 [1/1]	1471	auto_enum_BreastCancer_Tykerb_DB01259-out.535	194621291	331119760	3	1	C[C@H](O)c1ccnn1C	Oc1cc(-c2ccc(F)cc2Cl)nc2cc(C(F)F)nn12	95	{stille": [{"mitsunobu-1": [1	2]}	3]}"	85.92	6	1	0.462763	4.8757	34	471.418	5	1	7	113.129	0	0	C:\Users\Shaba\Desktop\1. DdpMPyPEPhU\3. Enumeration_Docking_Final_Varified\1. Drug Enumeration\2. 15Drugs_Enumeration Outputs	auto_enum_BreastCancer_Tykerb_DB01259-out.maegz	535	331069945	CCCC[Sn](CCCC)(CCCC)c1[nH]ncc1F
71019858 + 114575432 + 314002472 [1/1]	1472	auto_enum_BreastCancer_Tykerb_DB01259-out.536	71019858	114575432	3	1	O=C(O)C1CN(c2ccc(Br)cn2)C1	COc1ccc2c(=O)[nH]cnc2c1F	68	{negishi": [{"curtius-3": [1]}	{"quinazoline-1": [2	3]}]}"	102.33	7	2	0.565882	4.27712	37	510.52	6	1	8	132.644	0	0	C:\Users\Shaba\Desktop\1. DdpMPyPEPhU\3. Enumeration_Docking_Final_Varified\1. Drug Enumeration\2. 15Drugs_Enumeration Outputs	auto_enum_BreastCancer_Tykerb_DB01259-out.maegz	536	314002472	Cc1cc(Br)oc1C1(CN)CC1(F)F
53931327 + 313468838 + 37622648 [1/1]	1473	auto_enum_BreastCancer_Tykerb_DB01259-out.537	53931327	313468838	3	1	O=C(O)c1nc(-c2ccccc2F)ccc1Cl	O=c1[nH]cnc2c(Cl)cccc12	68	{negishi": [{"curtius-3": [1]}	{"quinazoline-1": [2	3]}]}"	111.02	7	2	0.557976	5.3209	39	516.58	5	1	6	152.317	0	0	C:\Users\Shaba\Desktop\1. DdpMPyPEPhU\3. Enumeration_Docking_Final_Varified\1. Drug Enumeration\2. 15Drugs_Enumeration Outputs	auto_enum_BreastCancer_Tykerb_DB01259-out.maegz	537	37622648	C#Cc1cccc(NCC(C)C(N)=O)c1
50414749 + 44684841 + 41965230 [1/2]	1474	auto_enum_BreastCancer_Tykerb_DB01259-out.538	50414749	44684841	3	2	O=c1[nH]c(C(F)(F)F)nc2ccc(Br)cc12	CCO[Si](OCC)(OCC)c1ccc(Cl)c(F)c1	81	{quinazoline-1": [{"hiyama-1": [1	2]}	3]}"	107.12	7	1	0.547254	5.1716	37	534.901	4	0	8	128.993	0	0	C:\Users\Shaba\Desktop\1. DdpMPyPEPhU\3. Enumeration_Docking_Final_Varified\1. Drug Enumeration\2. 15Drugs_Enumeration Outputs	auto_enum_BreastCancer_Tykerb_DB01259-out.maegz	538	41965230	COC(=O)c1cncc(NCCCN)n1
50066018 + 37378264 [1/1]	1475	auto_enum_BreastCancer_Tykerb_DB01259-out.539	50066018	37378264	2	1	O=C(O)c1cccc2nc(-c3ccco3)[nH]c(=O)c12	O=C(c1c(F)cccc1Cl)N1CCCNCC1	24	{quinazoline-1": [{"curtius-3": [1]}	2]}"	88.49	3	1	0.517936	4.617	33	465.916	5	0	6	125.796	0	0	C:\Users\Shaba\Desktop\1. DdpMPyPEPhU\3. Enumeration_Docking_Final_Varified\1. Drug Enumeration\2. 15Drugs_Enumeration Outputs	auto_enum_BreastCancer_Tykerb_DB01259-out.maegz	539
50066018 + 36374167 [1/1]	1476	auto_enum_BreastCancer_Tykerb_DB01259-out.540	50066018	36374167	2	1	O=C(O)c1cccc2nc(-c3ccco3)[nH]c(=O)c12	CCN(CC)c1ccc(C#N)cc1N	24	{quinazoline-1": [{"curtius-3": [1]}	2]}"	104	6	2	0.515422	4.93348	30	398.47	4	0	7	119.653	0	0	C:\Users\Shaba\Desktop\1. DdpMPyPEPhU\3. Enumeration_Docking_Final_Varified\1. Drug Enumeration\2. 15Drugs_Enumeration Outputs	auto_enum_BreastCancer_Tykerb_DB01259-out.maegz	540
108757961 + 524360 + 37932243 [1/1]	1477	auto_enum_BreastCancer_Tykerb_DB01259-out.541	108757961	524360	3	1	Cc1c(Br)cc2c(=O)[nH]cnc2c1N	CCO[Si](OCC)(OCC)c1ccc(OC)cc1	81	{quinazoline-1": [{"hiyama-1": [1	2]}	3]}"	119.67	8	2	0.513676	3.43862	35	499.637	4	0	8	139.173	0	0	C:\Users\Shaba\Desktop\1. DdpMPyPEPhU\3. Enumeration_Docking_Final_Varified\1. Drug Enumeration\2. 15Drugs_Enumeration Outputs	auto_enum_BreastCancer_Tykerb_DB01259-out.maegz	541	37932243	CC1(C)CN(S(=O)(=O)CCCN)CCO1
17650622 + 96605505 [1/1]	1478	auto_enum_BreastCancer_Tykerb_DB01259-out.542	17650622	96605505	2	1	COc1cc2nc(CSCC(=O)O)[nH]c(=O)c2cc1OC	CCc1noc([C@@H]2CCCCN2)n1	24	{quinazoline-1": [{"curtius-3": [1]}	2]}"	112.42	8	1	0.509102	3.4734	31	444.561	4	1	10	120.605	0	0	C:\Users\Shaba\Desktop\1. DdpMPyPEPhU\3. Enumeration_Docking_Final_Varified\1. Drug Enumeration\2. 15Drugs_Enumeration Outputs	auto_enum_BreastCancer_Tykerb_DB01259-out.maegz	542
169331080 + 314216043 [1/1]	1479	auto_enum_BreastCancer_Tykerb_DB01259-out.543	169331080	314216043	2	1	COc1ccc(-n2cnc3cc(C(=O)O)ccc3c2=O)cc1Cl	C=C(Cl)Cn1nc(C(=O)O)c2c(C)onc2c1=O	63	{goldberg-1": [{"curtius-3": [1]}	{"curtius-3": [2]}]}"	143.09	6	2	0.508114	3.47892	36	505.922	5	0	11	137.381	0	0	C:\Users\Shaba\Desktop\1. DdpMPyPEPhU\3. Enumeration_Docking_Final_Varified\1. Drug Enumeration\2. 15Drugs_Enumeration Outputs	auto_enum_BreastCancer_Tykerb_DB01259-out.maegz	543
324191655 + 314193825 [1/1]	1480	auto_enum_BreastCancer_Tykerb_DB01259-out.544	324191655	314193825	2	1	O=C(O)c1nc2ccc(F)cc2c(=O)[nH]1	Cc1csc(CCNc2nc(C)ccc2C#N)n1	24	{quinazoline-1": [{"curtius-3": [1]}	2]}"	104.61	5	1	0.506608	4.07192	30	419.489	4	0	8	115.158	0	0	C:\Users\Shaba\Desktop\1. DdpMPyPEPhU\3. Enumeration_Docking_Final_Varified\1. Drug Enumeration\2. 15Drugs_Enumeration Outputs	auto_enum_BreastCancer_Tykerb_DB01259-out.maegz	544
108185314 + 178504901 + 38110388 [1/1]	1481	auto_enum_BreastCancer_Tykerb_DB01259-out.545	108185314	178504901	3	1	COC(=O)Cc1cc(OC)c(Br)cc1OC	CC1(C)OB(c2ccc3nc[nH]c(=O)c3c2)OC1(C)C	20	{quinazoline-1": [{"suzuki": [1	2]}	3]}"	111.67	10	2	0.505792	5.3829	41	564.589	4	1	8	151.034	0	0	C:\Users\Shaba\Desktop\1. DdpMPyPEPhU\3. Enumeration_Docking_Final_Varified\1. Drug Enumeration\2. 15Drugs_Enumeration Outputs	auto_enum_BreastCancer_Tykerb_DB01259-out.maegz	545	38110388	CC(C)[C@H](N)C(=O)Nc1c(F)cccc1F
314787677 [1/1]	1482	auto_enum_BreastCancer_Tykerb_DB01259-out.546	314787677		1	1	Cc1cc(C(=O)O)ccc1NCCC(C)S(C)=O		74	{sulfone-2": [{"curtius-3": [1]}]}"	72.19	5	2	0.50497	1.81232	17	256.371	1	1	4	73.0039	0	0	C:\Users\Shaba\Desktop\1. DdpMPyPEPhU\3. Enumeration_Docking_Final_Varified\1. Drug Enumeration\2. 15Drugs_Enumeration Outputs	auto_enum_BreastCancer_Tykerb_DB01259-out.maegz	546
36621142 + 301222239 [1/1]	1483	auto_enum_BreastCancer_Tykerb_DB01259-out.547	36621142	301222239	2	1	O=C(O)CCSCc1nc2ccccc2c(=O)[nH]1	CCN1CCCC1CNC(=O)c1cccc(N)c1	24	{quinazoline-1": [{"curtius-3": [1]}	2]}"	96.17	10	3	0.503566	3.7794	33	464.639	4	1	7	137.081	0	0	C:\Users\Shaba\Desktop\1. DdpMPyPEPhU\3. Enumeration_Docking_Final_Varified\1. Drug Enumeration\2. 15Drugs_Enumeration Outputs	auto_enum_BreastCancer_Tykerb_DB01259-out.maegz	547
331462706 + 323919006 + 45983154 [1/1]	1484	auto_enum_BreastCancer_Tykerb_DB01259-out.548	331462706	323919006	3	1	CCc1cnn2c(N)cc(-c3ccc(C)c(Br)c3)nc12	CCCC[Sn](CCCC)(CCCC)/C(C)=C/CO	51	{chan-lam-1": [{"stille": [1	2]}	3]}"	91.13	6	3	0.503023	5.28262	33	438.535	5	0	6	132.651	0	0	C:\Users\Shaba\Desktop\1. DdpMPyPEPhU\3. Enumeration_Docking_Final_Varified\1. Drug Enumeration\2. 15Drugs_Enumeration Outputs	auto_enum_BreastCancer_Tykerb_DB01259-out.maegz	548	45983154	CC1(C)OB(c2ccc3nc[nH]c3c2)OC1(C)C
39795218 + 524360 + 314360439 [2/2]	1485	auto_enum_BreastCancer_Tykerb_DB01259-out.549	39795218	524360	3	2	O=C1CCC(NCc2cccc(Cl)c2Cl)CN1	CCO[Si](OCC)(OCC)c1ccc(OC)cc1	8	{amination-1": [{"hiyama-1": [1	2]}	3]}"	118.3	9	2	0.5	4.43934	39	545.669	5	1	10	149.291	0	0	C:\Users\Shaba\Desktop\1. DdpMPyPEPhU\3. Enumeration_Docking_Final_Varified\1. Drug Enumeration\2. 15Drugs_Enumeration Outputs	auto_enum_BreastCancer_Tykerb_DB01259-out.maegz	549	314360439	CNc1ncnc(Sc2nnc(C)o2)c1C
107566104 + 330770883 + 330490483 [1/1]	1486	auto_enum_BreastCancer_Tykerb_DB01259-out.550	107566104	330770883	3	1	Cn1ncnc1C(O)c1ccncn1	CC(C)c1ncccc1-n1nc(C(C)C)c(C(=O)O)c1Br	53	{mitsunobu-1": [1	{"suzuki-2": [2	3]}]}"	133.73	9	1	0.496778	5.27462	41	552.639	5	1	10	152.175	0	0	C:\Users\Shaba\Desktop\1. DdpMPyPEPhU\3. Enumeration_Docking_Final_Varified\1. Drug Enumeration\2. 15Drugs_Enumeration Outputs	auto_enum_BreastCancer_Tykerb_DB01259-out.maegz	550	330490483	Cc1cc(O)ccc1[B-](F)(F)F
39795218 + 524360 + 314360439 [1/2]	1487	auto_enum_BreastCancer_Tykerb_DB01259-out.551	39795218	524360	3	2	O=C1CCC(NCc2cccc(Cl)c2Cl)CN1	CCO[Si](OCC)(OCC)c1ccc(OC)cc1	8	{amination-1": [{"hiyama-1": [1	2]}	3]}"	118.3	9	2	0.49677	4.43934	39	545.669	5	1	10	149.291	0	0	C:\Users\Shaba\Desktop\1. DdpMPyPEPhU\3. Enumeration_Docking_Final_Varified\1. Drug Enumeration\2. 15Drugs_Enumeration Outputs	auto_enum_BreastCancer_Tykerb_DB01259-out.maegz	551	314360439	CNc1ncnc(Sc2nnc(C)o2)c1C
37199330 + 24586720 + 331189215 [1/1]	1488	auto_enum_BreastCancer_Tykerb_DB01259-out.552	37199330	24586720	3	1	CC(C)NCc1nc2cc(Cl)ccc2c(=O)[nH]1	OB(O)c1cc2ccc(F)cc2s1	20	{quinazoline-1": [{"suzuki": [1	2]}	3]}"	87.58	8	2	0.496156	5.2186	37	520.63	7	0	7	143.547	0	2	C:\Users\Shaba\Desktop\1. DdpMPyPEPhU\3. Enumeration_Docking_Final_Varified\1. Drug Enumeration\2. 15Drugs_Enumeration Outputs	auto_enum_BreastCancer_Tykerb_DB01259-out.maegz	552	331189215	COCC12CC(C(=O)O)(CN1)C2
617688 + 114863249 + 71159834 [1/1]	1489	auto_enum_BreastCancer_Tykerb_DB01259-out.553	617688	114863249	3	1	COc1ccc2ccccc2c1I	Nc1ncc(C(O)c2occc2Br)s1	61	{negishi": [{"ether-3": [1	2]}	{"curtius-3": [3]}]}"	129.73	8	2	0.495916	5.2738	40	555.66	6	2	9	154.549	0	0	C:\Users\Shaba\Desktop\1. DdpMPyPEPhU\3. Enumeration_Docking_Final_Varified\1. Drug Enumeration\2. 15Drugs_Enumeration Outputs	auto_enum_BreastCancer_Tykerb_DB01259-out.maegz	553	71159834	O=C(O)CC1CCCN1C(=O)c1ccc(Cl)cn1
331287119 + 261199779 [1/1]	1490	auto_enum_BreastCancer_Tykerb_DB01259-out.554	331287119	261199779	2	1	CN1CCC(c2cc(Cl)n3nc(C4CCCC4)c(C(=O)O)c3n2)CC1	CC#CCNC(=O)Nc1ccc(CC(=O)O)cc1	63	{goldberg-1": [{"curtius-3": [1]}	{"curtius-3": [2]}]}"	117.81	6	3	0.493243	4.108	38	514.678	5	0	7	151.401	0	0	C:\Users\Shaba\Desktop\1. DdpMPyPEPhU\3. Enumeration_Docking_Final_Varified\1. Drug Enumeration\2. 15Drugs_Enumeration Outputs	auto_enum_BreastCancer_Tykerb_DB01259-out.maegz	554
37256300 + 301197819 + 259719454 [2/2]	1491	auto_enum_BreastCancer_Tykerb_DB01259-out.555	37256300	301197819	3	2	Clc1cccc(CNCCc2ccco2)c1Cl	O[B-](O)(O)c1ccc2c(n1)CCC2	7	{amination-1": [{"suzuki": [1	2]}	{"curtius-3": [3]}]}"	90.03	9	2	0.491131	4.3664	36	484.604	6	1	8	137.306	0	0	C:\Users\Shaba\Desktop\1. DdpMPyPEPhU\3. Enumeration_Docking_Final_Varified\1. Drug Enumeration\2. 15Drugs_Enumeration Outputs	auto_enum_BreastCancer_Tykerb_DB01259-out.maegz	555	259719454	Cn1cc(C2(C(=O)O)CCCO2)nn1
96508802 + 37189611 + 37557921 [1/2]	1492	auto_enum_BreastCancer_Tykerb_DB01259-out.556	96508802	37189611	3	2	Cc1cc(C(=O)O)cc(N)c1Br	CC(C)Nc1ccnc2cc(Cl)ccc12	5	{goldberg-1": [{"curtius-3": [1]}	{"ether-3": [2	3]}]}"	140.8	9	3	0.488775	5.18922	39	569.131	4	0	8	160.197	0	0	C:\Users\Shaba\Desktop\1. DdpMPyPEPhU\3. Enumeration_Docking_Final_Varified\1. Drug Enumeration\2. 15Drugs_Enumeration Outputs	auto_enum_BreastCancer_Tykerb_DB01259-out.maegz	556	37557921	CN(CCO)S(=O)(=O)c1ccc(Cl)cc1N
50488649 + 324062338 + 313890885 [2/2]	1493	auto_enum_BreastCancer_Tykerb_DB01259-out.557	50488649	324062338	3	2	CCOc1c(F)ccc(Cl)c1Cl	Cc1nc2cccc(B3OC(C)(C)C(C)(C)O3)c2c(=O)n1C	7	{amination-1": [{"suzuki": [1	2]}	{"curtius-3": [3]}]}"	83.2	7	1	0.487301	4.92612	36	493.583	4	0	8	139.31	0	0	C:\Users\Shaba\Desktop\1. DdpMPyPEPhU\3. Enumeration_Docking_Final_Varified\1. Drug Enumeration\2. 15Drugs_Enumeration Outputs	auto_enum_BreastCancer_Tykerb_DB01259-out.maegz	557	313890885	Cn1nc(C(C)(C)C)cc1OCC(=O)O
330791081 + 37356509 + 300583310 [1/2]	1494	auto_enum_BreastCancer_Tykerb_DB01259-out.558	330791081	37356509	3	2	COC(=O)c1c(C(F)(F)F)nn(CC(=O)O)c1Br	Clc1cc(Cl)c2c(c1)NCCC2	75	{negishi": [1	{"suzuki-2": [2	3]}]}"	125.79	6	3	0.486778	3.7569	39	543.502	5	0	8	134.573	0	0	C:\Users\Shaba\Desktop\1. DdpMPyPEPhU\3. Enumeration_Docking_Final_Varified\1. Drug Enumeration\2. 15Drugs_Enumeration Outputs	auto_enum_BreastCancer_Tykerb_DB01259-out.maegz	558	300583310	O=C1CN(C[B-](F)(F)F)c2ccccc2N1
331067831 + 259962386 + 303226264 [1/1]	1495	auto_enum_BreastCancer_Tykerb_DB01259-out.559	331067831	259962386	3	1	CSc1nc2cc(C(=O)O)ccc2c(=O)[nH]1	CSCC[C@@H](N)C(=O)Nc1c(F)cc(F)cc1Cl	9	{quinazoline-1": [{"curtius-3": [1]}	{"suzuki-2": [2	3]}]}"	123.64	9	3	0.486553	4.1799	36	530.63	4	1	10	141.126	0	0	C:\Users\Shaba\Desktop\1. DdpMPyPEPhU\3. Enumeration_Docking_Final_Varified\1. Drug Enumeration\2. 15Drugs_Enumeration Outputs	auto_enum_BreastCancer_Tykerb_DB01259-out.maegz	559	303226264	Cn1ncc([B-](F)(F)F)n1
228005077 + 50052470 [2/4]	1496	auto_enum_BreastCancer_Tykerb_DB01259-out.560	228005077	50052470	2	4	O=C(O)c1c[nH]c2ccc(Cl)c(Cl)c12	Cc1ccc(NC2CC(=O)N(c3ccc(C(=O)O)c(O)c3)C2=O)cc1	63	{goldberg-1": [{"curtius-3": [1]}	{"curtius-3": [2]}]}"	128.68	4	4	0.484549	4.46992	34	475.936	5	1	6	134.456	0	0	C:\Users\Shaba\Desktop\1. DdpMPyPEPhU\3. Enumeration_Docking_Final_Varified\1. Drug Enumeration\2. 15Drugs_Enumeration Outputs	auto_enum_BreastCancer_Tykerb_DB01259-out.maegz	560
40071206 + 259684448 [2/2]	1497	auto_enum_BreastCancer_Tykerb_DB01259-out.561	40071206	259684448	2	2	NS(=O)(=O)c1cc(Cl)cc(C(=O)O)c1I	CCc1c(-c2cocc2C)nn(C)c1N	57	{curtius-3": [{"amination-1": [1	2]}]}"	129.17	5	3	0.484347	3.17752	27	409.899	3	0	7	105.545	0	0	C:\Users\Shaba\Desktop\1. DdpMPyPEPhU\3. Enumeration_Docking_Final_Varified\1. Drug Enumeration\2. 15Drugs_Enumeration Outputs	auto_enum_BreastCancer_Tykerb_DB01259-out.maegz	561
330791081 + 37356509 + 300583310 [2/2]	1498	auto_enum_BreastCancer_Tykerb_DB01259-out.562	330791081	37356509	3	2	COC(=O)c1c(C(F)(F)F)nn(CC(=O)O)c1Br	Clc1cc(Cl)c2c(c1)NCCC2	75	{negishi": [1	{"suzuki-2": [2	3]}]}"	125.79	6	3	0.482852	3.7569	39	543.502	5	0	8	134.573	0	0	C:\Users\Shaba\Desktop\1. DdpMPyPEPhU\3. Enumeration_Docking_Final_Varified\1. Drug Enumeration\2. 15Drugs_Enumeration Outputs	auto_enum_BreastCancer_Tykerb_DB01259-out.maegz	562	300583310	O=C1CN(C[B-](F)(F)F)c2ccccc2N1
174320389 + 44684861 + 314088451 [1/1]	1499	auto_enum_BreastCancer_Tykerb_DB01259-out.563	174320389	44684861	3	1	O=c1[nH]cnc2c(I)cncc12	CCO[Si](OCC)(OCC)c1ccc(Cl)c(C)c1	81	{quinazoline-1": [{"hiyama-1": [1	2]}	3]}"	83.9	8	1	0.482508	5.37162	37	509.013	5	0	6	146.092	0	0	C:\Users\Shaba\Desktop\1. DdpMPyPEPhU\3. Enumeration_Docking_Final_Varified\1. Drug Enumeration\2. 15Drugs_Enumeration Outputs	auto_enum_BreastCancer_Tykerb_DB01259-out.maegz	563	314088451	O=C(CNCc1cccnc1)NCc1ccccc1
330839073 + 324028311 [1/1]	1500	auto_enum_BreastCancer_Tykerb_DB01259-out.564	330839073	324028311	2	1	COC(=O)c1c(SC)nn(-c2cc(C(F)(F)F)cc(Cl)n2)c1Cl	CC(C)(C)OC(=O)Nc1cc(S(C)(=O)=O)ccc1S	11	{BOC-deprotection": [{"goldberg-1": [1	2]}]}"	103.18	6	2	0.482461	4.8838	34	553.009	3	0	10	124.578	0	0	C:\Users\Shaba\Desktop\1. DdpMPyPEPhU\3. Enumeration_Docking_Final_Varified\1. Drug Enumeration\2. 15Drugs_Enumeration Outputs	auto_enum_BreastCancer_Tykerb_DB01259-out.maegz	564
315042516 [1/1]	1501	auto_enum_BreastCancer_Tykerb_DB01259-out.565	315042516		1	1	CC(CNC(=O)NC1(CC(=O)O)CCC1)S(C)=O		74	{sulfone-2": [{"curtius-3": [1]}]}"	101.29	5	3	0.481262	-0.3999	17	263.363	1	1	4	66.4766	0	0	C:\Users\Shaba\Desktop\1. DdpMPyPEPhU\3. Enumeration_Docking_Final_Varified\1. Drug Enumeration\2. 15Drugs_Enumeration Outputs	auto_enum_BreastCancer_Tykerb_DB01259-out.maegz	565
263437275 [1/1]	1502	auto_enum_BreastCancer_Tykerb_DB01259-out.566	263437275		1	1	O=C(O)c1ccc(S(=O)C2CCC2)cc1		74	{sulfone-2": [{"curtius-3": [1]}]}"	60.16	2	1	0.481188	1.595	14	211.286	2	0	3	55.6792	0	0	C:\Users\Shaba\Desktop\1. DdpMPyPEPhU\3. Enumeration_Docking_Final_Varified\1. Drug Enumeration\2. 15Drugs_Enumeration Outputs	auto_enum_BreastCancer_Tykerb_DB01259-out.maegz	566
50488649 + 324062338 + 313890885 [1/2]	1503	auto_enum_BreastCancer_Tykerb_DB01259-out.567	50488649	324062338	3	2	CCOc1c(F)ccc(Cl)c1Cl	Cc1nc2cccc(B3OC(C)(C)C(C)(C)O3)c2c(=O)n1C	7	{amination-1": [{"suzuki": [1	2]}	{"curtius-3": [3]}]}"	83.2	7	1	0.48102	4.92612	36	493.583	4	0	8	139.31	0	0	C:\Users\Shaba\Desktop\1. DdpMPyPEPhU\3. Enumeration_Docking_Final_Varified\1. Drug Enumeration\2. 15Drugs_Enumeration Outputs	auto_enum_BreastCancer_Tykerb_DB01259-out.maegz	567	313890885	Cn1nc(C(C)(C)C)cc1OCC(=O)O
331263327 + 331457118 [2/2]	1504	auto_enum_BreastCancer_Tykerb_DB01259-out.568	331263327	331457118	2	2	CC(C)(C)OC(=O)Nc1cc(Cl)cnc1I	Cc1ccc(F)c(-c2c(C(C)C)nn3c(Cl)c(C(=O)O)cnc23)c1	35	{BOC-deprotection": [{"negishi": [1	2]}]}"	106.4	4	2	0.479407	4.96302	31	439.878	4	0	6	116.82	0	0	C:\Users\Shaba\Desktop\1. DdpMPyPEPhU\3. Enumeration_Docking_Final_Varified\1. Drug Enumeration\2. 15Drugs_Enumeration Outputs	auto_enum_BreastCancer_Tykerb_DB01259-out.maegz	568
313910637 + 324621320 + 262182159 [1/1]	1505	auto_enum_BreastCancer_Tykerb_DB01259-out.569	313910637	324621320	3	1	O=C(O)C[C@@H](O)c1cscn1	Oc1ccc(-n2ncc(I)c2C2CCCC2)cn1	22	{5-het-arylation": [{"curtius-3": [1]}	{"amination-1": [2	3]}]}"	143.28	8	3	0.47937	3.8002	39	565.725	6	3	11	152.012	0	0	C:\Users\Shaba\Desktop\1. DdpMPyPEPhU\3. Enumeration_Docking_Final_Varified\1. Drug Enumeration\2. 15Drugs_Enumeration Outputs	auto_enum_BreastCancer_Tykerb_DB01259-out.maegz	569	262182159	O=S1CCC(Nc2cncc(Br)c2)C1
331399371 + 313553521 [1/1]	1506	auto_enum_BreastCancer_Tykerb_DB01259-out.570	331399371	313553521	2	1	CCOC(=O)c1c(C)nn2c(Cl)cc(-c3c(F)cccc3F)nc12	C[C@@H](NCC(=O)O)C1CCCCCC1	57	{curtius-3": [{"amination-1": [1	2]}]}"	85.75	7	1	0.479167	5.24112	35	485.579	4	1	7	131.22	0	0	C:\Users\Shaba\Desktop\1. DdpMPyPEPhU\3. Enumeration_Docking_Final_Varified\1. Drug Enumeration\2. 15Drugs_Enumeration Outputs	auto_enum_BreastCancer_Tykerb_DB01259-out.maegz	570
330816499 + 313103385 [1/1]	1507	auto_enum_BreastCancer_Tykerb_DB01259-out.571	330816499	313103385	2	1	CSc1nn(-c2ccc(S(C)=O)cc2)c(Br)c1C(N)=O	CCCC[Sn](CCCC)(CCCC)c1cc2ncnc(Cl)c2s1	86	{sulfone-2": [{"stille": [1	2]}]}"	120.83	5	1	0.478647	3.4217	30	479.996	4	0	9	118.392	0	0	C:\Users\Shaba\Desktop\1. DdpMPyPEPhU\3. Enumeration_Docking_Final_Varified\1. Drug Enumeration\2. 15Drugs_Enumeration Outputs	auto_enum_BreastCancer_Tykerb_DB01259-out.maegz	571
317783427 + 324589788 + 324066763 [1/1]	1508	auto_enum_BreastCancer_Tykerb_DB01259-out.572	317783427	324589788	3	1	O=C(O)C1CCCN1c1cc(Br)ncn1	Oc1c(-n2ncc(CCl)c2C2CCC2)ccnc1Cl	17	{ether-3": [{"curtius-3": [1]}	{"suzuki-2": [2	3]}]}"	94.98	8	1	0.478495	5.4996	38	542.034	7	3	8	138.071	0	0	C:\Users\Shaba\Desktop\1. DdpMPyPEPhU\3. Enumeration_Docking_Final_Varified\1. Drug Enumeration\2. 15Drugs_Enumeration Outputs	auto_enum_BreastCancer_Tykerb_DB01259-out.maegz	572	324066763	F[B-](F)(F)[C@@H]1[C@@H](C2CC2)C1(F)F
37256300 + 301197819 + 259719454 [1/2]	1509	auto_enum_BreastCancer_Tykerb_DB01259-out.573	37256300	301197819	3	2	Clc1cccc(CNCCc2ccco2)c1Cl	O[B-](O)(O)c1ccc2c(n1)CCC2	7	{amination-1": [{"suzuki": [1	2]}	{"curtius-3": [3]}]}"	90.03	9	2	0.478237	4.3664	36	484.604	6	1	8	137.306	0	0	C:\Users\Shaba\Desktop\1. DdpMPyPEPhU\3. Enumeration_Docking_Final_Varified\1. Drug Enumeration\2. 15Drugs_Enumeration Outputs	auto_enum_BreastCancer_Tykerb_DB01259-out.maegz	573	259719454	Cn1cc(C2(C(=O)O)CCCO2)nn1
37710501 + 39588096 [1/1]	1510	auto_enum_BreastCancer_Tykerb_DB01259-out.574	37710501	39588096	2	1	CC(C)(C)OC(=O)Nc1cc(N)ccc1Cl	O=C(Nc1ccc(Cl)cc1)N1CC(O)C1	11	{BOC-deprotection": [{"goldberg-1": [1	2]}]}"	95.82	2	3	0.477547	2.439	23	332.791	3	0	4	91.8336	0	0	C:\Users\Shaba\Desktop\1. DdpMPyPEPhU\3. Enumeration_Docking_Final_Varified\1. Drug Enumeration\2. 15Drugs_Enumeration Outputs	auto_enum_BreastCancer_Tykerb_DB01259-out.maegz	574
324707257 + 107250804 + 300593539 [1/1]	1511	auto_enum_BreastCancer_Tykerb_DB01259-out.575	324707257	107250804	3	1	CNCc1cn(-c2c(O)ccnc2Cl)nc1C1CNC1	CC1(c2c(Cl)cccc2Br)CCCN1	75	{negishi": [1	{"suzuki-2": [2	3]}]}"	87.03	8	4	0.477497	5.4351	40	536.724	6	1	7	160.948	0	0	C:\Users\Shaba\Desktop\1. DdpMPyPEPhU\3. Enumeration_Docking_Final_Varified\1. Drug Enumeration\2. 15Drugs_Enumeration Outputs	auto_enum_BreastCancer_Tykerb_DB01259-out.maegz	575	300593539	CC(C)c1cccc([B-](F)(F)F)c1
329985773 + 317395086 [1/1]	1512	auto_enum_BreastCancer_Tykerb_DB01259-out.576	329985773	317395086	2	1	Cc1cncc(N)c1-n1nc(C(=O)NC2CC2)c(Cl)c1C(F)(F)F	CC(C)(C)OC(=O)N1CC[C@@H](c2ccc(Br)cc2)[C@@H]1C=O	35	{BOC-deprotection": [{"negishi": [1	2]}]}"	114.93	6	3	0.477044	3.38032	36	498.509	5	2	7	126.647	0	0	C:\Users\Shaba\Desktop\1. DdpMPyPEPhU\3. Enumeration_Docking_Final_Varified\1. Drug Enumeration\2. 15Drugs_Enumeration Outputs	auto_enum_BreastCancer_Tykerb_DB01259-out.maegz	576
276868639 + 331393676 [1/1]	1513	auto_enum_BreastCancer_Tykerb_DB01259-out.577	276868639	331393676	2	1	Cc1cc(CC2(O)CN(C(=O)OC(C)(C)C)C2)ccc1Cl	Nc1nc(O)nc2c(-c3cc(F)c(F)c(F)c3F)c(C3CCCC3)nn12	11	{BOC-deprotection": [{"goldberg-1": [1	2]}]}"	107.6	6	4	0.476976	4.63972	39	542.537	6	0	8	134.909	0	0	C:\Users\Shaba\Desktop\1. DdpMPyPEPhU\3. Enumeration_Docking_Final_Varified\1. Drug Enumeration\2. 15Drugs_Enumeration Outputs	auto_enum_BreastCancer_Tykerb_DB01259-out.maegz	577
315769271 + 313085462 + 323885820 [1/1]	1514	auto_enum_BreastCancer_Tykerb_DB01259-out.578	315769271	313085462	3	1	Nc1cccc(C(=O)OCC2CCC2)c1Cl	CCCC[Sn](CCCC)(CCCC)c1ncc(C)o1	51	{chan-lam-1": [{"stille": [1	2]}	3]}"	95.07	6	1	0.476498	4.94064	32	431.496	5	0	8	120.828	0	0	C:\Users\Shaba\Desktop\1. DdpMPyPEPhU\3. Enumeration_Docking_Final_Varified\1. Drug Enumeration\2. 15Drugs_Enumeration Outputs	auto_enum_BreastCancer_Tykerb_DB01259-out.maegz	578	323885820	Cc1nc2cc(B3OC(C)(C)C(C)(C)O3)cnc2n1C
324331849 + 324157248 [1/1]	1515	auto_enum_BreastCancer_Tykerb_DB01259-out.579	324331849	324157248	2	1	CC(C)c1nn(C2CCSC2)c(C(=O)O)c1Cl	Cc1cccc2[nH]c(Cl)c(C(=O)O)c12	39	{amination-1": [{"curtius-3": [1]}	{"curtius-3": [2]}]}"	71.66	4	3	0.476048	5.45342	26	389.956	4	1	5	113.036	0	0	C:\Users\Shaba\Desktop\1. DdpMPyPEPhU\3. Enumeration_Docking_Final_Varified\1. Drug Enumeration\2. 15Drugs_Enumeration Outputs	auto_enum_BreastCancer_Tykerb_DB01259-out.maegz	579
40975242 + 300592773 [1/1]	1516	auto_enum_BreastCancer_Tykerb_DB01259-out.580	40975242	300592773	2	1	CCC(C(=O)O)N(C)C(C)c1cccc(Br)c1	O=S1(=O)CCCN1C[B-](F)(F)F	58	{suzuki-2": [{"curtius-3": [1]}	2]}"	66.64	6	1	0.474891	1.9097	22	325.478	2	2	4	89.7002	0	0	C:\Users\Shaba\Desktop\1. DdpMPyPEPhU\3. Enumeration_Docking_Final_Varified\1. Drug Enumeration\2. 15Drugs_Enumeration Outputs	auto_enum_BreastCancer_Tykerb_DB01259-out.maegz	580
313210042 + 277311498 + 314577306 [4/4]	1517	auto_enum_BreastCancer_Tykerb_DB01259-out.581	313210042	277311498	3	4	COc1cc(Cl)cc(CO)c1I	CC1(C)OB(c2ccc(CO)c(F)n2)OC1(C)C	7	{amination-1": [{"suzuki": [1	2]}	{"curtius-3": [3]}]}"	120.94	9	4	0.473457	2.88742	35	486.519	3	1	7	127.964	0	0	C:\Users\Shaba\Desktop\1. DdpMPyPEPhU\3. Enumeration_Docking_Final_Varified\1. Drug Enumeration\2. 15Drugs_Enumeration Outputs	auto_enum_BreastCancer_Tykerb_DB01259-out.maegz	581	314577306	CC(=O)NC(CNc1cccc(F)c1C)C(=O)O
331112404 + 315594650 [1/1]	1518	auto_enum_BreastCancer_Tykerb_DB01259-out.582	331112404	315594650	2	1	O=C(O)c1cnn2c(O)cc(-c3ccccc3Cl)nc12	Cn1nccc1-c1nc2c(C(=O)O)cccc2o1	63	{goldberg-1": [{"curtius-3": [1]}	{"curtius-3": [2]}]}"	132.32	4	3	0.473291	3.9694	33	438.451	6	0	10	123.994	0	0	C:\Users\Shaba\Desktop\1. DdpMPyPEPhU\3. Enumeration_Docking_Final_Varified\1. Drug Enumeration\2. 15Drugs_Enumeration Outputs	auto_enum_BreastCancer_Tykerb_DB01259-out.maegz	582
2855901 + 313859445 [1/1]	1519	auto_enum_BreastCancer_Tykerb_DB01259-out.583	2855901	313859445	2	1	O=C(O)CCc1nc2ccccc2c(=O)[nH]1	CCn1nccc1C1(N)CCC(O)CC1	18	{quinazoline-1": [{"curtius-3": [1]}	2]}"	101.88	6	3	0.472906	2.5897	28	380.496	4	0	7	109.973	0	0	C:\Users\Shaba\Desktop\1. DdpMPyPEPhU\3. Enumeration_Docking_Final_Varified\1. Drug Enumeration\2. 15Drugs_Enumeration Outputs	auto_enum_BreastCancer_Tykerb_DB01259-out.maegz	583
315525831 + 313105176 [1/2]	1520	auto_enum_BreastCancer_Tykerb_DB01259-out.584	315525831	313105176	2	2	NCCCCS(=O)c1ccc(Cl)c(Cl)c1	CCCC[Sn](CCCC)(CCCC)c1cnc(Cl)nc1	15	{sulfone-2": [{"stille": [1	2]}]}"	85.94	6	1	0.472648	2.963	22	360.266	2	0	5	87.8292	0	0	C:\Users\Shaba\Desktop\1. DdpMPyPEPhU\3. Enumeration_Docking_Final_Varified\1. Drug Enumeration\2. 15Drugs_Enumeration Outputs	auto_enum_BreastCancer_Tykerb_DB01259-out.maegz	584
315328798 + 48621789 [1/1]	1521	auto_enum_BreastCancer_Tykerb_DB01259-out.585	315328798	48621789	2	1	Cc1ccc(F)c(Oc2ccc(C(=O)O)cc2)c1	CC(C)(O)C(C)(C)OB(O)c1cnc(F)c(F)c1	91	{chan-lam-1": [{"curtius-3": [1]}	2]}"	34.15	4	1	0.471047	5.34322	24	330.309	3	0	3	85.0887	0	0	C:\Users\Shaba\Desktop\1. DdpMPyPEPhU\3. Enumeration_Docking_Final_Varified\1. Drug Enumeration\2. 15Drugs_Enumeration Outputs	auto_enum_BreastCancer_Tykerb_DB01259-out.maegz	585
40526839 + 39344848 + 49274647 [1/1]	1522	auto_enum_BreastCancer_Tykerb_DB01259-out.586	40526839	39344848	3	1	NCc1ccn(Cc2ccc(F)c(Br)c2)n1	COc1ccc(Br)cc1NCc1[nH]cnc1C	80	{goldberg-1": [1	{"suzuki": [2	3]}]}"	121.67	9	2	0.470766	5.14972	40	536.615	5	0	8	150.465	0	0	C:\Users\Shaba\Desktop\1. DdpMPyPEPhU\3. Enumeration_Docking_Final_Varified\1. Drug Enumeration\2. 15Drugs_Enumeration Outputs	auto_enum_BreastCancer_Tykerb_DB01259-out.maegz	586	49274647	Cc1cc(B(O)O)ncc1C#N
313210042 + 277311498 + 314577306 [2/4]	1523	auto_enum_BreastCancer_Tykerb_DB01259-out.587	313210042	277311498	3	4	COc1cc(Cl)cc(CO)c1I	CC1(C)OB(c2ccc(CO)c(F)n2)OC1(C)C	7	{amination-1": [{"suzuki": [1	2]}	{"curtius-3": [3]}]}"	120.94	9	4	0.470735	2.88742	35	486.519	3	1	7	127.964	0	0	C:\Users\Shaba\Desktop\1. DdpMPyPEPhU\3. Enumeration_Docking_Final_Varified\1. Drug Enumeration\2. 15Drugs_Enumeration Outputs	auto_enum_BreastCancer_Tykerb_DB01259-out.maegz	587	314577306	CC(=O)NC(CNc1cccc(F)c1C)C(=O)O
39083458 + 316247395 [1/1]	1524	auto_enum_BreastCancer_Tykerb_DB01259-out.588	39083458	316247395	2	1	CC(CNC(C)(C)C)COc1cccc(I)c1	CC(C)(C)OC(=O)N1CC(COc2cccc(B3OC(C)(C)C(C)(C)O3)c2)C1	44	{BOC-deprotection": [{"suzuki": [1	2]}]}"	42.52	9	2	0.470238	4.3548	28	382.548	3	1	4	116.147	0	0	C:\Users\Shaba\Desktop\1. DdpMPyPEPhU\3. Enumeration_Docking_Final_Varified\1. Drug Enumeration\2. 15Drugs_Enumeration Outputs	auto_enum_BreastCancer_Tykerb_DB01259-out.maegz	588
49823711 + 324670979 [1/2]	1525	auto_enum_BreastCancer_Tykerb_DB01259-out.589	49823711	324670979	2	2	C[C@H](NC(=O)OC(C)(C)C)C(=O)N(C)Cc1ccc(Cl)nc1	CCCc1nn(-c2ccnc(OC)c2F)c(Br)c1Cl	35	{BOC-deprotection": [{"negishi": [1	2]}]}"	99.16	8	1	0.469353	3.3885	32	460.941	3	1	7	120.228	0	0	C:\Users\Shaba\Desktop\1. DdpMPyPEPhU\3. Enumeration_Docking_Final_Varified\1. Drug Enumeration\2. 15Drugs_Enumeration Outputs	auto_enum_BreastCancer_Tykerb_DB01259-out.maegz	589
17253873 + 49849631 [1/1]	1526	auto_enum_BreastCancer_Tykerb_DB01259-out.590	17253873	49849631	2	1	CC(C)(C)OC(=O)NCC(Cc1ccc(Cl)cc1)C(=O)O	COc1c(O)cc(O)cc1C(=O)O	63	{goldberg-1": [{"curtius-3": [1]}	{"curtius-3": [2]}]}"	126.07	7	5	0.468958	3.2445	29	403.479	2	1	7	111.964	0	0	C:\Users\Shaba\Desktop\1. DdpMPyPEPhU\3. Enumeration_Docking_Final_Varified\1. Drug Enumeration\2. 15Drugs_Enumeration Outputs	auto_enum_BreastCancer_Tykerb_DB01259-out.maegz	590
41525863 + 39712966 + 303208441 [1/1]	1527	auto_enum_BreastCancer_Tykerb_DB01259-out.591	41525863	39712966	3	1	Cc1nn(C)c(CSc2ccc(O)cc2)c1Br	CC(CO)Nc1ccc(CN)cc1Cl	75	{negishi": [1	{"suzuki-2": [2	3]}]}"	131.22	10	4	0.467995	4.40302	41	570.719	5	1	10	164.216	0	0	C:\Users\Shaba\Desktop\1. DdpMPyPEPhU\3. Enumeration_Docking_Final_Varified\1. Drug Enumeration\2. 15Drugs_Enumeration Outputs	auto_enum_BreastCancer_Tykerb_DB01259-out.maegz	591	303208441	O=c1c2cc(Br)ccc2ncn1C[B-](F)(F)F
38037900 [1/1]	1528	auto_enum_BreastCancer_Tykerb_DB01259-out.592	38037900		1	1	O=C(O)CCS(=O)C1CCS(=O)(=O)C1		74	{sulfone-2": [{"curtius-3": [1]}]}"	94.3	3	1	0.467197	-1.453	13	227.307	1	1	5	49.9	0	0	C:\Users\Shaba\Desktop\1. DdpMPyPEPhU\3. Enumeration_Docking_Final_Varified\1. Drug Enumeration\2. 15Drugs_Enumeration Outputs	auto_enum_BreastCancer_Tykerb_DB01259-out.maegz	592
261792370 + 97203696 + 49810679 [1/1]	1529	auto_enum_BreastCancer_Tykerb_DB01259-out.593	261792370	97203696	3	1	CCOC(=O)c1ncc(C)nc1Cl	Cc1cc(Br)cnc1NC(C)CF	85	{suzuki": [{"amination-1": [1	2]}	3]}"	105.51	9	1	0.467026	4.92604	35	478.524	3	1	7	131.381	0	0	C:\Users\Shaba\Desktop\1. DdpMPyPEPhU\3. Enumeration_Docking_Final_Varified\1. Drug Enumeration\2. 15Drugs_Enumeration Outputs	auto_enum_BreastCancer_Tykerb_DB01259-out.maegz	593	49810679	O=C(O)/C=C/c1ccc(B(O)O)cc1
331263327 + 331457118 [1/2]	1530	auto_enum_BreastCancer_Tykerb_DB01259-out.594	331263327	331457118	2	2	CC(C)(C)OC(=O)Nc1cc(Cl)cnc1I	Cc1ccc(F)c(-c2c(C(C)C)nn3c(Cl)c(C(=O)O)cnc23)c1	35	{BOC-deprotection": [{"negishi": [1	2]}]}"	106.4	4	2	0.466704	4.91422	31	531.329	4	0	6	124.527	0	0	C:\Users\Shaba\Desktop\1. DdpMPyPEPhU\3. Enumeration_Docking_Final_Varified\1. Drug Enumeration\2. 15Drugs_Enumeration Outputs	auto_enum_BreastCancer_Tykerb_DB01259-out.maegz	594
228005077 + 50052470 [4/4]	1531	auto_enum_BreastCancer_Tykerb_DB01259-out.595	228005077	50052470	2	4	O=C(O)c1c[nH]c2ccc(Cl)c(Cl)c12	Cc1ccc(NC2CC(=O)N(c3ccc(C(=O)O)c(O)c3)C2=O)cc1	63	{goldberg-1": [{"curtius-3": [1]}	{"curtius-3": [2]}]}"	128.68	4	4	0.465702	4.46992	34	475.936	5	1	6	134.456	0	0	C:\Users\Shaba\Desktop\1. DdpMPyPEPhU\3. Enumeration_Docking_Final_Varified\1. Drug Enumeration\2. 15Drugs_Enumeration Outputs	auto_enum_BreastCancer_Tykerb_DB01259-out.maegz	595
313980745 + 41903008 [1/1]	1532	auto_enum_BreastCancer_Tykerb_DB01259-out.596	313980745	41903008	2	1	CC(C)(C)OC(=O)N1CCNC(c2ccc(Br)o2)C1	CCOC(=O)c1ncn(-c2ccsc2)c1N	2	{BOC-deprotection": [{"amination-1": [1	2]}]}"	93.35	6	3	0.465631	2.681	27	387.465	4	1	9	103.002	0	0	C:\Users\Shaba\Desktop\1. DdpMPyPEPhU\3. Enumeration_Docking_Final_Varified\1. Drug Enumeration\2. 15Drugs_Enumeration Outputs	auto_enum_BreastCancer_Tykerb_DB01259-out.maegz	596
261400980 + 323926502 [1/1]	1533	auto_enum_BreastCancer_Tykerb_DB01259-out.597	261400980	323926502	2	1	CC(CBr)N(C)c1ccc(Cl)cn1	CC(C)(C)OC(=O)N1CC[C@@H](Nc2nc(Cl)nc3ccsc23)C1	11	{BOC-deprotection": [{"goldberg-1": [1	2]}]}"	57.18	6	1	0.465528	4.4593	28	481.851	4	2	7	121.735	0	0	C:\Users\Shaba\Desktop\1. DdpMPyPEPhU\3. Enumeration_Docking_Final_Varified\1. Drug Enumeration\2. 15Drugs_Enumeration Outputs	auto_enum_BreastCancer_Tykerb_DB01259-out.maegz	597
54333100 + 36749541 + 301259044 [2/2]	1534	auto_enum_BreastCancer_Tykerb_DB01259-out.598	54333100	36749541	3	2	Nc1nc(Cl)cc(C(F)F)c1S(N)(=O)=O	COC(=O)c1cc(B2OC(C)(C)C(C)(C)O2)cnc1Cl	96	{suzuki-2": [{"chan-lam-1": [1	2]}	3]}"	124.27	7	2	0.464964	4.9892	36	532.956	4	0	7	131.19	0	0	C:\Users\Shaba\Desktop\1. DdpMPyPEPhU\3. Enumeration_Docking_Final_Varified\1. Drug Enumeration\2. 15Drugs_Enumeration Outputs	auto_enum_BreastCancer_Tykerb_DB01259-out.maegz	598	301259044	F[B-](F)(F)Cc1ccc2ccccc2c1
331326310 + 276930957 [1/1]	1535	auto_enum_BreastCancer_Tykerb_DB01259-out.599	331326310	276930957	2	1	Nc1cc(C2CCOC2)nc2c(Cl)c(C(F)F)nn12	CC1CN(C(=O)OC(C)(C)C)CCN1c1ncc(Cl)c(C(=O)O)n1	35	{BOC-deprotection": [{"negishi": [1	2]}]}"	143.79	5	3	0.464883	1.7063	34	474.472	5	2	10	118.196	0	0	C:\Users\Shaba\Desktop\1. DdpMPyPEPhU\3. Enumeration_Docking_Final_Varified\1. Drug Enumeration\2. 15Drugs_Enumeration Outputs	auto_enum_BreastCancer_Tykerb_DB01259-out.maegz	599
26951478 + 331179292 [1/1]	1536	auto_enum_BreastCancer_Tykerb_DB01259-out.600	26951478	331179292	2	1	CC(C)(C)OC(=O)N1CCO[C@@H](CO)C1	CCc1c(C2CCCCC2)nn2c(O)cc(-c3c(OC)cccc3OC)nc12	10	{BOC-deprotection": [{"mitsunobu-1": [1	2]}]}"	79.14	8	1	0.464813	4.3908	35	480.609	5	1	8	134.836	0	0	C:\Users\Shaba\Desktop\1. DdpMPyPEPhU\3. Enumeration_Docking_Final_Varified\1. Drug Enumeration\2. 15Drugs_Enumeration Outputs	auto_enum_BreastCancer_Tykerb_DB01259-out.maegz	600
324584037 + 330883968 + 320399012 [1/1]	1537	auto_enum_BreastCancer_Tykerb_DB01259-out.601	324584037	330883968	3	1	Cc1ncc(Cl)cc1-n1ncc(C(=O)O)c1C	Cc1nn(C(C)O)c(Br)c1C#N	17	{ether-3": [{"curtius-3": [1]}	{"suzuki-2": [2	3]}]}"	116.8	9	1	0.464703	4.28874	35	475.597	6	1	9	131.335	0	0	C:\Users\Shaba\Desktop\1. DdpMPyPEPhU\3. Enumeration_Docking_Final_Varified\1. Drug Enumeration\2. 15Drugs_Enumeration Outputs	auto_enum_BreastCancer_Tykerb_DB01259-out.maegz	601	320399012	COCCCC12CC([B-](F)(F)F)(C1)C2
50075198 + 315481177 [1/1]	1538	auto_enum_BreastCancer_Tykerb_DB01259-out.602	50075198	315481177	2	1	O=C(O)CCc1ccc2c(=O)[nH]c(N3CCCC3)nc2n1	c1cc(CNC2COC2)c2c(c1)OCCCO2	18	{quinazoline-1": [{"curtius-3": [1]}	2]}"	98.86	7	1	0.464135	2.6929	35	476.581	6	0	9	134.377	0	0	C:\Users\Shaba\Desktop\1. DdpMPyPEPhU\3. Enumeration_Docking_Final_Varified\1. Drug Enumeration\2. 15Drugs_Enumeration Outputs	auto_enum_BreastCancer_Tykerb_DB01259-out.maegz	602
10012692 + 42134070 [1/1]	1539	auto_enum_BreastCancer_Tykerb_DB01259-out.603	10012692	42134070	2	1	O=C(O)c1ccccc1Cc1nc2ccccc2c(=O)[nH]1	Cc1nc2cc(N)ccc2n1C(CO)C(C)C	18	{quinazoline-1": [{"curtius-3": [1]}	2]}"	101.88	7	3	0.517126	5.39392	35	466.589	5	1	7	141.912	0	0	C:\Users\Shaba\Desktop\1. DdpMPyPEPhU\3. Enumeration_Docking_Final_Varified\1. Drug Enumeration\2. 15Drugs_Enumeration Outputs	auto_enum_BreastCancer_Tykerb_DB01259-out.maegz	603
304068131 + 324282986 + 64087461 [1/2]	1540	auto_enum_BreastCancer_Tykerb_DB01259-out.604	304068131	324282986	3	2	CC(C(=O)O)C(=O)Nc1ccc(Cl)nn1	CCCc1nc2cccc(F)c2c(=O)[nH]1	68	{negishi": [{"curtius-3": [1]}	{"quinazoline-1": [2	3]}]}"	148.83	7	3	0.514388	3.2092	35	475.532	4	1	9	133.508	0	0	C:\Users\Shaba\Desktop\1. DdpMPyPEPhU\3. Enumeration_Docking_Final_Varified\1. Drug Enumeration\2. 15Drugs_Enumeration Outputs	auto_enum_BreastCancer_Tykerb_DB01259-out.maegz	604	64087461	CNc1cnc(Br)cc1N
315963710 + 38711637 + 300581773 [1/1]	1541	auto_enum_BreastCancer_Tykerb_DB01259-out.605	315963710	38711637	3	1	O=C(O)COCc1nc2ccc(Cl)cc2c(=O)[nH]1	CCN(C)Cc1ccc(N)cc1Cl	9	{quinazoline-1": [{"curtius-3": [1]}	{"suzuki-2": [2	3]}]}"	108.64	10	3	0.513149	2.8431	35	498.031	4	0	8	138.411	0	0	C:\Users\Shaba\Desktop\1. DdpMPyPEPhU\3. Enumeration_Docking_Final_Varified\1. Drug Enumeration\2. 15Drugs_Enumeration Outputs	auto_enum_BreastCancer_Tykerb_DB01259-out.maegz	605	300581773	O=C1CN(C[B-](F)(F)F)CCN1
313764497 + 315333726 + 194340967 [1/1]	1542	auto_enum_BreastCancer_Tykerb_DB01259-out.606	313764497	315333726	3	1	Cc1c(Cl)nc[nH]c1=N	Cc1cc(C)c(NC(=O)CN2CC(N)C2)c(Cl)c1	80	{goldberg-1": [1	{"suzuki": [2	3]}]}"	111.33	6	3	0.509994	3.69923	35	543.441	4	0	6	136.303	0	0	C:\Users\Shaba\Desktop\1. DdpMPyPEPhU\3. Enumeration_Docking_Final_Varified\1. Drug Enumeration\2. 15Drugs_Enumeration Outputs	auto_enum_BreastCancer_Tykerb_DB01259-out.maegz	606	194340967	COc1cc(Br)cc(F)c1B1OC(C)(C)C(C)(C)O1
304068131 + 324282986 + 64087461 [2/2]	1543	auto_enum_BreastCancer_Tykerb_DB01259-out.607	304068131	324282986	3	2	CC(C(=O)O)C(=O)Nc1ccc(Cl)nn1	CCCc1nc2cccc(F)c2c(=O)[nH]1	68	{negishi": [{"curtius-3": [1]}	{"quinazoline-1": [2	3]}]}"	143.63	8	4	0.509938	3.6444	35	475.532	4	1	9	133.863	0	0	C:\Users\Shaba\Desktop\1. DdpMPyPEPhU\3. Enumeration_Docking_Final_Varified\1. Drug Enumeration\2. 15Drugs_Enumeration Outputs	auto_enum_BreastCancer_Tykerb_DB01259-out.maegz	607	64087461	CNc1cnc(Br)cc1N
262655810 + 315580166 [1/2]	1544	auto_enum_BreastCancer_Tykerb_DB01259-out.608	262655810	315580166	2	2	Nc1nc2ccc(C(=O)O)cc2c(=O)[nH]1	CCC(Nc1cc(NC)nc(C)n1)c1nccs1	18	{quinazoline-1": [{"curtius-3": [1]}	2]}"	131.76	6	3	0.509446	3.68022	30	421.534	4	1	10	121.963	0	0	C:\Users\Shaba\Desktop\1. DdpMPyPEPhU\3. Enumeration_Docking_Final_Varified\1. Drug Enumeration\2. 15Drugs_Enumeration Outputs	auto_enum_BreastCancer_Tykerb_DB01259-out.maegz	608
41056520 + 107263549 + 303981514 [1/1]	1545	auto_enum_BreastCancer_Tykerb_DB01259-out.609	41056520	107263549	3	1	Cc1ncc(C(=O)O)n1CCn1ccnc1	OC(c1ccc(Cl)o1)c1sccc1Br	98	{5-het-arylation": [{"curtius-3": [1]}	{"suzuki-2": [2	3]}]}"	132.41	8	2	0.509434	4.41996	40	556.648	6	1	10	151.123	0	0	C:\Users\Shaba\Desktop\1. DdpMPyPEPhU\3. Enumeration_Docking_Final_Varified\1. Drug Enumeration\2. 15Drugs_Enumeration Outputs	auto_enum_BreastCancer_Tykerb_DB01259-out.maegz	609	303981514	Cc1ccc2c(c1C)N(C[B-](F)(F)F)C(=O)C2=O
265758387 [1/1]	1546	auto_enum_BreastCancer_Tykerb_DB01259-out.610	265758387		1	1	CC1OCCC1S(=O)CC(=O)O		74	{sulfone-2": [{"curtius-3": [1]}]}"	69.39	2	1	0.507968	-0.5052	11	179.241	1	2	4	41.7932	0	0	C:\Users\Shaba\Desktop\1. DdpMPyPEPhU\3. Enumeration_Docking_Final_Varified\1. Drug Enumeration\2. 15Drugs_Enumeration Outputs	auto_enum_BreastCancer_Tykerb_DB01259-out.maegz	610
44673753 + 40343569 [1/1]	1547	auto_enum_BreastCancer_Tykerb_DB01259-out.611	44673753	40343569	2	1	O=C(O)c1cc(Nc2nc3ccccc3c(=O)[nH]2)ccc1O	Cc1cc(C(=O)C2COCCO2)ccc1N	18	{quinazoline-1": [{"curtius-3": [1]}	2]}"	131.62	6	4	0.507947	4.31132	35	471.517	5	1	9	134.691	0	0	C:\Users\Shaba\Desktop\1. DdpMPyPEPhU\3. Enumeration_Docking_Final_Varified\1. Drug Enumeration\2. 15Drugs_Enumeration Outputs	auto_enum_BreastCancer_Tykerb_DB01259-out.maegz	611
315998377 + 44684973 + 259622332 [1/1]	1548	auto_enum_BreastCancer_Tykerb_DB01259-out.612	315998377	44684973	3	1	C#CC(C)NCc1nc2cc(Cl)ccc2c(=O)[nH]1	CCO[Si](OCC)(OCC)c1ccc2c(c1)CCO2	81	{quinazoline-1": [{"hiyama-1": [1	2]}	3]}"	103.19	10	2	0.507599	4.3166	40	538.652	5	3	9	155.05	0	0	C:\Users\Shaba\Desktop\1. DdpMPyPEPhU\3. Enumeration_Docking_Final_Varified\1. Drug Enumeration\2. 15Drugs_Enumeration Outputs	auto_enum_BreastCancer_Tykerb_DB01259-out.maegz	612	259622332	CCc1nccn1C(C)C(N)C(=O)OC
44673753 + 260942168 [1/1]	1549	auto_enum_BreastCancer_Tykerb_DB01259-out.613	44673753	260942168	2	1	O=C(O)c1cc(Nc2nc3ccccc3c(=O)[nH]2)ccc1O	CC(CO)(CO)Nc1ccc2ccccc2n1	18	{quinazoline-1": [{"curtius-3": [1]}	2]}"	140.65	7	5	0.507207	4.0908	36	482.544	5	0	9	141.798	0	0	C:\Users\Shaba\Desktop\1. DdpMPyPEPhU\3. Enumeration_Docking_Final_Varified\1. Drug Enumeration\2. 15Drugs_Enumeration Outputs	auto_enum_BreastCancer_Tykerb_DB01259-out.maegz	613
262409457 + 42421535 + 300123787 [2/2]	1550	auto_enum_BreastCancer_Tykerb_DB01259-out.614	262409457	42421535	3	2	CC(C(Cl)c1ccc(Br)cc1)S(C)(=O)=O	OCC(O)CNc1nc(Cl)ncc1Cl	78	{goldberg-1": [1	{"suzuki-2": [2	3]}]}"	116.76	9	2	0.506901	3.90272	33	514.431	3	3	8	128.921	0	0	C:\Users\Shaba\Desktop\1. DdpMPyPEPhU\3. Enumeration_Docking_Final_Varified\1. Drug Enumeration\2. 15Drugs_Enumeration Outputs	auto_enum_BreastCancer_Tykerb_DB01259-out.maegz	614	300123787	Cc1ccc([B-](F)(F)F)o1
324613515 + 35972 + 314424047 [1/2]	1551	auto_enum_BreastCancer_Tykerb_DB01259-out.615	324613515	35972	3	2	CCc1nn(-c2cnc(Cl)cc2O)c(I)c1Cl	CSC#CCO	38	{negishi": [{"ether-3": [1	2]}	3]}"	139.83	7	3	0.506024	4.7978	38	549.06	4	0	11	149.989	0	0	C:\Users\Shaba\Desktop\1. DdpMPyPEPhU\3. Enumeration_Docking_Final_Varified\1. Drug Enumeration\2. 15Drugs_Enumeration Outputs	auto_enum_BreastCancer_Tykerb_DB01259-out.maegz	615	314424047	Cc1nn(C)c(Nc2cc(C#N)ccc2Cl)c1N
50604182 + 330528681 + 330435583 [1/1]	1552	auto_enum_BreastCancer_Tykerb_DB01259-out.616	50604182	330528681	3	1	COc1cc2nc[nH]c(=O)c2cc1Br	CC1(C)OB(c2cocn2)OC1(C)C	20	{quinazoline-1": [{"suzuki": [1	2]}	3]}"	101.75	5	2	0.502692	3.9261	28	378.436	4	0	7	106.201	0	0	C:\Users\Shaba\Desktop\1. DdpMPyPEPhU\3. Enumeration_Docking_Final_Varified\1. Drug Enumeration\2. 15Drugs_Enumeration Outputs	auto_enum_BreastCancer_Tykerb_DB01259-out.maegz	616	330435583	CC(C)(C)c1nc[nH]c1CN
313580267 + 324653441 + 313110292 [2/4]	1553	auto_enum_BreastCancer_Tykerb_DB01259-out.617	313580267	324653441	3	4	O=C(O)C1CCCCCN1CC(O)CO	Cc1cc(O)c(-n2nc(C(C)C)c(Br)c2Cl)c(C)n1	95	{stille": [{"mitsunobu-1": [1	2]}	3]}"	113.85	9	2	0.502203	5.29826	38	545.08	4	2	8	145.338	0	0	C:\Users\Shaba\Desktop\1. DdpMPyPEPhU\3. Enumeration_Docking_Final_Varified\1. Drug Enumeration\2. 15Drugs_Enumeration Outputs	auto_enum_BreastCancer_Tykerb_DB01259-out.maegz	617	313110292	CCCC[Sn](CCCC)(CCCC)c1ccc(C)o1
41123073 + 331349507 [1/1]	1554	auto_enum_BreastCancer_Tykerb_DB01259-out.618	41123073	331349507	2	1	CC(C)(CN)CCSc1cccc(Br)c1	CC(C)(/C=C/B1OC(C)(C)C(C)(C)O1)NC(=O)OC(C)(C)C	44	{BOC-deprotection": [{"suzuki": [1	2]}]}"	52.04	7	2	0.50099	3.9042	20	292.492	1	0	3	91.9188	0	0	C:\Users\Shaba\Desktop\1. DdpMPyPEPhU\3. Enumeration_Docking_Final_Varified\1. Drug Enumeration\2. 15Drugs_Enumeration Outputs	auto_enum_BreastCancer_Tykerb_DB01259-out.maegz	618
45981932 + 330617619 + 317782103 [2/2]	1555	auto_enum_BreastCancer_Tykerb_DB01259-out.619	45981932	330617619	3	2	Cc1c(C(=O)O)ccc(B(O)O)c1Cl	COc1cccc(-n2nc(C(C)C)c(C3CCC3)c2Cl)c1O	17	{ether-3": [{"curtius-3": [1]}	{"suzuki-2": [2	3]}]}"	122.99	8	4	0.50027	5.14622	40	545.42	5	0	8	153.347	0	0	C:\Users\Shaba\Desktop\1. DdpMPyPEPhU\3. Enumeration_Docking_Final_Varified\1. Drug Enumeration\2. 15Drugs_Enumeration Outputs	auto_enum_BreastCancer_Tykerb_DB01259-out.maegz	619	317782103	Oc1cccc(F)c1[B-](F)(F)F
44478732 + 315686126 [1/1]	1556	auto_enum_BreastCancer_Tykerb_DB01259-out.620	44478732	315686126	2	1	CC(C)(C)OC(=O)Nc1cccc2c1c(Br)nn2C1CCCCO1	Cc1sc(NCCc2cnn(C)c2)nc1C(=O)O	2	{BOC-deprotection": [{"amination-1": [1	2]}]}"	124.32	7	2	0.498635	3.89502	34	481.582	5	1	10	130.714	0	0	C:\Users\Shaba\Desktop\1. DdpMPyPEPhU\3. Enumeration_Docking_Final_Varified\1. Drug Enumeration\2. 15Drugs_Enumeration Outputs	auto_enum_BreastCancer_Tykerb_DB01259-out.maegz	620
45981932 + 330617619 + 317782103 [1/2]	1557	auto_enum_BreastCancer_Tykerb_DB01259-out.621	45981932	330617619	3	2	Cc1c(C(=O)O)ccc(B(O)O)c1Cl	COc1cccc(-n2nc(C(C)C)c(C3CCC3)c2Cl)c1O	17	{ether-3": [{"curtius-3": [1]}	{"suzuki-2": [2	3]}]}"	122.99	8	4	0.498121	5.14622	40	545.42	5	0	8	153.347	0	0	C:\Users\Shaba\Desktop\1. DdpMPyPEPhU\3. Enumeration_Docking_Final_Varified\1. Drug Enumeration\2. 15Drugs_Enumeration Outputs	auto_enum_BreastCancer_Tykerb_DB01259-out.maegz	621	317782103	Oc1cccc(F)c1[B-](F)(F)F
313580267 + 324653441 + 313110292 [4/4]	1558	auto_enum_BreastCancer_Tykerb_DB01259-out.622	313580267	324653441	3	4	O=C(O)C1CCCCCN1CC(O)CO	Cc1cc(O)c(-n2nc(C(C)C)c(Br)c2Cl)c(C)n1	95	{stille": [{"mitsunobu-1": [1	2]}	3]}"	113.85	9	2	0.49696	5.29826	38	545.08	4	2	8	145.338	0	0	C:\Users\Shaba\Desktop\1. DdpMPyPEPhU\3. Enumeration_Docking_Final_Varified\1. Drug Enumeration\2. 15Drugs_Enumeration Outputs	auto_enum_BreastCancer_Tykerb_DB01259-out.maegz	622	313110292	CCCC[Sn](CCCC)(CCCC)c1ccc(C)o1
39918554 + 168893323 + 330492534 [1/1]	1559	auto_enum_BreastCancer_Tykerb_DB01259-out.623	39918554	168893323	3	1	CN(CC1CCCC1)c1ncc(CCl)cc1Cl	Nc1ncnn2c(Br)cc(C(=O)O)c12	42	{ether-3": [1	{"suzuki-2": [2	3]}]}"	118.87	8	2	0.496953	5.3683	37	524.984	5	0	8	138.849	0	0	C:\Users\Shaba\Desktop\1. DdpMPyPEPhU\3. Enumeration_Docking_Final_Varified\1. Drug Enumeration\2. 15Drugs_Enumeration Outputs	auto_enum_BreastCancer_Tykerb_DB01259-out.maegz	623	330492534	Oc1c(F)cccc1[B-](F)(F)F
314476844 + 208155721 + 313746755 [2/2]	1560	auto_enum_BreastCancer_Tykerb_DB01259-out.624	314476844	208155721	3	2	COc1nc2cc(Cl)c(Cl)cc2n1CC(=O)O	OB(O)c1c(F)ccc2c1OCCO2	7	{amination-1": [{"suzuki": [1	2]}	{"curtius-3": [3]}]}"	118.31	9	3	0.496751	2.5313	35	486.5	5	1	9	125.586	0	0	C:\Users\Shaba\Desktop\1. DdpMPyPEPhU\3. Enumeration_Docking_Final_Varified\1. Drug Enumeration\2. 15Drugs_Enumeration Outputs	auto_enum_BreastCancer_Tykerb_DB01259-out.maegz	624	313746755	CN(CC(O)C(=O)O)C1CC1
314476844 + 208155721 + 313746755 [1/2]	1561	auto_enum_BreastCancer_Tykerb_DB01259-out.625	314476844	208155721	3	2	COc1nc2cc(Cl)c(Cl)cc2n1CC(=O)O	OB(O)c1c(F)ccc2c1OCCO2	7	{amination-1": [{"suzuki": [1	2]}	{"curtius-3": [3]}]}"	118.31	9	3	0.49645	2.5313	35	486.5	5	1	9	125.586	0	0	C:\Users\Shaba\Desktop\1. DdpMPyPEPhU\3. Enumeration_Docking_Final_Varified\1. Drug Enumeration\2. 15Drugs_Enumeration Outputs	auto_enum_BreastCancer_Tykerb_DB01259-out.maegz	625	313746755	CN(CC(O)C(=O)O)C1CC1
261089482 + 262913271 [2/4]	1562	auto_enum_BreastCancer_Tykerb_DB01259-out.626	261089482	262913271	2	4	COc1cc(C(=O)O)nc2c(Cl)cc(Cl)cc12	CC1CC1Nc1cc(F)cc(C(=O)O)c1	63	{goldberg-1": [{"curtius-3": [1]}	{"curtius-3": [2]}]}"	77.4	4	2	0.496296	4.7468	27	386.858	4	2	5	108.238	0	0	C:\Users\Shaba\Desktop\1. DdpMPyPEPhU\3. Enumeration_Docking_Final_Varified\1. Drug Enumeration\2. 15Drugs_Enumeration Outputs	auto_enum_BreastCancer_Tykerb_DB01259-out.maegz	626
318478998 + 107250762 + 330520917 [1/1]	1563	auto_enum_BreastCancer_Tykerb_DB01259-out.627	318478998	107250762	3	1	COc1ccc(Cn2nc(C3CC3)c(C#N)c2N)cc1Cl	OC(c1c(Cl)cccc1Cl)C1CNC1	42	{ether-3": [1	{"suzuki-2": [2	3]}]}"	124.15	9	2	0.495157	4.91918	38	531.016	6	1	9	142.103	0	0	C:\Users\Shaba\Desktop\1. DdpMPyPEPhU\3. Enumeration_Docking_Final_Varified\1. Drug Enumeration\2. 15Drugs_Enumeration Outputs	auto_enum_BreastCancer_Tykerb_DB01259-out.maegz	627	330520917	F[B-](F)(F)c1ncco1
262655810 + 315580166 [2/2]	1564	auto_enum_BreastCancer_Tykerb_DB01259-out.628	262655810	315580166	2	2	Nc1nc2ccc(C(=O)O)cc2c(=O)[nH]1	CCC(Nc1cc(NC)nc(C)n1)c1nccs1	18	{quinazoline-1": [{"curtius-3": [1]}	2]}"	131.76	6	3	0.492116	3.68022	30	421.534	4	1	10	121.963	0	0	C:\Users\Shaba\Desktop\1. DdpMPyPEPhU\3. Enumeration_Docking_Final_Varified\1. Drug Enumeration\2. 15Drugs_Enumeration Outputs	auto_enum_BreastCancer_Tykerb_DB01259-out.maegz	628
314371459 [1/1]	1565	auto_enum_BreastCancer_Tykerb_DB01259-out.629	314371459		1	1	O=C(O)Cc1ccc(S(=O)CCCF)cc1		74	{sulfone-2": [{"curtius-3": [1]}]}"	60.16	5	1	0.492032	1.2786	15	231.292	1	0	3	56.9782	0	0	C:\Users\Shaba\Desktop\1. DdpMPyPEPhU\3. Enumeration_Docking_Final_Varified\1. Drug Enumeration\2. 15Drugs_Enumeration Outputs	auto_enum_BreastCancer_Tykerb_DB01259-out.maegz	629
313649661 [1/1]	1566	auto_enum_BreastCancer_Tykerb_DB01259-out.630	313649661		1	1	NC(CS(=O)c1cccc(F)c1)C(=O)O		74	{sulfone-2": [{"curtius-3": [1]}]}"	86.18	3	2	0.491089	-0.1571	14	218.253	1	0	4	50.6156	0	0	C:\Users\Shaba\Desktop\1. DdpMPyPEPhU\3. Enumeration_Docking_Final_Varified\1. Drug Enumeration\2. 15Drugs_Enumeration Outputs	auto_enum_BreastCancer_Tykerb_DB01259-out.maegz	630
41263689 [1/1]	1567	auto_enum_BreastCancer_Tykerb_DB01259-out.631	41263689		1	1	N#CCNC(=O)CS(=O)CC1(CC(=O)O)CC1		74	{sulfone-2": [{"curtius-3": [1]}]}"	113.05	6	2	0.491054	-1.22012	16	245.304	1	0	5	57.9979	0	0	C:\Users\Shaba\Desktop\1. DdpMPyPEPhU\3. Enumeration_Docking_Final_Varified\1. Drug Enumeration\2. 15Drugs_Enumeration Outputs	auto_enum_BreastCancer_Tykerb_DB01259-out.maegz	631
2861825 + 39559666 [1/1]	1568	auto_enum_BreastCancer_Tykerb_DB01259-out.632	2861825	39559666	2	1	O=C(O)CCCc1nc2ccccc2c(=O)[nH]1	CNc1[nH]nc2c1CCCC2C(C)(C)C	18	{quinazoline-1": [{"curtius-3": [1]}	2]}"	83.72	5	2	0.489957	4.4781	29	392.551	4	1	5	118.698	0	0	C:\Users\Shaba\Desktop\1. DdpMPyPEPhU\3. Enumeration_Docking_Final_Varified\1. Drug Enumeration\2. 15Drugs_Enumeration Outputs	auto_enum_BreastCancer_Tykerb_DB01259-out.maegz	632
104433176 + 262193734 + 300559284 [1/1]	1569	auto_enum_BreastCancer_Tykerb_DB01259-out.633	104433176	262193734	3	1	N#Cc1cc(F)c(N2CCNCC2)nc1Cl	CC(O)C(C)(C)Nc1nc[nH]c(=O)c1Br	78	{goldberg-1": [1	{"suzuki-2": [2	3]}]}"	138.99	6	3	0.488089	1.5917	36	495.563	4	1	10	133.688	0	0	C:\Users\Shaba\Desktop\1. DdpMPyPEPhU\3. Enumeration_Docking_Final_Varified\1. Drug Enumeration\2. 15Drugs_Enumeration Outputs	auto_enum_BreastCancer_Tykerb_DB01259-out.maegz	633	300559284	Cc1nn(C)cc1[B-](F)(F)F
2855901 + 36757200 [1/1]	1570	auto_enum_BreastCancer_Tykerb_DB01259-out.634	2855901	36757200	2	1	O=C(O)CCc1nc2ccccc2c(=O)[nH]1	CC(C)(C)OC(=O)N(CCc1ccc(N)cc1)C[C@H](O)c1ccccc1	18	{quinazoline-1": [{"curtius-3": [1]}	2]}"	113.6	10	3	0.487236	5.3878	39	527.669	4	1	7	154.934	0	0	C:\Users\Shaba\Desktop\1. DdpMPyPEPhU\3. Enumeration_Docking_Final_Varified\1. Drug Enumeration\2. 15Drugs_Enumeration Outputs	auto_enum_BreastCancer_Tykerb_DB01259-out.maegz	634
262409457 + 42421535 + 300123787 [1/2]	1571	auto_enum_BreastCancer_Tykerb_DB01259-out.635	262409457	42421535	3	2	CC(C(Cl)c1ccc(Br)cc1)S(C)(=O)=O	OCC(O)CNc1nc(Cl)ncc1Cl	78	{goldberg-1": [1	{"suzuki-2": [2	3]}]}"	116.76	9	2	0.487047	3.90272	33	514.431	3	3	8	128.921	0	0	C:\Users\Shaba\Desktop\1. DdpMPyPEPhU\3. Enumeration_Docking_Final_Varified\1. Drug Enumeration\2. 15Drugs_Enumeration Outputs	auto_enum_BreastCancer_Tykerb_DB01259-out.maegz	635	300123787	Cc1ccc([B-](F)(F)F)o1
314544093 + 39894497 + 330490484 [1/1]	1572	auto_enum_BreastCancer_Tykerb_DB01259-out.636	314544093	39894497	3	1	Cn1ccnc1C(NCCC(=O)O)c1ccco1	Clc1cc(Cl)nc(-c2ccc(Br)s2)n1	98	{5-het-arylation": [{"curtius-3": [1]}	{"suzuki-2": [2	3]}]}"	129.8	9	2	0.487002	3.9553	36	523.022	5	1	11	137.743	0	0	C:\Users\Shaba\Desktop\1. DdpMPyPEPhU\3. Enumeration_Docking_Final_Varified\1. Drug Enumeration\2. 15Drugs_Enumeration Outputs	auto_enum_BreastCancer_Tykerb_DB01259-out.maegz	636	330490484	COc1ccc([B-](F)(F)F)nn1
331476350 + 313095216 [2/2]	1573	auto_enum_BreastCancer_Tykerb_DB01259-out.637	331476350	313095216	2	2	CCCc1ccnc(-c2c(C(C)C)nn3c(N)c(C(=O)O)cnc23)c1	CNC(=O)c1cc(Cl)cc(B2OC(C)(C)C(C)(C)O2)c1	91	{chan-lam-1": [{"curtius-3": [1]}	2]}"	110.23	7	3	0.486103	5.206	34	478	4	0	7	136.839	0	0	C:\Users\Shaba\Desktop\1. DdpMPyPEPhU\3. Enumeration_Docking_Final_Varified\1. Drug Enumeration\2. 15Drugs_Enumeration Outputs	auto_enum_BreastCancer_Tykerb_DB01259-out.maegz	637
41711093 + 331198422 [1/1]	1574	auto_enum_BreastCancer_Tykerb_DB01259-out.638	41711093	331198422	2	1	CC(CC(=O)O)S(=O)Cc1cccc(Cl)c1	CCCC[Sn](CCCC)(CCCC)c1ccnc(C#N)c1	15	{sulfone-2": [{"stille": [1	2]}]}"	108.12	6	1	0.485459	2.39828	24	344.392	2	1	5	88.7266	0	0	C:\Users\Shaba\Desktop\1. DdpMPyPEPhU\3. Enumeration_Docking_Final_Varified\1. Drug Enumeration\2. 15Drugs_Enumeration Outputs	auto_enum_BreastCancer_Tykerb_DB01259-out.maegz	638
330764000 + 277354373 [1/1]	1575	auto_enum_BreastCancer_Tykerb_DB01259-out.639	330764000	277354373	2	1	Cc1nn(-c2cc(C(F)(F)F)cc(F)n2)c(Cl)c1C(=O)O	CC(C)C1NCCOC12CCSC2C	57	{curtius-3": [{"amination-1": [1	2]}]}"	69.2	3	1	0.482664	4.44122	32	473.54	4	3	7	116.66	0	0	C:\Users\Shaba\Desktop\1. DdpMPyPEPhU\3. Enumeration_Docking_Final_Varified\1. Drug Enumeration\2. 15Drugs_Enumeration Outputs	auto_enum_BreastCancer_Tykerb_DB01259-out.maegz	639
97147927 + 42771572 + 330790558 [1/1]	1576	auto_enum_BreastCancer_Tykerb_DB01259-out.640	97147927	42771572	3	1	O=C(c1n[nH]cc1I)N1CC(O)C1	Oc1ccc(N2CCCCC2)nn1	93	{negishi": [{"mitsunobu-1": [1	2]}	{"curtius-3": [3]}]}"	131.08	6	2	0.482606	4.44264	42	569.714	6	0	9	162.148	0	0	C:\Users\Shaba\Desktop\1. DdpMPyPEPhU\3. Enumeration_Docking_Final_Varified\1. Drug Enumeration\2. 15Drugs_Enumeration Outputs	auto_enum_BreastCancer_Tykerb_DB01259-out.maegz	640	330790558	Cc1cccc(C)c1-n1nc(C(C)(C)C)c(C(=O)O)c1Br
331357066 + 315538933 [2/2]	1577	auto_enum_BreastCancer_Tykerb_DB01259-out.641	331357066	315538933	2	2	CC(C)(C)OC(=O)N1CCC(c2c(C3CC3)nn3c(N)nc(Cl)nc23)CC1	CNc1ncc(Br)c(NCc2cc(C)no2)n1	2	{BOC-deprotection": [{"amination-1": [1	2]}]}"	148.21	7	3	0.482446	3.27982	36	554.457	6	0	12	138.376	0	0	C:\Users\Shaba\Desktop\1. DdpMPyPEPhU\3. Enumeration_Docking_Final_Varified\1. Drug Enumeration\2. 15Drugs_Enumeration Outputs	auto_enum_BreastCancer_Tykerb_DB01259-out.maegz	641
317357108 + 54334896 [1/1]	1578	auto_enum_BreastCancer_Tykerb_DB01259-out.642	317357108	54334896	2	1	NC(=O)c1cccc2nc(-c3cccc(Br)c3)oc12	N#Cc1cc(C(=O)O)c(C(F)F)c(N)n1	57	{curtius-3": [{"amination-1": [1	2]}]}"	143.85	5	3	0.480171	4.12378	31	420.379	4	0	7	109.567	0	0	C:\Users\Shaba\Desktop\1. DdpMPyPEPhU\3. Enumeration_Docking_Final_Varified\1. Drug Enumeration\2. 15Drugs_Enumeration Outputs	auto_enum_BreastCancer_Tykerb_DB01259-out.maegz	642
330526825 + 44691148 [2/2]	1579	auto_enum_BreastCancer_Tykerb_DB01259-out.643	330526825	44691148	2	2	CC(O)C(CN)NC(=O)OC(C)(C)C	N[C@H](Cc1cccc(O)c1O)C(=O)O	10	{BOC-deprotection": [{"mitsunobu-1": [1	2]}]}"	144.82	7	5	0.479603	-0.6001	20	283.328	1	3	6	74.5418	0	0	C:\Users\Shaba\Desktop\1. DdpMPyPEPhU\3. Enumeration_Docking_Final_Varified\1. Drug Enumeration\2. 15Drugs_Enumeration Outputs	auto_enum_BreastCancer_Tykerb_DB01259-out.maegz	643
314928741 + 114916549 [1/1]	1580	auto_enum_BreastCancer_Tykerb_DB01259-out.644	314928741	114916549	2	1	CCNC(C)c1nc2cc(Br)ccc2n1C(C)C	CC(C)(C)OC(=O)N1CCC2(CC1)C(=O)Nc1cccc(B(O)O)c12	44	{BOC-deprotection": [{"suzuki": [1	2]}]}"	70.98	5	3	0.478236	4.528	32	431.584	5	1	5	130.057	0	0	C:\Users\Shaba\Desktop\1. DdpMPyPEPhU\3. Enumeration_Docking_Final_Varified\1. Drug Enumeration\2. 15Drugs_Enumeration Outputs	auto_enum_BreastCancer_Tykerb_DB01259-out.maegz	644
40970296 + 96264660 + 300609153 [1/1]	1581	auto_enum_BreastCancer_Tykerb_DB01259-out.645	40970296	96264660	3	1	CC(c1ccco1)N(CCC(=O)O)C(C)(C)C	Clc1cc(N2CCOCC2)cnn1	98	{5-het-arylation": [{"curtius-3": [1]}	{"suzuki-2": [2	3]}]}"	135.51	8	2	0.477148	1.5917	36	497.6	4	1	10	137.119	0	0	C:\Users\Shaba\Desktop\1. DdpMPyPEPhU\3. Enumeration_Docking_Final_Varified\1. Drug Enumeration\2. 15Drugs_Enumeration Outputs	auto_enum_BreastCancer_Tykerb_DB01259-out.maegz	645	300609153	O=c1[nH]c(=O)n(C[B-](F)(F)F)cc1Br
324699976 + 331124211 [1/1]	1582	auto_enum_BreastCancer_Tykerb_DB01259-out.646	324699976	331124211	2	1	OCc1cn(-c2ccc(F)cc2Br)nc1O	CCc1nn2c(O)cc(C3CCCN(C(=O)OC(C)(C)C)C3)nc2c1C(C)C	10	{BOC-deprotection": [{"mitsunobu-1": [1	2]}]}"	89.5	7	2	0.475209	5.254	36	557.468	5	1	8	138.518	0	0	C:\Users\Shaba\Desktop\1. DdpMPyPEPhU\3. Enumeration_Docking_Final_Varified\1. Drug Enumeration\2. 15Drugs_Enumeration Outputs	auto_enum_BreastCancer_Tykerb_DB01259-out.maegz	646
331418751 + 50278645 [2/2]	1583	auto_enum_BreastCancer_Tykerb_DB01259-out.647	331418751	50278645	2	2	COc1cccc(-c2c(C(C)(C)C)nn3c(N)c(C(=O)O)cnc23)c1	NC(=O)c1cc(B(O)O)ccn1	91	{chan-lam-1": [{"curtius-3": [1]}	2]}"	133.45	5	3	0.474985	3.5221	32	431.5	4	0	8	124.125	0	0	C:\Users\Shaba\Desktop\1. DdpMPyPEPhU\3. Enumeration_Docking_Final_Varified\1. Drug Enumeration\2. 15Drugs_Enumeration Outputs	auto_enum_BreastCancer_Tykerb_DB01259-out.maegz	647
331392214 + 304037982 [1/1]	1584	auto_enum_BreastCancer_Tykerb_DB01259-out.648	331392214	304037982	2	1	CN1CCCCC1c1cc(Cl)n2nc(C3CC3)c(C(=O)O)c2n1	CC1(C)CC(CNC2CCCSC2)C1	57	{curtius-3": [{"amination-1": [1	2]}]}"	62.69	6	1	0.474453	5.4839	34	482.742	6	2	7	142.794	0	0	C:\Users\Shaba\Desktop\1. DdpMPyPEPhU\3. Enumeration_Docking_Final_Varified\1. Drug Enumeration\2. 15Drugs_Enumeration Outputs	auto_enum_BreastCancer_Tykerb_DB01259-out.maegz	648
40108140 + 313521654 + 860875 [1/1]	1585	auto_enum_BreastCancer_Tykerb_DB01259-out.649	40108140	313521654	3	1	C#CCC(O)c1ccc(OC)c(C)c1	COc1cc(C2(N)CC2)c(Br)cc1O	93	{negishi": [{"mitsunobu-1": [1	2]}	{"curtius-3": [3]}]}"	122.83	10	2	0.473811	4.77302	40	539.632	5	1	8	154.675	0	0	C:\Users\Shaba\Desktop\1. DdpMPyPEPhU\3. Enumeration_Docking_Final_Varified\1. Drug Enumeration\2. 15Drugs_Enumeration Outputs	auto_enum_BreastCancer_Tykerb_DB01259-out.maegz	649	860875	O=C(O)CCc1nc2cc(Cl)ccc2oc1=O
261089482 + 262913271 [1/4]	1586	auto_enum_BreastCancer_Tykerb_DB01259-out.650	261089482	262913271	2	4	COc1cc(C(=O)O)nc2c(Cl)cc(Cl)cc12	CC1CC1Nc1cc(F)cc(C(=O)O)c1	63	{goldberg-1": [{"curtius-3": [1]}	{"curtius-3": [2]}]}"	72.2	5	3	0.473126	5.182	27	386.858	4	2	5	108.592	0	0	C:\Users\Shaba\Desktop\1. DdpMPyPEPhU\3. Enumeration_Docking_Final_Varified\1. Drug Enumeration\2. 15Drugs_Enumeration Outputs	auto_enum_BreastCancer_Tykerb_DB01259-out.maegz	650
324636878 + 313993865 + 300595750 [1/2]	1587	auto_enum_BreastCancer_Tykerb_DB01259-out.651	324636878	313993865	3	2	CC(C)Cc1cc(N)n(-c2cc(Cl)ncc2F)n1	OCC(O)c1cc(Cl)cnc1F	42	{ether-3": [1	{"suzuki-2": [2	3]}]}"	143.2	9	2	0.472868	3.0207	38	527.532	4	1	11	132.463	0	0	C:\Users\Shaba\Desktop\1. DdpMPyPEPhU\3. Enumeration_Docking_Final_Varified\1. Drug Enumeration\2. 15Drugs_Enumeration Outputs	auto_enum_BreastCancer_Tykerb_DB01259-out.maegz	651	300595750	COC(=O)c1nn(C)cc1[B-](F)(F)F
41285347 + 331231336 [1/1]	1588	auto_enum_BreastCancer_Tykerb_DB01259-out.652	41285347	331231336	2	1	CCC(Nc1c(C)ccnc1Cl)C(C)C	CC(C)Cn1c(NC(=O)OC(C)(C)C)c(C(=O)CCl)c(=O)n(C)c1=O	11	{BOC-deprotection": [{"goldberg-1": [1	2]}]}"	98.02	10	2	0.472645	3.91802	32	464.01	2	1	8	130.628	0	0	C:\Users\Shaba\Desktop\1. DdpMPyPEPhU\3. Enumeration_Docking_Final_Varified\1. Drug Enumeration\2. 15Drugs_Enumeration Outputs	auto_enum_BreastCancer_Tykerb_DB01259-out.maegz	652
50898748 + 207683757 [1/1]	1589	auto_enum_BreastCancer_Tykerb_DB01259-out.653	50898748	207683757	2	1	CCCn1c(C(=O)O)nc2cc(C(=O)NC)c(Cl)cc21	CC(C)(C)OC(=O)Nc1cc2c(Br)cccc2cn1	11	{BOC-deprotection": [{"goldberg-1": [1	2]}]}"	109.14	6	3	0.472582	4.5584	31	482.338	4	0	6	123.099	0	0	C:\Users\Shaba\Desktop\1. DdpMPyPEPhU\3. Enumeration_Docking_Final_Varified\1. Drug Enumeration\2. 15Drugs_Enumeration Outputs	auto_enum_BreastCancer_Tykerb_DB01259-out.maegz	653
2858539 + 315120957 [1/1]	1590	auto_enum_BreastCancer_Tykerb_DB01259-out.654	2858539	315120957	2	1	O=C(O)c1ccc2c(=O)[nH]c(CCl)nc2c1	CCc1cc(C(=O)NCCC(=O)NC)cc(N)n1	24	{quinazoline-1": [{"curtius-3": [1]}	2]}"	134.92	8	4	0.472147	2.5177	31	441.923	3	0	7	121.422	0	0	C:\Users\Shaba\Desktop\1. DdpMPyPEPhU\3. Enumeration_Docking_Final_Varified\1. Drug Enumeration\2. 15Drugs_Enumeration Outputs	auto_enum_BreastCancer_Tykerb_DB01259-out.maegz	654
37540653 + 313484285 [1/1]	1591	auto_enum_BreastCancer_Tykerb_DB01259-out.655	37540653	313484285	2	1	Cc1cc(-c2cc3ncnc(Cl)c3s2)c(C)o1	CC(C)Oc1ccccc1C(N)CNC(=O)OC(C)(C)C	2	{BOC-deprotection": [{"amination-1": [1	2]}]}"	86.2	7	2	0.471957	5.46724	30	422.554	4	1	7	122.215	0	0	C:\Users\Shaba\Desktop\1. DdpMPyPEPhU\3. Enumeration_Docking_Final_Varified\1. Drug Enumeration\2. 15Drugs_Enumeration Outputs	auto_enum_BreastCancer_Tykerb_DB01259-out.maegz	655
331264530 + 315359903 [1/1]	1592	auto_enum_BreastCancer_Tykerb_DB01259-out.656	331264530	315359903	2	1	CC(C)(C)OC(=O)Nc1cc(C#N)cc(F)c1Cl	CCCCSCc1cccc(B2OC(C)(C)C(C)(C)O2)c1	44	{BOC-deprotection": [{"suzuki": [1	2]}]}"	49.81	6	1	0.470653	4.97988	22	314.429	2	0	3	92.0334	0	0	C:\Users\Shaba\Desktop\1. DdpMPyPEPhU\3. Enumeration_Docking_Final_Varified\1. Drug Enumeration\2. 15Drugs_Enumeration Outputs	auto_enum_BreastCancer_Tykerb_DB01259-out.maegz	656
331408840 + 324569908 [1/2]	1593	auto_enum_BreastCancer_Tykerb_DB01259-out.657	331408840	324569908	2	2	CCOC(=O)c1c(C2CC2)nn2c(Cl)cc(-c3cc(F)cc(Cl)c3)nc12	CC[C@H](C)[C@@H](C(=O)OC)N(C[B-](F)(F)F)C(=O)OC(C)(C)C	88	{BOC-deprotection": [{"suzuki-2": [1	2]}]}"	94.82	10	1	0.470033	4.9202	36	517.001	4	2	8	133.421	0	0	C:\Users\Shaba\Desktop\1. DdpMPyPEPhU\3. Enumeration_Docking_Final_Varified\1. Drug Enumeration\2. 15Drugs_Enumeration Outputs	auto_enum_BreastCancer_Tykerb_DB01259-out.maegz	657
54861125 + 331315646 [1/1]	1594	auto_enum_BreastCancer_Tykerb_DB01259-out.658	54861125	331315646	2	1	O=C(O)c1ccc(Cl)c(S(=O)(=O)F)c1	CCc1nn2c(O)c(C(=O)O)cnc2c1-c1cc(C(F)(F)F)ccc1OC	63	{goldberg-1": [{"curtius-3": [1]}	{"curtius-3": [2]}]}"	131.84	6	3	0.469948	4.6757	36	525.484	4	0	9	123.451	0	0	C:\Users\Shaba\Desktop\1. DdpMPyPEPhU\3. Enumeration_Docking_Final_Varified\1. Drug Enumeration\2. 15Drugs_Enumeration Outputs	auto_enum_BreastCancer_Tykerb_DB01259-out.maegz	658
315744338 + 262654827 [1/1]	1595	auto_enum_BreastCancer_Tykerb_DB01259-out.659	315744338	262654827	2	1	CC(CO)(CO)Nc1cc(C(=O)O)ccn1	OB(O)c1cnccc1OC(F)F	91	{chan-lam-1": [{"curtius-3": [1]}	2]}"	99.53	8	4	0.469747	1.9768	24	340.33	2	0	7	84.588	0	0	C:\Users\Shaba\Desktop\1. DdpMPyPEPhU\3. Enumeration_Docking_Final_Varified\1. Drug Enumeration\2. 15Drugs_Enumeration Outputs	auto_enum_BreastCancer_Tykerb_DB01259-out.maegz	659
261089482 + 262913271 [4/4]	1596	auto_enum_BreastCancer_Tykerb_DB01259-out.660	261089482	262913271	2	4	COc1cc(C(=O)O)nc2c(Cl)cc(Cl)cc12	CC1CC1Nc1cc(F)cc(C(=O)O)c1	63	{goldberg-1": [{"curtius-3": [1]}	{"curtius-3": [2]}]}"	77.4	4	2	0.469374	4.7468	27	386.858	4	2	5	108.238	0	0	C:\Users\Shaba\Desktop\1. DdpMPyPEPhU\3. Enumeration_Docking_Final_Varified\1. Drug Enumeration\2. 15Drugs_Enumeration Outputs	auto_enum_BreastCancer_Tykerb_DB01259-out.maegz	660
324636878 + 313993865 + 300595750 [2/2]	1597	auto_enum_BreastCancer_Tykerb_DB01259-out.661	324636878	313993865	3	2	CC(C)Cc1cc(N)n(-c2cc(Cl)ncc2F)n1	OCC(O)c1cc(Cl)cnc1F	42	{ether-3": [1	{"suzuki-2": [2	3]}]}"	143.2	9	2	0.468838	3.0207	38	527.532	4	1	11	132.463	0	0	C:\Users\Shaba\Desktop\1. DdpMPyPEPhU\3. Enumeration_Docking_Final_Varified\1. Drug Enumeration\2. 15Drugs_Enumeration Outputs	auto_enum_BreastCancer_Tykerb_DB01259-out.maegz	661	300595750	COC(=O)c1nn(C)cc1[B-](F)(F)F
331476350 + 313095216 [1/2]	1598	auto_enum_BreastCancer_Tykerb_DB01259-out.662	331476350	313095216	2	2	CCCc1ccnc(-c2c(C(C)C)nn3c(N)c(C(=O)O)cnc23)c1	CNC(=O)c1cc(Cl)cc(B2OC(C)(C)C(C)(C)O2)c1	91	{chan-lam-1": [{"curtius-3": [1]}	2]}"	110.23	7	3	0.467963	5.206	34	478	4	0	7	136.839	0	0	C:\Users\Shaba\Desktop\1. DdpMPyPEPhU\3. Enumeration_Docking_Final_Varified\1. Drug Enumeration\2. 15Drugs_Enumeration Outputs	auto_enum_BreastCancer_Tykerb_DB01259-out.maegz	662
266433969 + 330489971 [1/1]	1599	auto_enum_BreastCancer_Tykerb_DB01259-out.663	266433969	330489971	2	1	O=C(O)C1(Cc2csc(Cl)c2)CC1	Cc1ccc([B-](F)(F)F)cc1N	58	{suzuki-2": [{"curtius-3": [1]}	2]}"	52.04	3	2	0.467547	3.33952	18	258.39	3	0	3	78.7608	0	0	C:\Users\Shaba\Desktop\1. DdpMPyPEPhU\3. Enumeration_Docking_Final_Varified\1. Drug Enumeration\2. 15Drugs_Enumeration Outputs	auto_enum_BreastCancer_Tykerb_DB01259-out.maegz	663
315361353 + 331092435 [1/1]	1600	auto_enum_BreastCancer_Tykerb_DB01259-out.664	315361353	331092435	2	1	CC(C)(C)OC(=O)NC1CCC(NCCCO)CC1	CCc1nn2c(O)cc(-c3ncc(C)cc3C)nc2c1C(=O)OC	10	{BOC-deprotection": [{"mitsunobu-1": [1	2]}]}"	116.66	9	2	0.466247	3.38554	35	480.613	4	0	9	134.756	0	0	C:\Users\Shaba\Desktop\1. DdpMPyPEPhU\3. Enumeration_Docking_Final_Varified\1. Drug Enumeration\2. 15Drugs_Enumeration Outputs	auto_enum_BreastCancer_Tykerb_DB01259-out.maegz	664
315074592 + 313933457 [1/1]	1601	auto_enum_BreastCancer_Tykerb_DB01259-out.665	315074592	313933457	2	1	COc1ccc(C(=O)O)cc1OC(C)C(C)O	CC(C)(C)OC(=O)Nc1ccc(OCCN)c(O)c1	10	{BOC-deprotection": [{"mitsunobu-1": [1	2]}]}"	126.26	10	3	0.465692	2.5479	28	390.436	2	2	7	105.537	0	0	C:\Users\Shaba\Desktop\1. DdpMPyPEPhU\3. Enumeration_Docking_Final_Varified\1. Drug Enumeration\2. 15Drugs_Enumeration Outputs	auto_enum_BreastCancer_Tykerb_DB01259-out.maegz	665
324002331 + 331146472 [1/1]	1602	auto_enum_BreastCancer_Tykerb_DB01259-out.666	324002331	331146472	2	1	CC(C)(C)OC(=O)N[C@@H]1COC[C@@H]1n1cc(CO)nn1	CCc1ccnc(-c2cc(O)n3nc(C4CCCCC4)c(C)c3n2)c1	10	{BOC-deprotection": [{"mitsunobu-1": [1	2]}]}"	118.27	7	1	0.465336	3.77892	37	502.623	6	2	10	138.344	0	0	C:\Users\Shaba\Desktop\1. DdpMPyPEPhU\3. Enumeration_Docking_Final_Varified\1. Drug Enumeration\2. 15Drugs_Enumeration Outputs	auto_enum_BreastCancer_Tykerb_DB01259-out.maegz	666
331408840 + 324569908 [2/2]	1603	auto_enum_BreastCancer_Tykerb_DB01259-out.667	331408840	324569908	2	2	CCOC(=O)c1c(C2CC2)nn2c(Cl)cc(-c3cc(F)cc(Cl)c3)nc12	CC[C@H](C)[C@@H](C(=O)OC)N(C[B-](F)(F)F)C(=O)OC(C)(C)C	88	{BOC-deprotection": [{"suzuki-2": [1	2]}]}"	94.82	10	1	0.465247	4.9202	36	517.001	4	2	8	133.421	0	0	C:\Users\Shaba\Desktop\1. DdpMPyPEPhU\3. Enumeration_Docking_Final_Varified\1. Drug Enumeration\2. 15Drugs_Enumeration Outputs	auto_enum_BreastCancer_Tykerb_DB01259-out.maegz	667
50449128 + 324191655 + 31706469 [1/1]	1604	auto_enum_BreastCancer_Tykerb_DB01259-out.668	50449128	324191655	3	1	O=C(O)Cc1ccc2cc(Cl)ccc2c1	O=C(O)c1nc2ccc(F)cc2c(=O)[nH]1	68	{negishi": [{"curtius-3": [1]}	{"quinazoline-1": [2	3]}]}"	147.3	7	4	0.538408	4.8611	38	531.569	5	0	7	145.48	0	0	C:\Users\Shaba\Desktop\1. DdpMPyPEPhU\3. Enumeration_Docking_Final_Varified\1. Drug Enumeration\2. 15Drugs_Enumeration Outputs	auto_enum_BreastCancer_Tykerb_DB01259-out.maegz	668	31706469	CS(=O)(=O)Nc1ccc(N)cc1Br
46304557 + 331089480 + 194659540 [1/1]	1605	auto_enum_BreastCancer_Tykerb_DB01259-out.669	46304557	331089480	3	1	Cc1cc2c(=O)[nH]cnc2cc1Cl	COc1cc(B(O)O)ccc1CO	20	{quinazoline-1": [{"suzuki": [1	2]}	3]}"	83.4	8	2	0.529576	5.25702	34	455.562	4	0	7	137.79	0	0	C:\Users\Shaba\Desktop\1. DdpMPyPEPhU\3. Enumeration_Docking_Final_Varified\1. Drug Enumeration\2. 15Drugs_Enumeration Outputs	auto_enum_BreastCancer_Tykerb_DB01259-out.maegz	669	194659540	C=C(C)CN(C)c1ccnc(N)c1
50066016 + 41588032 [1/2]	1606	auto_enum_BreastCancer_Tykerb_DB01259-out.670	50066016	41588032	2	2	Cc1ccc(-c2nc3cccc(C(=O)O)c3c(=O)[nH]2)cc1	FC(F)(F)COc1ccc(NC2CNC2)cn1	18	{quinazoline-1": [{"curtius-3": [1]}	2]}"	89.19	6	2	0.528926	4.63342	35	480.494	5	0	7	128.707	0	0	C:\Users\Shaba\Desktop\1. DdpMPyPEPhU\3. Enumeration_Docking_Final_Varified\1. Drug Enumeration\2. 15Drugs_Enumeration Outputs	auto_enum_BreastCancer_Tykerb_DB01259-out.maegz	670
324703825 + 315241809 + 36253078 [1/1]	1607	auto_enum_BreastCancer_Tykerb_DB01259-out.671	324703825	315241809	3	1	N#Cc1cn(Cc2ccccc2I)nc1O	O=C(CNc1ncncc1Br)NCc1ccccc1	80	{goldberg-1": [1	{"suzuki": [2	3]}]}"	133.1	9	2	0.523754	5.03198	42	573.535	5	0	9	144.181	0	0	C:\Users\Shaba\Desktop\1. DdpMPyPEPhU\3. Enumeration_Docking_Final_Varified\1. Drug Enumeration\2. 15Drugs_Enumeration Outputs	auto_enum_BreastCancer_Tykerb_DB01259-out.maegz	671	36253078	OB(O)c1ccc(C(F)(F)F)o1
315529047 + 320430602 + 62512913 [1/1]	1608	auto_enum_BreastCancer_Tykerb_DB01259-out.672	315529047	320430602	3	1	CCN(CC1CC1)c1nc(C)nc(Cl)c1C=O	Cc1nc2ccc(B3OC(C)(C)C(C)(C)O3)cc2c(=O)[nH]1	20	{quinazoline-1": [{"suzuki": [1	2]}	3]}"	146.98	10	2	0.520325	3.91314	38	512.574	5	0	10	142.691	0	0	C:\Users\Shaba\Desktop\1. DdpMPyPEPhU\3. Enumeration_Docking_Final_Varified\1. Drug Enumeration\2. 15Drugs_Enumeration Outputs	auto_enum_BreastCancer_Tykerb_DB01259-out.maegz	672	62512913	Nc1ccnc(CC(=O)O)n1
54388630 + 302079525 + 314736444 [1/4]	1609	auto_enum_BreastCancer_Tykerb_DB01259-out.673	54388630	302079525	3	4	O=C(O)Cc1cc(I)c(C(F)F)nc1Cl	CNC(=O)c1ccc([B-](F)(F)F)cc1	97	{goldberg-1": [{"suzuki-2": [1	2]}	3]}"	124.68	10	3	0.516841	4.8915	41	562.621	4	1	7	155.67	0	0	C:\Users\Shaba\Desktop\1. DdpMPyPEPhU\3. Enumeration_Docking_Final_Varified\1. Drug Enumeration\2. 15Drugs_Enumeration Outputs	auto_enum_BreastCancer_Tykerb_DB01259-out.maegz	673	314736444	CC(CN(C)C)Nc1ccc(N)c2cccnc12
2855901 + 38823463 + 300060513 [1/1]	1610	auto_enum_BreastCancer_Tykerb_DB01259-out.674	2855901	38823463	3	1	O=C(O)CCc1nc2ccccc2c(=O)[nH]1	Nc1ncc(Br)cc1S(=O)(=O)Nc1nncs1	9	{quinazoline-1": [{"curtius-3": [1]}	{"suzuki-2": [2	3]}]}"	148.67	10	3	0.513614	4.7009	38	564.722	5	0	11	152.368	0	0	C:\Users\Shaba\Desktop\1. DdpMPyPEPhU\3. Enumeration_Docking_Final_Varified\1. Drug Enumeration\2. 15Drugs_Enumeration Outputs	auto_enum_BreastCancer_Tykerb_DB01259-out.maegz	674	300060513	CCSc1ccc([B-](F)(F)F)cc1
315243301 + 54334308 [1/1]	1611	auto_enum_BreastCancer_Tykerb_DB01259-out.675	315243301	54334308	2	1	O=C(O)CSCc1nc2ccc(Cl)cc2c(=O)[nH]1	N#Cc1c(C(F)F)cnc(CCl)c1N	24	{quinazoline-1": [{"curtius-3": [1]}	2]}"	100.51	7	2	0.508693	5.11928	29	455.321	3	0	7	111.646	0	0	C:\Users\Shaba\Desktop\1. DdpMPyPEPhU\3. Enumeration_Docking_Final_Varified\1. Drug Enumeration\2. 15Drugs_Enumeration Outputs	auto_enum_BreastCancer_Tykerb_DB01259-out.maegz	675
54388630 + 302079525 + 314736444 [3/4]	1612	auto_enum_BreastCancer_Tykerb_DB01259-out.676	54388630	302079525	3	4	O=C(O)Cc1cc(I)c(C(F)F)nc1Cl	CNC(=O)c1ccc([B-](F)(F)F)cc1	97	{goldberg-1": [{"suzuki-2": [1	2]}	3]}"	124.68	10	3	0.505351	4.8915	41	562.621	4	1	7	155.67	0	0	C:\Users\Shaba\Desktop\1. DdpMPyPEPhU\3. Enumeration_Docking_Final_Varified\1. Drug Enumeration\2. 15Drugs_Enumeration Outputs	auto_enum_BreastCancer_Tykerb_DB01259-out.maegz	676	314736444	CC(CN(C)C)Nc1ccc(N)c2cccnc12
107655205 [1/1]	1613	auto_enum_BreastCancer_Tykerb_DB01259-out.677	107655205		1	1	Cc1ccc(S(=O)C(F)(F)C(=O)O)cc1		74	{sulfone-2": [{"curtius-3": [1]}]}"	60.16	2	1	0.503984	1.27772	14	221.228	1	0	3	47.4992	0	0	C:\Users\Shaba\Desktop\1. DdpMPyPEPhU\3. Enumeration_Docking_Final_Varified\1. Drug Enumeration\2. 15Drugs_Enumeration Outputs	auto_enum_BreastCancer_Tykerb_DB01259-out.maegz	677
30174063 + 38709440 [1/1]	1614	auto_enum_BreastCancer_Tykerb_DB01259-out.678	30174063	38709440	2	1	O=C(O)Cc1ccc(Nc2nc3ccccc3c(=O)[nH]2)cc1	CN(C)C(=O)CCn1ccc2c1CCCC2N	18	{quinazoline-1": [{"curtius-3": [1]}	2]}"	101.1	8	3	0.50341	4.6014	36	483.62	5	1	7	144.199	0	0	C:\Users\Shaba\Desktop\1. DdpMPyPEPhU\3. Enumeration_Docking_Final_Varified\1. Drug Enumeration\2. 15Drugs_Enumeration Outputs	auto_enum_BreastCancer_Tykerb_DB01259-out.maegz	678
31416451 + 9906864 + 314359513 [1/1]	1615	auto_enum_BreastCancer_Tykerb_DB01259-out.679	31416451	9906864	3	1	CC(C(=O)O)c1c(Cl)cccc1Cl	Cc1nc2ccc(I)cc2c(=O)[nH]1	68	{negishi": [{"curtius-3": [1]}	{"quinazoline-1": [2	3]}]}"	103.77	9	2	0.503149	5.29062	34	480.016	4	1	8	136.132	0	0	C:\Users\Shaba\Desktop\1. DdpMPyPEPhU\3. Enumeration_Docking_Final_Varified\1. Drug Enumeration\2. 15Drugs_Enumeration Outputs	auto_enum_BreastCancer_Tykerb_DB01259-out.maegz	679	314359513	CCCn1c(CN)nnc1OCC
315947061 + 50472882 + 324186928 [1/1]	1616	auto_enum_BreastCancer_Tykerb_DB01259-out.680	315947061	50472882	3	1	CC(NC(=O)c1cc(C(=O)O)co1)c1ccco1	O=C(O)C(O)c1ccc(F)c(F)c1Cl	98	{5-het-arylation": [{"curtius-3": [1]}	{"suzuki-2": [2	3]}]}"	138.93	7	4	0.500316	5.29284	37	510.493	4	2	6	130.567	0	0	C:\Users\Shaba\Desktop\1. DdpMPyPEPhU\3. Enumeration_Docking_Final_Varified\1. Drug Enumeration\2. 15Drugs_Enumeration Outputs	auto_enum_BreastCancer_Tykerb_DB01259-out.maegz	680	324186928	Cc1cc([B-](F)(F)F)c(C)cc1Br
48573870 + 49199588 + 300789010 [1/2]	1617	auto_enum_BreastCancer_Tykerb_DB01259-out.681	48573870	49199588	3	2	FC(F)(F)c1cccc2c(Cl)nc(Cl)nc12	CC(C)c1noc(N)c1C#N	85	{suzuki": [{"amination-1": [1	2]}	3]}"	91.51	4	1	0.499063	4.86678	32	439.421	4	0	6	109.742	0	0	C:\Users\Shaba\Desktop\1. DdpMPyPEPhU\3. Enumeration_Docking_Final_Varified\1. Drug Enumeration\2. 15Drugs_Enumeration Outputs	auto_enum_BreastCancer_Tykerb_DB01259-out.maegz	681	300789010	C[n+]1ccc(B(O)O)cc1
314418281 + 313109817 [1/1]	1618	auto_enum_BreastCancer_Tykerb_DB01259-out.682	314418281	313109817	2	1	NCCC1(CS(=O)c2cccc(Cl)c2)CC1	CCCC[Sn](CCCC)(CCCC)c1ccc(N(C)c2ccccc2)cc1	86	{sulfone-2": [{"stille": [1	2]}]}"	63.4	8	1	0.497219	5.0242	30	420.578	4	0	4	123.774	0	0	C:\Users\Shaba\Desktop\1. DdpMPyPEPhU\3. Enumeration_Docking_Final_Varified\1. Drug Enumeration\2. 15Drugs_Enumeration Outputs	auto_enum_BreastCancer_Tykerb_DB01259-out.maegz	682
315148308 + 317742170 [1/1]	1619	auto_enum_BreastCancer_Tykerb_DB01259-out.683	315148308	317742170	2	1	Nc1ccc(S(=O)CCCn2ccnc2)cc1Cl	CCCC[Sn](CCCC)(CCCC)c1c(C#N)c2ccc(OC(F)F)cc2n1C1CCC1	15	{sulfone-2": [{"stille": [1	2]}]}"	115.93	9	1	0.491671	5.14908	37	525.581	5	0	8	134.918	0	0	C:\Users\Shaba\Desktop\1. DdpMPyPEPhU\3. Enumeration_Docking_Final_Varified\1. Drug Enumeration\2. 15Drugs_Enumeration Outputs	auto_enum_BreastCancer_Tykerb_DB01259-out.maegz	683
49853347 + 44685469 + 261149542 [1/1]	1620	auto_enum_BreastCancer_Tykerb_DB01259-out.684	49853347	44685469	3	1	Cc1ccc2nc(Cl)[nH]c(=O)c2c1	CCO[Si](OCC)(OCC)c1ccc([Si](C)(C)C)cc1	81	{quinazoline-1": [{"hiyama-1": [1	2]}	3]}"	95.08	8	1	0.491291	5.07302	39	562.816	5	0	6	160.59	0	0	C:\Users\Shaba\Desktop\1. DdpMPyPEPhU\3. Enumeration_Docking_Final_Varified\1. Drug Enumeration\2. 15Drugs_Enumeration Outputs	auto_enum_BreastCancer_Tykerb_DB01259-out.maegz	684	261149542	CC(C)NCc1cn[nH]c1S(=O)(=O)N1CCCC1
314290507 + 114864456 + 323897247 [1/1]	1621	auto_enum_BreastCancer_Tykerb_DB01259-out.685	314290507	114864456	3	1	Cc1nc(NC(C)c2ccco2)sc1C(=O)O	C=C(Cl)C(=O)Nc1ncc(Br)cc1C	98	{5-het-arylation": [{"curtius-3": [1]}	{"suzuki-2": [2	3]}]}"	132.37	8	3	0.490665	5.49944	39	557.623	5	2	9	143.357	0	0	C:\Users\Shaba\Desktop\1. DdpMPyPEPhU\3. Enumeration_Docking_Final_Varified\1. Drug Enumeration\2. 15Drugs_Enumeration Outputs	auto_enum_BreastCancer_Tykerb_DB01259-out.maegz	685	323897247	COC(=O)C1CC2(C1)C([B-](F)(F)F)C2(F)F
50638555 + 303174569 + 315553277 [2/2]	1622	auto_enum_BreastCancer_Tykerb_DB01259-out.686	50638555	303174569	3	2	Cc1cc(NN)nc(-c2ccc(Cl)c(Br)c2)n1	F[B-](F)(F)c1ccns1	97	{goldberg-1": [{"suzuki-2": [1	2]}	3]}"	118.21	7	2	0.489535	4.65266	38	531.69	5	0	11	152.958	0	0	C:\Users\Shaba\Desktop\1. DdpMPyPEPhU\3. Enumeration_Docking_Final_Varified\1. Drug Enumeration\2. 15Drugs_Enumeration Outputs	auto_enum_BreastCancer_Tykerb_DB01259-out.maegz	686	315553277	CCNc1nc(C)nc(N2CCCOCC2)c1C
50638555 + 303174569 + 315553277 [1/2]	1623	auto_enum_BreastCancer_Tykerb_DB01259-out.687	50638555	303174569	3	2	Cc1cc(NN)nc(-c2ccc(Cl)c(Br)c2)n1	F[B-](F)(F)c1ccns1	97	{goldberg-1": [{"suzuki-2": [1	2]}	3]}"	118.21	7	2	0.489523	4.65266	38	531.69	5	0	11	152.958	0	0	C:\Users\Shaba\Desktop\1. DdpMPyPEPhU\3. Enumeration_Docking_Final_Varified\1. Drug Enumeration\2. 15Drugs_Enumeration Outputs	auto_enum_BreastCancer_Tykerb_DB01259-out.maegz	687	315553277	CCNc1nc(C)nc(N2CCCOCC2)c1C
41866479 + 38004437 + 303199660 [1/1]	1624	auto_enum_BreastCancer_Tykerb_DB01259-out.688	41866479	38004437	3	1	CC(C)(C)C(=O)Cn1cncc(I)c1=O	CCCC(C)(Nc1ccccc1Cl)C(=O)O	34	{goldberg-1": [1	{"suzuki-2": [2	3]}]}"	118.28	9	1	0.489412	5.2502	39	527.625	4	1	8	151.021	0	0	C:\Users\Shaba\Desktop\1. DdpMPyPEPhU\3. Enumeration_Docking_Final_Varified\1. Drug Enumeration\2. 15Drugs_Enumeration Outputs	auto_enum_BreastCancer_Tykerb_DB01259-out.maegz	688	303199660	F[B-](F)(F)c1ccnc2cccnc12
96734212 + 300059745 + 1975643 [1/2]	1625	auto_enum_BreastCancer_Tykerb_DB01259-out.689	96734212	300059745	3	2	CC#CCNc1cc(Cl)nc(Cl)n1	COc1ccc([B-](F)(F)F)c(C)c1	97	{goldberg-1": [{"suzuki-2": [1	2]}	3]}"	99.69	5	2	0.48885	4.49852	37	498.587	4	1	6	145.298	0	0	C:\Users\Shaba\Desktop\1. DdpMPyPEPhU\3. Enumeration_Docking_Final_Varified\1. Drug Enumeration\2. 15Drugs_Enumeration Outputs	auto_enum_BreastCancer_Tykerb_DB01259-out.maegz	689	1975643	CNC(=O)N1c2ccccc2NC(=O)CC1C
266466558 + 324712704 + 303215858 [1/1]	1626	auto_enum_BreastCancer_Tykerb_DB01259-out.690	266466558	324712704	3	1	CC(c1cccs1)n1cnc(C(=O)O)c1	Cc1nccc(-n2nc(C(F)F)c(Br)c2N)c1Cl	98	{5-het-arylation": [{"curtius-3": [1]}	{"suzuki-2": [2	3]}]}"	124.12	7	2	0.487661	4.26462	40	569.686	5	1	10	151.357	0	0	C:\Users\Shaba\Desktop\1. DdpMPyPEPhU\3. Enumeration_Docking_Final_Varified\1. Drug Enumeration\2. 15Drugs_Enumeration Outputs	auto_enum_BreastCancer_Tykerb_DB01259-out.maegz	690	303215858	CN1CCN(C[B-](F)(F)F)C(C)(C)C1=O
261200604 + 331026569 [2/2]	1627	auto_enum_BreastCancer_Tykerb_DB01259-out.691	261200604	331026569	2	2	Nc1cc(Cl)c(Cl)cc1N1CCCC1CCCO	Cc1ccc(F)c(-c2c(O)nn(C3CCN(C(=O)OC(C)(C)C)CC3)c2N)c1	2	{BOC-deprotection": [{"amination-1": [1	2]}]}"	111.6	8	5	0.486772	5.34822	38	543.087	5	1	8	150.998	0	0	C:\Users\Shaba\Desktop\1. DdpMPyPEPhU\3. Enumeration_Docking_Final_Varified\1. Drug Enumeration\2. 15Drugs_Enumeration Outputs	auto_enum_BreastCancer_Tykerb_DB01259-out.maegz	691
330819069 + 114621650 [2/2]	1628	auto_enum_BreastCancer_Tykerb_DB01259-out.692	330819069	114621650	2	2	CSc1nn(Cc2cc(F)cc(Br)c2)c(Cl)c1C(=O)O	CC(O)C(C)Nc1nccn(C)c1=O	57	{curtius-3": [{"amination-1": [1	2]}]}"	102.2	7	2	0.485491	3.1382	31	511.421	3	2	9	124.382	0	0	C:\Users\Shaba\Desktop\1. DdpMPyPEPhU\3. Enumeration_Docking_Final_Varified\1. Drug Enumeration\2. 15Drugs_Enumeration Outputs	auto_enum_BreastCancer_Tykerb_DB01259-out.maegz	692
96734212 + 300059745 + 1975643 [2/2]	1629	auto_enum_BreastCancer_Tykerb_DB01259-out.693	96734212	300059745	3	2	CC#CCNc1cc(Cl)nc(Cl)n1	COc1ccc([B-](F)(F)F)c(C)c1	97	{goldberg-1": [{"suzuki-2": [1	2]}	3]}"	99.69	5	2	0.483986	4.49852	37	498.587	4	1	6	145.298	0	0	C:\Users\Shaba\Desktop\1. DdpMPyPEPhU\3. Enumeration_Docking_Final_Varified\1. Drug Enumeration\2. 15Drugs_Enumeration Outputs	auto_enum_BreastCancer_Tykerb_DB01259-out.maegz	693	1975643	CNC(=O)N1c2ccccc2NC(=O)CC1C
330111752 + 42577073 [2/2]	1630	auto_enum_BreastCancer_Tykerb_DB01259-out.694	330111752	42577073	2	2	Cc1cccc(O)c1-n1nc(C(=O)O)c(Br)c1C(F)(F)F	CC1(C)CCCC1Nc1cc(C(=O)O)ccn1	39	{amination-1": [{"curtius-3": [1]}	{"curtius-3": [2]}]}"	106.22	4	3	0.483498	5.18132	33	460.504	4	1	7	121.589	0	0	C:\Users\Shaba\Desktop\1. DdpMPyPEPhU\3. Enumeration_Docking_Final_Varified\1. Drug Enumeration\2. 15Drugs_Enumeration Outputs	auto_enum_BreastCancer_Tykerb_DB01259-out.maegz	694
49188458 + 38924942 [1/1]	1631	auto_enum_BreastCancer_Tykerb_DB01259-out.695	49188458	38924942	2	1	O=C(O)C1CCN(c2nc3ccccc3c(=O)[nH]2)C1	CNCc1nc(N(C)C2CC2)ccc1Cl	18	{quinazoline-1": [{"curtius-3": [1]}	2]}"	74.41	6	1	0.483487	3.4506	31	437.979	5	1	7	127.122	0	0	C:\Users\Shaba\Desktop\1. DdpMPyPEPhU\3. Enumeration_Docking_Final_Varified\1. Drug Enumeration\2. 15Drugs_Enumeration Outputs	auto_enum_BreastCancer_Tykerb_DB01259-out.maegz	695
261200604 + 331026569 [1/2]	1632	auto_enum_BreastCancer_Tykerb_DB01259-out.696	261200604	331026569	2	2	Nc1cc(Cl)c(Cl)cc1N1CCCC1CCCO	Cc1ccc(F)c(-c2c(O)nn(C3CCN(C(=O)OC(C)(C)C)CC3)c2N)c1	2	{BOC-deprotection": [{"amination-1": [1	2]}]}"	111.6	8	5	0.482353	5.34822	38	543.087	5	1	8	150.998	0	0	C:\Users\Shaba\Desktop\1. DdpMPyPEPhU\3. Enumeration_Docking_Final_Varified\1. Drug Enumeration\2. 15Drugs_Enumeration Outputs	auto_enum_BreastCancer_Tykerb_DB01259-out.maegz	696
54051496 + 314964682 + 303231393 [4/4]	1633	auto_enum_BreastCancer_Tykerb_DB01259-out.697	54051496	314964682	3	4	Fc1ccc(-c2cccc(Cl)c2Cl)c(F)n1	COCCNC(=O)CCNc1nc(N)nc(Cl)n1	34	{goldberg-1": [1	{"suzuki-2": [2	3]}]}"	132.04	10	2	0.482304	4.17012	38	561.018	4	0	10	141.192	0	0	C:\Users\Shaba\Desktop\1. DdpMPyPEPhU\3. Enumeration_Docking_Final_Varified\1. Drug Enumeration\2. 15Drugs_Enumeration Outputs	auto_enum_BreastCancer_Tykerb_DB01259-out.maegz	697	303231393	Cc1ncc([B-](F)(F)F)s1
315958791 [1/1]	1634	auto_enum_BreastCancer_Tykerb_DB01259-out.698	315958791		1	1	CC(CCS(C)=O)Nc1cnc(C(=O)O)cn1		74	{sulfone-2": [{"curtius-3": [1]}]}"	97.97	5	2	0.482213	0.2939	16	244.32	1	1	6	63.8569	0	0	C:\Users\Shaba\Desktop\1. DdpMPyPEPhU\3. Enumeration_Docking_Final_Varified\1. Drug Enumeration\2. 15Drugs_Enumeration Outputs	auto_enum_BreastCancer_Tykerb_DB01259-out.maegz	698
42857663 + 263156065 + 315738408 [1/2]	1635	auto_enum_BreastCancer_Tykerb_DB01259-out.699	42857663	263156065	3	2	Cc1cc(N)nc(Br)c1	CCn1ncc(Cl)c1[C@@H](O)C(F)(F)F	61	{negishi": [{"ether-3": [1	2]}	{"curtius-3": [3]}]}"	130.65	7	2	0.482113	5.10982	36	536.971	4	1	10	129.52	0	0	C:\Users\Shaba\Desktop\1. DdpMPyPEPhU\3. Enumeration_Docking_Final_Varified\1. Drug Enumeration\2. 15Drugs_Enumeration Outputs	auto_enum_BreastCancer_Tykerb_DB01259-out.maegz	699	315738408	O=C(O)c1ccnc(Sc2cc(Cl)nnc2Cl)c1
262168118 + 317742170 [1/1]	1636	auto_enum_BreastCancer_Tykerb_DB01259-out.700	262168118	317742170	2	1	O=S(CC1CNC1)c1cccc(Br)c1	CCCC[Sn](CCCC)(CCCC)c1c(C#N)c2ccc(OC(F)F)cc2n1C1CCC1	86	{sulfone-2": [{"stille": [1	2]}]}"	84.12	7	1	0.48093	4.49948	33	471.529	5	0	6	120.022	0	0	C:\Users\Shaba\Desktop\1. DdpMPyPEPhU\3. Enumeration_Docking_Final_Varified\1. Drug Enumeration\2. 15Drugs_Enumeration Outputs	auto_enum_BreastCancer_Tykerb_DB01259-out.maegz	700
42857663 + 263156065 + 315738408 [2/2]	1637	auto_enum_BreastCancer_Tykerb_DB01259-out.701	42857663	263156065	3	2	Cc1cc(N)nc(Br)c1	CCn1ncc(Cl)c1[C@@H](O)C(F)(F)F	61	{negishi": [{"ether-3": [1	2]}	{"curtius-3": [3]}]}"	130.65	7	2	0.479306	5.10982	36	536.971	4	1	10	129.52	0	0	C:\Users\Shaba\Desktop\1. DdpMPyPEPhU\3. Enumeration_Docking_Final_Varified\1. Drug Enumeration\2. 15Drugs_Enumeration Outputs	auto_enum_BreastCancer_Tykerb_DB01259-out.maegz	701	315738408	O=C(O)c1ccnc(Sc2cc(Cl)nnc2Cl)c1
42182119 + 92488761 + 300589190 [2/2]	1638	auto_enum_BreastCancer_Tykerb_DB01259-out.702	42182119	92488761	3	2	CCC1CC1(O)c1ccc(Br)s1	Cn1cc(Cl)c2nc(Br)cnc21	75	{negishi": [1	{"suzuki-2": [2	3]}]}"	85.83	5	1	0.47919	4.0725	33	457.559	6	2	8	129.222	0	0	C:\Users\Shaba\Desktop\1. DdpMPyPEPhU\3. Enumeration_Docking_Final_Varified\1. Drug Enumeration\2. 15Drugs_Enumeration Outputs	auto_enum_BreastCancer_Tykerb_DB01259-out.maegz	702	300589190	O=c1cnn(C[B-](F)(F)F)c2ccccc12
330670835 + 313954972 [1/1]	1639	auto_enum_BreastCancer_Tykerb_DB01259-out.703	330670835	313954972	2	1	CCC(c1ccc(OC)c(O)c1)n1nc(C(C)(C)C)c(CO)c1Cl	Cc1ncncc1C1CNCCN1C(=O)OC(C)(C)C	2	{BOC-deprotection": [{"amination-1": [1	2]}]}"	108.56	7	3	0.478187	3.63582	36	494.64	4	2	9	139.664	0	0	C:\Users\Shaba\Desktop\1. DdpMPyPEPhU\3. Enumeration_Docking_Final_Varified\1. Drug Enumeration\2. 15Drugs_Enumeration Outputs	auto_enum_BreastCancer_Tykerb_DB01259-out.maegz	703
30516349 + 38672931 [1/1]	1640	auto_enum_BreastCancer_Tykerb_DB01259-out.704	30516349	38672931	2	1	O=C(O)C1CCN(c2nc3ccccc3c(=O)[nH]2)CC1	CCc1ccccc1OCC(C#N)NC1CC1	24	{quinazoline-1": [{"curtius-3": [1]}	2]}"	91.3	8	1	0.478055	4.05968	34	456.594	5	1	7	135.177	0	0	C:\Users\Shaba\Desktop\1. DdpMPyPEPhU\3. Enumeration_Docking_Final_Varified\1. Drug Enumeration\2. 15Drugs_Enumeration Outputs	auto_enum_BreastCancer_Tykerb_DB01259-out.maegz	704
331405799 + 317496647 [2/2]	1641	auto_enum_BreastCancer_Tykerb_DB01259-out.705	331405799	317496647	2	2	Cc1ccc(Cl)c(-c2cc(Cl)n3ncc(C4CC4)c3n2)c1	C[C@H]1CN(C(=O)OC(C)(C)C)CCN1c1ccc(N)nc1	11	{BOC-deprotection": [{"goldberg-1": [1	2]}]}"	70.38	5	2	0.47783	5.17222	34	474.012	6	1	7	137.342	0	0	C:\Users\Shaba\Desktop\1. DdpMPyPEPhU\3. Enumeration_Docking_Final_Varified\1. Drug Enumeration\2. 15Drugs_Enumeration Outputs	auto_enum_BreastCancer_Tykerb_DB01259-out.maegz	705
37759132 + 170717471 [1/1]	1642	auto_enum_BreastCancer_Tykerb_DB01259-out.706	37759132	170717471	2	1	CC(CC(=O)O)NC(=O)c1cc(Cl)ccn1	O=C(O)c1cc(Cl)c(OCc2cccc(F)c2)c(Br)c1	63	{goldberg-1": [{"curtius-3": [1]}	{"curtius-3": [2]}]}"	89.27	8	3	0.477818	5.0362	31	507.791	3	1	5	123.386	0	0	C:\Users\Shaba\Desktop\1. DdpMPyPEPhU\3. Enumeration_Docking_Final_Varified\1. Drug Enumeration\2. 15Drugs_Enumeration Outputs	auto_enum_BreastCancer_Tykerb_DB01259-out.maegz	706
38193058 + 323998616 [1/1]	1643	auto_enum_BreastCancer_Tykerb_DB01259-out.707	38193058	323998616	2	1	O=C1CCCS(=O)c2c(Br)cccc21	CCCC[Sn](CCCC)(CCCC)c1c(Br)nc(C)n1C	86	{sulfone-2": [{"stille": [1	2]}]}"	69.03	1	0	0.477435	2.90822	22	383.267	3	0	5	86.6983	0	0	C:\Users\Shaba\Desktop\1. DdpMPyPEPhU\3. Enumeration_Docking_Final_Varified\1. Drug Enumeration\2. 15Drugs_Enumeration Outputs	auto_enum_BreastCancer_Tykerb_DB01259-out.maegz	707
42182119 + 92488761 + 300589190 [1/2]	1644	auto_enum_BreastCancer_Tykerb_DB01259-out.708	42182119	92488761	3	2	CCC1CC1(O)c1ccc(Br)s1	Cn1cc(Cl)c2nc(Br)cnc21	75	{negishi": [1	{"suzuki-2": [2	3]}]}"	85.83	5	1	0.477311	4.0725	33	457.559	6	2	8	129.222	0	0	C:\Users\Shaba\Desktop\1. DdpMPyPEPhU\3. Enumeration_Docking_Final_Varified\1. Drug Enumeration\2. 15Drugs_Enumeration Outputs	auto_enum_BreastCancer_Tykerb_DB01259-out.maegz	708	300589190	O=c1cnn(C[B-](F)(F)F)c2ccccc12
315724702 + 331319978 [1/1]	1645	auto_enum_BreastCancer_Tykerb_DB01259-out.709	315724702	331319978	2	1	O=C(O)CC(NC(=O)c1ccc(Br)nc1)C1CC1	COc1cc(-c2cc(N)n3cnc(C(=O)O)c3n2)ccc1C	63	{goldberg-1": [{"curtius-3": [1]}	{"curtius-3": [2]}]}"	145.48	8	4	0.477301	2.90122	35	472.553	5	1	9	134.677	0	0	C:\Users\Shaba\Desktop\1. DdpMPyPEPhU\3. Enumeration_Docking_Final_Varified\1. Drug Enumeration\2. 15Drugs_Enumeration Outputs	auto_enum_BreastCancer_Tykerb_DB01259-out.maegz	709
265103468 + 313977658 [1/1]	1646	auto_enum_BreastCancer_Tykerb_DB01259-out.710	265103468	313977658	2	1	CCC(C)CC1CCC1O	CC(C)(C)OC(=O)Nc1cc(C2(N)CCC2)ccc1O	10	{BOC-deprotection": [{"mitsunobu-1": [1	2]}]}"	61.27	6	2	0.477124	4.2003	22	302.462	3	3	3	91.7828	0	0	C:\Users\Shaba\Desktop\1. DdpMPyPEPhU\3. Enumeration_Docking_Final_Varified\1. Drug Enumeration\2. 15Drugs_Enumeration Outputs	auto_enum_BreastCancer_Tykerb_DB01259-out.maegz	710
314885312 + 64114998 [1/1]	1647	auto_enum_BreastCancer_Tykerb_DB01259-out.711	314885312	64114998	2	1	CN(CCO)C(=O)Nc1ccc(C(=O)O)c(O)c1	CC1(C)OB(c2ccc(C#N)cc2Cl)OC1(C)C	91	{chan-lam-1": [{"curtius-3": [1]}	2]}"	108.62	5	4	0.476348	3.11688	25	360.801	2	0	5	96.291	0	0	C:\Users\Shaba\Desktop\1. DdpMPyPEPhU\3. Enumeration_Docking_Final_Varified\1. Drug Enumeration\2. 15Drugs_Enumeration Outputs	auto_enum_BreastCancer_Tykerb_DB01259-out.maegz	711
324738624 + 44465821 + 330501455 [1/1]	1648	auto_enum_BreastCancer_Tykerb_DB01259-out.712	324738624	44465821	3	1	O=c1[nH]c(C2CC2)nc2c(Br)cccc12	CO[Si](OC)(OC)c1ccc([Si](OC)(OC)OC)cc1	81	{quinazoline-1": [{"hiyama-1": [1	2]}	3]}"	82.57	10	1	0.475066	3.7514	35	499.59	5	2	7	129.845	0	0	C:\Users\Shaba\Desktop\1. DdpMPyPEPhU\3. Enumeration_Docking_Final_Varified\1. Drug Enumeration\2. 15Drugs_Enumeration Outputs	auto_enum_BreastCancer_Tykerb_DB01259-out.maegz	712	330501455	NCC1C(C=O)C1(F)F
315969249 + 304056219 + 262326956 [1/1]	1649	auto_enum_BreastCancer_Tykerb_DB01259-out.713	315969249	304056219	3	1	Nc1nc(Cn2ccnc2)ncc1C(=O)O	CNC(c1cncc(Br)c1)C(C)C	22	{5-het-arylation": [{"curtius-3": [1]}	{"amination-1": [2	3]}]}"	123.8	10	3	0.475057	4.8264	39	563.801	5	3	11	162.882	0	0	C:\Users\Shaba\Desktop\1. DdpMPyPEPhU\3. Enumeration_Docking_Final_Varified\1. Drug Enumeration\2. 15Drugs_Enumeration Outputs	auto_enum_BreastCancer_Tykerb_DB01259-out.maegz	713	262326956	CC1SCCC1NCc1ccc(Br)s1
17088340 + 114859013 + 304115479 [1/1]	1650	auto_enum_BreastCancer_Tykerb_DB01259-out.714	17088340	114859013	3	1	O=C(O)c1nc2nccc(-c3ccco3)n2n1	O=c1[nH]ccn1-c1ccc(Cl)c(Br)c1	98	{5-het-arylation": [{"curtius-3": [1]}	{"suzuki-2": [2	3]}]}"	132.92	4	2	0.473623	3.48292	34	450.462	6	0	9	126.248	0	0	C:\Users\Shaba\Desktop\1. DdpMPyPEPhU\3. Enumeration_Docking_Final_Varified\1. Drug Enumeration\2. 15Drugs_Enumeration Outputs	auto_enum_BreastCancer_Tykerb_DB01259-out.maegz	714	304115479	Cc1cccnc1[B-](F)(F)F
38131269 + 317741834 + 300590629 [1/1]	1651	auto_enum_BreastCancer_Tykerb_DB01259-out.715	38131269	317741834	3	1	C[C@H](NC(=O)NCCCn1ccnc1)C(=O)O	Cc1cc(O)n(-c2nc3c(Cl)cc(Br)cc3s2)n1	98	{5-het-arylation": [{"curtius-3": [1]}	{"suzuki-2": [2	3]}]}"	145.14	9	4	0.473413	4.02912	39	546.657	5	1	10	151.154	0	0	C:\Users\Shaba\Desktop\1. DdpMPyPEPhU\3. Enumeration_Docking_Final_Varified\1. Drug Enumeration\2. 15Drugs_Enumeration Outputs	auto_enum_BreastCancer_Tykerb_DB01259-out.maegz	715	300590629	COc1ccccc1[B-](F)(F)F
314340171 + 324157523 [1/1]	1652	auto_enum_BreastCancer_Tykerb_DB01259-out.716	314340171	324157523	2	1	CCNC(c1ccc(OC)c(Br)c1)C(CC)CC	CC(C)(C)OC(=O)N1CCC(C[B-](F)(F)F)C1	88	{BOC-deprotection": [{"suzuki-2": [1	2]}]}"	33.29	9	2	0.472988	3.934	23	318.505	2	2	3	98.1644	0	0	C:\Users\Shaba\Desktop\1. DdpMPyPEPhU\3. Enumeration_Docking_Final_Varified\1. Drug Enumeration\2. 15Drugs_Enumeration Outputs	auto_enum_BreastCancer_Tykerb_DB01259-out.maegz	716
114862178 + 304001212 + 36762196 [1/2]	1653	auto_enum_BreastCancer_Tykerb_DB01259-out.717	114862178	304001212	3	2	CC(C#N)CNc1ncc(Cl)cc1Br	CN(C[B-](F)(F)F)C1CN2CCC1CC2	97	{goldberg-1": [{"suzuki-2": [1	2]}	3]}"	102.23	10	2	0.472631	4.87708	41	552.727	7	2	9	161.25	0	0	C:\Users\Shaba\Desktop\1. DdpMPyPEPhU\3. Enumeration_Docking_Final_Varified\1. Drug Enumeration\2. 15Drugs_Enumeration Outputs	auto_enum_BreastCancer_Tykerb_DB01259-out.maegz	717	36762196	COc1ccc(-c2nc(N)c3c(n2)CCC3)cc1
38977754 + 330646033 + 313109778 [1/1]	1654	auto_enum_BreastCancer_Tykerb_DB01259-out.718	38977754	330646033	3	1	OCC1CCN(Cc2cnccn2)C1	Cc1nn(-c2cncc(O)c2)c(I)c1C1(C)CC1	95	{stille": [{"mitsunobu-1": [1	2]}	3]}"	81.85	8	0	0.472423	4.65832	38	517.584	6	1	8	136.74	0	0	C:\Users\Shaba\Desktop\1. DdpMPyPEPhU\3. Enumeration_Docking_Final_Varified\1. Drug Enumeration\2. 15Drugs_Enumeration Outputs	auto_enum_BreastCancer_Tykerb_DB01259-out.maegz	718	313109778	CCCC[Sn](CCCC)(CCCC)c1ccnc(F)c1F
316046851 + 314381205 [1/2]	1655	auto_enum_BreastCancer_Tykerb_DB01259-out.719	316046851	314381205	2	2	CC(C)(C)OC(=O)NCc1cccc(CN)n1	COc1ccc([C@@H](C)NCC(O)CO)cc1	16	{BOC-deprotection": [{"carbamate-2": [1	2]}]}"	118.73	10	4	0.471885	1.4868	28	388.468	2	2	7	105.735	0	0	C:\Users\Shaba\Desktop\1. DdpMPyPEPhU\3. Enumeration_Docking_Final_Varified\1. Drug Enumeration\2. 15Drugs_Enumeration Outputs	auto_enum_BreastCancer_Tykerb_DB01259-out.maegz	719
36646272 + 314147046 [1/1]	1656	auto_enum_BreastCancer_Tykerb_DB01259-out.720	36646272	314147046	2	1	O=C(O)CC1CCCN1Cc1nc2ccccc2c(=O)[nH]1	CCC1COCCN1Cc1cc(CNC)c(C)o1	24	{quinazoline-1": [{"curtius-3": [1]}	2]}"	83.89	9	1	0.471456	3.70152	36	492.668	5	2	8	142.884	0	0	C:\Users\Shaba\Desktop\1. DdpMPyPEPhU\3. Enumeration_Docking_Final_Varified\1. Drug Enumeration\2. 15Drugs_Enumeration Outputs	auto_enum_BreastCancer_Tykerb_DB01259-out.maegz	720
317740158 + 331144180 [1/1]	1657	auto_enum_BreastCancer_Tykerb_DB01259-out.721	317740158	331144180	2	1	C[C@H](O)[C@H]1CCCN1C(=O)OC(C)(C)C	COc1c(C)cc(-c2cc(O)n3nc(C(F)F)c(C4CC4)c3n2)cc1C	10	{BOC-deprotection": [{"mitsunobu-1": [1	2]}]}"	60.68	7	1	0.471121	5.35604	33	456.537	5	2	6	122.496	0	0	C:\Users\Shaba\Desktop\1. DdpMPyPEPhU\3. Enumeration_Docking_Final_Varified\1. Drug Enumeration\2. 15Drugs_Enumeration Outputs	auto_enum_BreastCancer_Tykerb_DB01259-out.maegz	721
38714263 + 336466668 + 43215955 [1/1]	1658	auto_enum_BreastCancer_Tykerb_DB01259-out.722	38714263	336466668	3	1	Cc1ccc(N(C)c2nccnc2Cl)c(C)c1	NCc1ccc(Br)c(CO)c1	80	{goldberg-1": [1	{"suzuki": [2	3]}]}"	117.7	9	2	0.470877	4.18544	38	512.614	4	0	8	148.52	0	0	C:\Users\Shaba\Desktop\1. DdpMPyPEPhU\3. Enumeration_Docking_Final_Varified\1. Drug Enumeration\2. 15Drugs_Enumeration Outputs	auto_enum_BreastCancer_Tykerb_DB01259-out.maegz	722	43215955	COCC(=O)Nc1cc(B2OC(C)(C)C(C)(C)O2)ccn1
331357837 + 313109522 + 49275945 [1/1]	1659	auto_enum_BreastCancer_Tykerb_DB01259-out.723	331357837	313109522	3	1	Nc1nc(Cl)nc2c(C3CCNC3)cnn12	CCCC[Sn](CCCC)(CCCC)c1nc(C)c(C)s1	59	{chan-lam-1": [{"stille": [1	2]}	3]}"	141.3	6	4	0.46947	3.63674	34	479.614	5	1	11	135.905	0	0	C:\Users\Shaba\Desktop\1. DdpMPyPEPhU\3. Enumeration_Docking_Final_Varified\1. Drug Enumeration\2. 15Drugs_Enumeration Outputs	auto_enum_BreastCancer_Tykerb_DB01259-out.maegz	723	49275945	CC(C)Oc1cc(N)c(N)cc1B1OC(C)(C)C(C)(C)O1
276868960 + 313099326 [1/1]	1660	auto_enum_BreastCancer_Tykerb_DB01259-out.724	276868960	313099326	2	1	Cc1cc(CS(=O)CCN)ccc1Cl	CCCC[Sn](CCCC)(CCCC)c1ccc(C=O)nc1	86	{sulfone-2": [{"stille": [1	2]}]}"	90.12	6	1	0.46941	1.74302	22	318.398	2	0	5	86.3427	0	0	C:\Users\Shaba\Desktop\1. DdpMPyPEPhU\3. Enumeration_Docking_Final_Varified\1. Drug Enumeration\2. 15Drugs_Enumeration Outputs	auto_enum_BreastCancer_Tykerb_DB01259-out.maegz	724
17121011 + 38037176 [1/1]	1661	auto_enum_BreastCancer_Tykerb_DB01259-out.725	17121011	38037176	2	1	O=C(O)c1cccc(Nc2nc3ccccc3c(=O)[nH]2)c1	CCC(CC)NCC1CCS(=O)(=O)C1	24	{quinazoline-1": [{"curtius-3": [1]}	2]}"	101.21	8	2	0.469204	4.3853	32	453.612	4	1	7	132.152	0	0	C:\Users\Shaba\Desktop\1. DdpMPyPEPhU\3. Enumeration_Docking_Final_Varified\1. Drug Enumeration\2. 15Drugs_Enumeration Outputs	auto_enum_BreastCancer_Tykerb_DB01259-out.maegz	725
324640918 + 313959232 [1/1]	1662	auto_enum_BreastCancer_Tykerb_DB01259-out.726	324640918	313959232	2	1	Cc1ccc(-n2nc(C3CC3)c(I)c2N)c(Cl)n1	COC(=O)C(O)c1ccc(C)c(NC(=O)OC(C)(C)C)c1	11	{BOC-deprotection": [{"goldberg-1": [1	2]}]}"	115.29	6	3	0.468787	3.89834	31	533.37	4	1	8	126.638	0	0	C:\Users\Shaba\Desktop\1. DdpMPyPEPhU\3. Enumeration_Docking_Final_Varified\1. Drug Enumeration\2. 15Drugs_Enumeration Outputs	auto_enum_BreastCancer_Tykerb_DB01259-out.maegz	726
40377278 + 24586394 [1/1]	1663	auto_enum_BreastCancer_Tykerb_DB01259-out.727	40377278	24586394	2	1	CCS(=O)(=O)NCCc1ccccc1C(=O)O	CCOc1cc(B(O)O)ccn1	23	{chan-lam-1": [{"curtius-3": [1]}	2]}"	80.32	9	2	0.467259	2.7057	24	349.456	2	0	5	96.2982	0	0	C:\Users\Shaba\Desktop\1. DdpMPyPEPhU\3. Enumeration_Docking_Final_Varified\1. Drug Enumeration\2. 15Drugs_Enumeration Outputs	auto_enum_BreastCancer_Tykerb_DB01259-out.maegz	727
50221183 + 313108766 + 527168 [1/1]	1664	auto_enum_BreastCancer_Tykerb_DB01259-out.728	50221183	313108766	3	1	Nc1ncnc2[nH]nc(Cl)c12	CCCC[Sn](CCCC)(CCCC)C1=CCOCC1	51	{chan-lam-1": [{"stille": [1	2]}	3]}"	84.95	5	2	0.467002	3.5771	27	373.363	4	0	6	95.9064	0	0	C:\Users\Shaba\Desktop\1. DdpMPyPEPhU\3. Enumeration_Docking_Final_Varified\1. Drug Enumeration\2. 15Drugs_Enumeration Outputs	auto_enum_BreastCancer_Tykerb_DB01259-out.maegz	728	527168	CCOc1ccc(F)c(B(O)O)c1F
315906036 + 323910805 [1/1]	1665	auto_enum_BreastCancer_Tykerb_DB01259-out.729	315906036	323910805	2	1	CS(=O)CCCNCC(=O)Nc1ccc(Cl)cc1	CCCC[Sn](CCCC)(CCCC)c1ncc(Cl)cc1Cl	86	{sulfone-2": [{"stille": [1	2]}]}"	88.16	8	2	0.466887	3.0182	26	416.33	2	0	5	105.52	0	0	C:\Users\Shaba\Desktop\1. DdpMPyPEPhU\3. Enumeration_Docking_Final_Varified\1. Drug Enumeration\2. 15Drugs_Enumeration Outputs	auto_enum_BreastCancer_Tykerb_DB01259-out.maegz	729
330870810 + 300426289 [1/1]	1666	auto_enum_BreastCancer_Tykerb_DB01259-out.730	330870810	300426289	2	1	CSc1nn(-c2cc(C)cc(F)n2)c(Br)c1C(=O)O	F[B-](F)(F)c1cc2ccccc2o1	58	{suzuki-2": [{"curtius-3": [1]}	2]}"	69.87	3	1	0.466857	4.43212	25	354.41	4	0	6	97.4554	0	0	C:\Users\Shaba\Desktop\1. DdpMPyPEPhU\3. Enumeration_Docking_Final_Varified\1. Drug Enumeration\2. 15Drugs_Enumeration Outputs	auto_enum_BreastCancer_Tykerb_DB01259-out.maegz	730
92490422 + 18595626 + 315687890 [1/1]	1667	auto_enum_BreastCancer_Tykerb_DB01259-out.731	92490422	18595626	3	1	O=c1[nH]c(Cl)nc2ccc(O)cc12	CO[Si](OC)(OC)c1cccc(N)c1	81	{quinazoline-1": [{"hiyama-1": [1	2]}	3]}"	106.43	8	3	0.46653	5.2587	33	458.44	4	0	7	117.414	0	0	C:\Users\Shaba\Desktop\1. DdpMPyPEPhU\3. Enumeration_Docking_Final_Varified\1. Drug Enumeration\2. 15Drugs_Enumeration Outputs	auto_enum_BreastCancer_Tykerb_DB01259-out.maegz	731	315687890	NCc1ccoc1COCCC(F)(F)F
313622901 + 41860317 + 96887805 [2/2]	1668	auto_enum_BreastCancer_Tykerb_DB01259-out.732	313622901	41860317	3	2	CCC(Nc1cc(Cl)cc(Br)c1)C(=O)O	CNc1nc(-c2ccc(C)cc2)ncc1Br	5	{goldberg-1": [{"curtius-3": [1]}	{"ether-3": [2	3]}]}"	128.35	9	3	0.465649	5.43764	36	508.026	4	1	9	143.594	0	0	C:\Users\Shaba\Desktop\1. DdpMPyPEPhU\3. Enumeration_Docking_Final_Varified\1. Drug Enumeration\2. 15Drugs_Enumeration Outputs	auto_enum_BreastCancer_Tykerb_DB01259-out.maegz	732	96887805	Cc1noc(CO)c1N
330819069 + 114621650 [1/2]	1669	auto_enum_BreastCancer_Tykerb_DB01259-out.733	330819069	114621650	2	2	CSc1nn(Cc2cc(F)cc(Br)c2)c(Cl)c1C(=O)O	CC(O)C(C)Nc1nccn(C)c1=O	57	{curtius-3": [{"amination-1": [1	2]}]}"	102.2	7	2	0.465558	3.0291	31	466.97	3	2	9	121.692	0	0	C:\Users\Shaba\Desktop\1. DdpMPyPEPhU\3. Enumeration_Docking_Final_Varified\1. Drug Enumeration\2. 15Drugs_Enumeration Outputs	auto_enum_BreastCancer_Tykerb_DB01259-out.maegz	733
64087492 + 277311498 + 727892 [1/1]	1670	auto_enum_BreastCancer_Tykerb_DB01259-out.734	64087492	277311498	3	1	O=c1[nH]c(C2CC2)nc2ccc(Br)cc12	CC1(C)OB(c2ccc(CO)c(F)n2)OC1(C)C	20	{quinazoline-1": [{"suzuki": [1	2]}	3]}"	79.96	5	1	0.542033	4.01042	31	418.476	5	0	7	116.633	0	0	C:\Users\Shaba\Desktop\1. DdpMPyPEPhU\3. Enumeration_Docking_Final_Varified\1. Drug Enumeration\2. 15Drugs_Enumeration Outputs	auto_enum_BreastCancer_Tykerb_DB01259-out.maegz	734	727892	CNc1cc(C)nn1C
114776649 + 6879047 + 39627862 [1/2]	1671	auto_enum_BreastCancer_Tykerb_DB01259-out.735	114776649	6879047	3	2	Nc1nc2c(Cl)cc(Cl)cc2c(=O)[nH]1	CO[Si](OC)(OC)c1ccc(C)cc1	81	{quinazoline-1": [{"hiyama-1": [1	2]}	3]}"	126.48	5	2	0.53778	3.45152	33	486.981	5	1	7	128.272	0	0	C:\Users\Shaba\Desktop\1. DdpMPyPEPhU\3. Enumeration_Docking_Final_Varified\1. Drug Enumeration\2. 15Drugs_Enumeration Outputs	auto_enum_BreastCancer_Tykerb_DB01259-out.maegz	735	39627862	O=C(O)C1(NC2CC2)CCS(=O)(=O)C1
114776649 + 6879047 + 39627862 [2/2]	1672	auto_enum_BreastCancer_Tykerb_DB01259-out.736	114776649	6879047	3	2	Nc1nc2c(Cl)cc(Cl)cc2c(=O)[nH]1	CO[Si](OC)(OC)c1ccc(C)cc1	81	{quinazoline-1": [{"hiyama-1": [1	2]}	3]}"	126.48	5	2	0.536223	3.45152	33	486.981	5	1	7	128.272	0	0	C:\Users\Shaba\Desktop\1. DdpMPyPEPhU\3. Enumeration_Docking_Final_Varified\1. Drug Enumeration\2. 15Drugs_Enumeration Outputs	auto_enum_BreastCancer_Tykerb_DB01259-out.maegz	736	39627862	O=C(O)C1(NC2CC2)CCS(=O)(=O)C1
262655810 + 315132718 [1/1]	1673	auto_enum_BreastCancer_Tykerb_DB01259-out.737	262655810	315132718	2	1	Nc1nc2ccc(C(=O)O)cc2c(=O)[nH]1	CCN(Cc1ccco1)c1cc(F)cc(F)c1N	18	{quinazoline-1": [{"curtius-3": [1]}	2]}"	106.23	6	3	0.526352	4.4355	30	410.428	4	0	7	113.436	0	0	C:\Users\Shaba\Desktop\1. DdpMPyPEPhU\3. Enumeration_Docking_Final_Varified\1. Drug Enumeration\2. 15Drugs_Enumeration Outputs	auto_enum_BreastCancer_Tykerb_DB01259-out.maegz	737
315243301 + 41695285 [1/1]	1674	auto_enum_BreastCancer_Tykerb_DB01259-out.738	315243301	41695285	2	1	O=C(O)CSCc1nc2ccc(Cl)cc2c(=O)[nH]1	CC(CCO)CNC(=O)c1ccc(N)c(F)c1	18	{quinazoline-1": [{"curtius-3": [1]}	2]}"	113.16	10	4	0.525088	4.0636	32	477.993	3	1	7	127.78	0	0	C:\Users\Shaba\Desktop\1. DdpMPyPEPhU\3. Enumeration_Docking_Final_Varified\1. Drug Enumeration\2. 15Drugs_Enumeration Outputs	auto_enum_BreastCancer_Tykerb_DB01259-out.maegz	738
261775509 + 323906000 + 300429104 [1/2]	1675	auto_enum_BreastCancer_Tykerb_DB01259-out.739	261775509	323906000	3	2	CC(C)c1cc2cc(Cl)c(F)cc2nc1N	COc1c(B(O)O)cc(B(O)O)c(F)c1F	96	{suzuki-2": [{"chan-lam-1": [1	2]}	3]}"	105.84	6	3	0.519671	5.4592	40	555.362	4	0	8	146.866	0	0	C:\Users\Shaba\Desktop\1. DdpMPyPEPhU\3. Enumeration_Docking_Final_Varified\1. Drug Enumeration\2. 15Drugs_Enumeration Outputs	auto_enum_BreastCancer_Tykerb_DB01259-out.maegz	739	300429104	CC(C)(C)OC(=O)n1cccc1[B-](F)(F)F
261775509 + 323906000 + 300429104 [2/2]	1676	auto_enum_BreastCancer_Tykerb_DB01259-out.740	261775509	323906000	3	2	CC(C)c1cc2cc(Cl)c(F)cc2nc1N	COc1c(B(O)O)cc(B(O)O)c(F)c1F	96	{suzuki-2": [{"chan-lam-1": [1	2]}	3]}"	105.84	6	3	0.519106	5.4592	40	555.362	4	0	8	146.866	0	0	C:\Users\Shaba\Desktop\1. DdpMPyPEPhU\3. Enumeration_Docking_Final_Varified\1. Drug Enumeration\2. 15Drugs_Enumeration Outputs	auto_enum_BreastCancer_Tykerb_DB01259-out.maegz	740	300429104	CC(C)(C)OC(=O)n1cccc1[B-](F)(F)F
316029196 + 44685125 + 315266502 [1/1]	1677	auto_enum_BreastCancer_Tykerb_DB01259-out.741	316029196	44685125	3	1	Cc1nc2ncc(Br)cc2c(=O)[nH]1	CCO[Si](OCC)(OCC)c1ccc(F)c(OC)c1	81	{quinazoline-1": [{"hiyama-1": [1	2]}	3]}"	119.15	7	2	0.518626	3.90224	38	531.617	5	1	8	147.048	0	0	C:\Users\Shaba\Desktop\1. DdpMPyPEPhU\3. Enumeration_Docking_Final_Varified\1. Drug Enumeration\2. 15Drugs_Enumeration Outputs	auto_enum_BreastCancer_Tykerb_DB01259-out.maegz	741	315266502	Cc1ccc(C(N)=S)c(NCC2CCC(=O)N2)n1
45772470 + 316038402 + 37724066 [1/1]	1678	auto_enum_BreastCancer_Tykerb_DB01259-out.742	45772470	316038402	3	1	C/C(=C\C(=O)O)c1ccccc1Cl	O=c1[nH]cnc2ccc(B(O)O)cc12	20	{quinazoline-1": [{"suzuki": [1	2]}	3]}"	124.52	9	3	0.516108	4.1745	39	529.641	4	2	6	152.151	0	0	C:\Users\Shaba\Desktop\1. DdpMPyPEPhU\3. Enumeration_Docking_Final_Varified\1. Drug Enumeration\2. 15Drugs_Enumeration Outputs	auto_enum_BreastCancer_Tykerb_DB01259-out.maegz	742	37724066	CCCNC(=O)CNC(=O)C1CCCC(C)N1
331418251 + 194340307 + 300586637 [1/1]	1679	auto_enum_BreastCancer_Tykerb_DB01259-out.743	331418251	194340307	3	1	Cc1nn2c(N)c(C(=O)O)cnc2c1-c1cccnc1	CC1(C)OB(c2cc(F)ccc2Br)OC1(C)C	96	{suzuki-2": [{"chan-lam-1": [1	2]}	3]}"	108.79	9	2	0.505463	5.43822	38	512.545	6	0	8	138.574	0	0	C:\Users\Shaba\Desktop\1. DdpMPyPEPhU\3. Enumeration_Docking_Final_Varified\1. Drug Enumeration\2. 15Drugs_Enumeration Outputs	auto_enum_BreastCancer_Tykerb_DB01259-out.maegz	743	300586637	F[B-](F)(F)CN(Cc1ccco1)C1CC1
324071159 + 330478719 + 259556505 [1/1]	1680	auto_enum_BreastCancer_Tykerb_DB01259-out.744	324071159	330478719	3	1	Cc1nc2nc(C(F)(F)F)[nH]c(=O)c2cc1Cl	CC1(C)OB(c2ccnc(O)c2F)OC1(C)C	20	{quinazoline-1": [{"suzuki": [1	2]}	3]}"	103.71	3	2	0.503808	5.27302	39	539.468	6	1	7	129.806	0	0	C:\Users\Shaba\Desktop\1. DdpMPyPEPhU\3. Enumeration_Docking_Final_Varified\1. Drug Enumeration\2. 15Drugs_Enumeration Outputs	auto_enum_BreastCancer_Tykerb_DB01259-out.maegz	744	259556505	Fc1ccccc1C1NCCc2nc[nH]c21
42820369 + 330945649 + 320419334 [1/1]	1681	auto_enum_BreastCancer_Tykerb_DB01259-out.745	42820369	330945649	3	1	Cn1c2c(cc(Br)c1=O)CCCC2	Nc1c(C2CC2)c(C2CCC2)nn1-c1ccc(Cl)nc1	85	{suzuki": [{"amination-1": [1	2]}	3]}"	97.94	7	1	0.501589	5.4971	42	563.706	7	0	8	162.782	0	0	C:\Users\Shaba\Desktop\1. DdpMPyPEPhU\3. Enumeration_Docking_Final_Varified\1. Drug Enumeration\2. 15Drugs_Enumeration Outputs	auto_enum_BreastCancer_Tykerb_DB01259-out.maegz	745	320419334	CN(C)C(=O)c1cccc(B2OC(C)(C)C(C)(C)O2)n1
315624063 + 330771176 + 300552848 [1/1]	1682	auto_enum_BreastCancer_Tykerb_DB01259-out.746	315624063	330771176	3	1	CNCC(=O)NC(C(=O)O)c1cccs1	CCc1ccc(-n2nc(C(C)(C)C)c(C(=O)O)c2Cl)cn1	98	{5-het-arylation": [{"curtius-3": [1]}	{"suzuki-2": [2	3]}]}"	148.3	9	4	0.501328	4.1068	38	536.658	4	1	9	146.409	0	0	C:\Users\Shaba\Desktop\1. DdpMPyPEPhU\3. Enumeration_Docking_Final_Varified\1. Drug Enumeration\2. 15Drugs_Enumeration Outputs	auto_enum_BreastCancer_Tykerb_DB01259-out.maegz	746	300552848	F[B-](F)(F)c1occc1Br
41013603 + 300122767 [1/1]	1683	auto_enum_BreastCancer_Tykerb_DB01259-out.747	41013603	300122767	2	1	CC(O)(COCc1ccc(Cl)cc1)C(=O)O	CC(C)(C)OC(=O)N1CCC(OC[B-](F)(F)F)CC1	88	{BOC-deprotection": [{"suzuki-2": [1	2]}]}"	88.02	8	3	0.49901	1.3074	23	323.389	2	1	5	85.0383	0	0	C:\Users\Shaba\Desktop\1. DdpMPyPEPhU\3. Enumeration_Docking_Final_Varified\1. Drug Enumeration\2. 15Drugs_Enumeration Outputs	auto_enum_BreastCancer_Tykerb_DB01259-out.maegz	747
314759990 [1/1]	1684	auto_enum_BreastCancer_Tykerb_DB01259-out.748	314759990		1	1	CCC(C)(CNC(=O)N1CCS(=O)CC1)C(=O)O		74	{sulfone-2": [{"curtius-3": [1]}]}"	92.5	3	2	0.499006	-0.4462	17	263.363	1	1	4	66.5089	0	0	C:\Users\Shaba\Desktop\1. DdpMPyPEPhU\3. Enumeration_Docking_Final_Varified\1. Drug Enumeration\2. 15Drugs_Enumeration Outputs	auto_enum_BreastCancer_Tykerb_DB01259-out.maegz	748
54455728 + 316247392 + 300589189 [1/1]	1685	auto_enum_BreastCancer_Tykerb_DB01259-out.749	54455728	316247392	3	1	NCc1cc(I)nc(C(F)F)c1CO	Nc1nnc(Cl)cc1-c1cccnc1	34	{goldberg-1": [1	{"suzuki-2": [2	3]}]}"	124	9	3	0.493754	4.5774	38	517.54	5	0	9	139.146	0	0	C:\Users\Shaba\Desktop\1. DdpMPyPEPhU\3. Enumeration_Docking_Final_Varified\1. Drug Enumeration\2. 15Drugs_Enumeration Outputs	auto_enum_BreastCancer_Tykerb_DB01259-out.maegz	749	300589189	COc1ccc2c(ccn2C[B-](F)(F)F)c1
60175680 + 324320548 [1/1]	1686	auto_enum_BreastCancer_Tykerb_DB01259-out.750	60175680	324320548	2	1	O=C(O)C1CCC(c2nc3ccccc3c(=O)[nH]2)S1	CC(C)c1cc(-n2nccc2N)ccc1O	24	{quinazoline-1": [{"curtius-3": [1]}	2]}"	101.88	5	3	0.491915	5.241	32	446.58	5	2	8	129.68	0	0	C:\Users\Shaba\Desktop\1. DdpMPyPEPhU\3. Enumeration_Docking_Final_Varified\1. Drug Enumeration\2. 15Drugs_Enumeration Outputs	auto_enum_BreastCancer_Tykerb_DB01259-out.maegz	750
315078088 + 313918625 [1/1]	1687	auto_enum_BreastCancer_Tykerb_DB01259-out.751	315078088	313918625	2	1	Cc1cccc(Nc2nnccc2C(N)=S)c1Br	Cn1cc(C(C)(C=O)NC(=O)OC(C)(C)C)c2ccc(Cl)cc21	35	{BOC-deprotection": [{"negishi": [1	2]}]}"	111.85	6	3	0.491641	3.69432	32	444.564	4	1	7	131.898	0	0	C:\Users\Shaba\Desktop\1. DdpMPyPEPhU\3. Enumeration_Docking_Final_Varified\1. Drug Enumeration\2. 15Drugs_Enumeration Outputs	auto_enum_BreastCancer_Tykerb_DB01259-out.maegz	751
259827082 + 48621113 [1/1]	1688	auto_enum_BreastCancer_Tykerb_DB01259-out.752	259827082	48621113	2	1	OC[C@H](O)CNCc1cc(F)cc(Cl)c1	CCCN(C(=O)OC(C)(C)C)c1ccc(B(O)O)c(Cl)c1	44	{BOC-deprotection": [{"suzuki": [1	2]}]}"	64.52	9	4	0.487265	3.4108	25	366.864	2	1	4	100.426	0	0	C:\Users\Shaba\Desktop\1. DdpMPyPEPhU\3. Enumeration_Docking_Final_Varified\1. Drug Enumeration\2. 15Drugs_Enumeration Outputs	auto_enum_BreastCancer_Tykerb_DB01259-out.maegz	752
331404155 + 313108500 + 170739410 [1/2]	1689	auto_enum_BreastCancer_Tykerb_DB01259-out.753	331404155	313108500	3	2	Cc1cccc(Cl)c1-c1cnn2c(N)nc(Cl)nc12	CCCC[Sn](CCCC)(CCCC)c1csc(OC)n1	59	{chan-lam-1": [{"stille": [1	2]}	3]}"	137.39	6	2	0.486581	4.41532	36	546.009	5	0	10	134.681	0	0	C:\Users\Shaba\Desktop\1. DdpMPyPEPhU\3. Enumeration_Docking_Final_Varified\1. Drug Enumeration\2. 15Drugs_Enumeration Outputs	auto_enum_BreastCancer_Tykerb_DB01259-out.maegz	753	170739410	CC1(C)OB(c2ccc(S(N)(=O)=O)c(F)c2)OC1(C)C
13743743 + 50773255 + 330532773 [1/1]	1690	auto_enum_BreastCancer_Tykerb_DB01259-out.754	13743743	50773255	3	1	O=C(O)CCCc1nc2ccc(Br)cc2c(=O)[nH]1	Nc1cc(Br)cc(S(N)(=O)=O)c1	9	{quinazoline-1": [{"curtius-3": [1]}	{"suzuki-2": [2	3]}]}"	133.22	9	3	0.486245	3.7227	32	520.453	3	1	7	131.216	0	0	C:\Users\Shaba\Desktop\1. DdpMPyPEPhU\3. Enumeration_Docking_Final_Varified\1. Drug Enumeration\2. 15Drugs_Enumeration Outputs	auto_enum_BreastCancer_Tykerb_DB01259-out.maegz	754	330532773	COC(C)/C=C/[B-](F)(F)F
38277162 + 107797131 + 2796757 [1/1]	1691	auto_enum_BreastCancer_Tykerb_DB01259-out.755	38277162	107797131	3	1	O=C(O)c1cccc(Br)c1OCC1CCCO1	O=S1(=O)CCNc2cc(Br)c(F)cc21	85	{suzuki": [{"amination-1": [1	2]}	3]}"	122.24	7	2	0.484419	4.1728	40	572.586	5	1	7	142.113	0	0	C:\Users\Shaba\Desktop\1. DdpMPyPEPhU\3. Enumeration_Docking_Final_Varified\1. Drug Enumeration\2. 15Drugs_Enumeration Outputs	auto_enum_BreastCancer_Tykerb_DB01259-out.maegz	755	2796757	CNC(=O)c1cc(F)cc(B(O)O)c1
38180003 + 300600968 + 38598657 [1/1]	1692	auto_enum_BreastCancer_Tykerb_DB01259-out.756	38180003	300600968	3	1	CCCn1nc(C(C)(C)C)c(CO)c1Cl	COc1ccc([B-](F)(F)F)c(F)c1	32	{mitsunobu-1": [{"suzuki-2": [1	2]}	{"curtius-3": [3]}]}"	95.5	10	1	0.484259	5.1461	37	511.642	3	1	7	142.093	0	0	C:\Users\Shaba\Desktop\1. DdpMPyPEPhU\3. Enumeration_Docking_Final_Varified\1. Drug Enumeration\2. 15Drugs_Enumeration Outputs	auto_enum_BreastCancer_Tykerb_DB01259-out.maegz	756	38598657	CCC(C(=O)O)N(C)C(=O)c1ncccc1O
36729250 + 315610338 + 330493049 [1/1]	1693	auto_enum_BreastCancer_Tykerb_DB01259-out.757	36729250	315610338	3	1	CN(CC(=O)O)Cc1nc2ccccc2c(=O)[nH]1	CNCCC(=O)Nc1cc(Br)cc(C(=O)O)c1	9	{quinazoline-1": [{"curtius-3": [1]}	{"suzuki-2": [2	3]}]}"	137.57	10	3	0.483333	4.16482	39	548.047	4	0	8	152.955	0	0	C:\Users\Shaba\Desktop\1. DdpMPyPEPhU\3. Enumeration_Docking_Final_Varified\1. Drug Enumeration\2. 15Drugs_Enumeration Outputs	auto_enum_BreastCancer_Tykerb_DB01259-out.maegz	757	330493049	Cc1cc([B-](F)(F)F)cnc1Cl
50075198 + 39345705 [1/1]	1694	auto_enum_BreastCancer_Tykerb_DB01259-out.758	50075198	39345705	2	1	O=C(O)CCc1ccc2c(=O)[nH]c(N3CCCC3)nc2n1	CCn1cc(NCc2c[nH]c(C)n2)ccc1=O	24	{quinazoline-1": [{"curtius-3": [1]}	2]}"	121.85	8	2	0.482006	2.67762	35	473.585	5	0	9	137.082	0	0	C:\Users\Shaba\Desktop\1. DdpMPyPEPhU\3. Enumeration_Docking_Final_Varified\1. Drug Enumeration\2. 15Drugs_Enumeration Outputs	auto_enum_BreastCancer_Tykerb_DB01259-out.maegz	758
317446694 + 317776476 + 42802548 [1/1]	1695	auto_enum_BreastCancer_Tykerb_DB01259-out.759	317446694	317776476	3	1	O=c1[nH]cnc2cc(Cl)c(F)cc12	COc1cc(B2OC(C)(C)C(C)(C)O2)ccc1NC(=O)c1ccccc1	20	{quinazoline-1": [{"suzuki": [1	2]}	3]}"	126.33	8	3	0.481622	5.4636	38	529.553	5	0	8	142.279	0	0	C:\Users\Shaba\Desktop\1. DdpMPyPEPhU\3. Enumeration_Docking_Final_Varified\1. Drug Enumeration\2. 15Drugs_Enumeration Outputs	auto_enum_BreastCancer_Tykerb_DB01259-out.maegz	759	42802548	NCc1scnc1C(=O)O
303171273 + 324061439 + 300600713 [1/2]	1696	auto_enum_BreastCancer_Tykerb_DB01259-out.760	303171273	324061439	3	2	N/N=C(/NC1CC1)c1ccc(Cl)o1	O=C(c1cnc(Cl)c(Cl)c1)N1CCC(F)(F)CC1	75	{negishi": [1	{"suzuki-2": [2	3]}]}"	109.64	5	2	0.4807	3.95562	35	480.519	5	0	6	126.874	0	0	C:\Users\Shaba\Desktop\1. DdpMPyPEPhU\3. Enumeration_Docking_Final_Varified\1. Drug Enumeration\2. 15Drugs_Enumeration Outputs	auto_enum_BreastCancer_Tykerb_DB01259-out.maegz	760	300600713	Cc1ccc([B-](F)(F)F)cn1
38400488 [1/1]	1697	auto_enum_BreastCancer_Tykerb_DB01259-out.761	38400488		1	1	O=C(O)CNC1CCS(=O)CC1		74	{sulfone-2": [{"curtius-3": [1]}]}"	72.19	2	2	0.480469	-0.9306	11	178.257	1	0	4	43.8659	0	0	C:\Users\Shaba\Desktop\1. DdpMPyPEPhU\3. Enumeration_Docking_Final_Varified\1. Drug Enumeration\2. 15Drugs_Enumeration Outputs	auto_enum_BreastCancer_Tykerb_DB01259-out.maegz	761
313275490 + 45484089 [2/2]	1698	auto_enum_BreastCancer_Tykerb_DB01259-out.762	313275490	45484089	2	2	Cc1c(Cl)ccc(Br)c1CN	COc1cc(B2OC(C)(C)C(C)(C)O2)ccc1NC(=O)OC(C)(C)C	44	{BOC-deprotection": [{"suzuki": [1	2]}]}"	61.27	3	2	0.480132	3.36492	19	276.767	2	0	3	80.4808	0	0	C:\Users\Shaba\Desktop\1. DdpMPyPEPhU\3. Enumeration_Docking_Final_Varified\1. Drug Enumeration\2. 15Drugs_Enumeration Outputs	auto_enum_BreastCancer_Tykerb_DB01259-out.maegz	762
41283596 + 313114135 [1/1]	1699	auto_enum_BreastCancer_Tykerb_DB01259-out.763	41283596	313114135	2	1	Nc1ccc(S(=O)Cc2ccc(I)cc2)cc1	CCCC[Sn](CCCC)(CCCC)c1cc(F)ccn1	15	{sulfone-2": [{"stille": [1	2]}]}"	73.05	4	1	0.479866	3.4438	24	342.395	3	0	4	91.3752	0	0	C:\Users\Shaba\Desktop\1. DdpMPyPEPhU\3. Enumeration_Docking_Final_Varified\1. Drug Enumeration\2. 15Drugs_Enumeration Outputs	auto_enum_BreastCancer_Tykerb_DB01259-out.maegz	763
36500023 + 313088810 + 527382 [1/1]	1700	auto_enum_BreastCancer_Tykerb_DB01259-out.764	36500023	313088810	3	1	Nc1nc(C2CC2)nc(Cl)c1F	CCCC[Sn](CCCC)(CCCC)c1occc1C=O	59	{chan-lam-1": [{"stille": [1	2]}	3]}"	85.09	6	1	0.47966	4.3999	28	387.317	4	0	6	92.0827	0	0	C:\Users\Shaba\Desktop\1. DdpMPyPEPhU\3. Enumeration_Docking_Final_Varified\1. Drug Enumeration\2. 15Drugs_Enumeration Outputs	auto_enum_BreastCancer_Tykerb_DB01259-out.maegz	764	527382	O=Cc1ccc(F)c(B(O)O)c1F
330834217 + 53994826 [1/1]	1701	auto_enum_BreastCancer_Tykerb_DB01259-out.765	330834217	53994826	2	1	Cc1cncc(Cl)c1-n1nc(S(C)(=O)=O)c(C(=O)O)c1Cl	O=C(O)c1cnc2[nH]cc(-c3ccccc3)c2c1	63	{goldberg-1": [{"curtius-3": [1]}	{"curtius-3": [2]}]}"	131.58	5	3	0.47931	4.50172	34	493.98	5	0	8	133.441	0	0	C:\Users\Shaba\Desktop\1. DdpMPyPEPhU\3. Enumeration_Docking_Final_Varified\1. Drug Enumeration\2. 15Drugs_Enumeration Outputs	auto_enum_BreastCancer_Tykerb_DB01259-out.maegz	765
60175680 + 315654341 [1/1]	1702	auto_enum_BreastCancer_Tykerb_DB01259-out.766	60175680	315654341	2	1	O=C(O)C1CCC(c2nc3ccccc3c(=O)[nH]2)S1	CNCC1CCCN1Cc1ccoc1C(=O)OC	24	{quinazoline-1": [{"curtius-3": [1]}	2]}"	97.72	7	1	0.477812	3.9631	34	481.622	5	3	9	133.829	0	0	C:\Users\Shaba\Desktop\1. DdpMPyPEPhU\3. Enumeration_Docking_Final_Varified\1. Drug Enumeration\2. 15Drugs_Enumeration Outputs	auto_enum_BreastCancer_Tykerb_DB01259-out.maegz	766
313195468 + 331034925 [2/2]	1703	auto_enum_BreastCancer_Tykerb_DB01259-out.767	313195468	331034925	2	2	O=C(O)Cc1ccc(Br)c(I)c1F	Cc1nccc(-n2nc(C(=O)O)c3c2CC2CC32)c1F	39	{amination-1": [{"curtius-3": [1]}	{"curtius-3": [2]}]}"	68.76	4	2	0.47654	4.32042	28	493.299	5	2	5	110.897	0	0	C:\Users\Shaba\Desktop\1. DdpMPyPEPhU\3. Enumeration_Docking_Final_Varified\1. Drug Enumeration\2. 15Drugs_Enumeration Outputs	auto_enum_BreastCancer_Tykerb_DB01259-out.maegz	767
313195468 + 331034925 [1/2]	1704	auto_enum_BreastCancer_Tykerb_DB01259-out.768	313195468	331034925	2	2	O=C(O)Cc1ccc(Br)c(I)c1F	Cc1nccc(-n2nc(C(=O)O)c3c2CC2CC32)c1F	39	{amination-1": [{"curtius-3": [1]}	{"curtius-3": [2]}]}"	68.76	4	2	0.475978	4.47832	28	446.299	5	2	5	105.88	0	0	C:\Users\Shaba\Desktop\1. DdpMPyPEPhU\3. Enumeration_Docking_Final_Varified\1. Drug Enumeration\2. 15Drugs_Enumeration Outputs	auto_enum_BreastCancer_Tykerb_DB01259-out.maegz	768
13742659 + 42262417 + 303174569 [1/1]	1705	auto_enum_BreastCancer_Tykerb_DB01259-out.769	13742659	42262417	3	1	O=C(O)c1ccc2c(=O)[nH]c(S)nc2c1	CNC(=O)C1CNCCN1Cc1cc(Cl)cs1	9	{quinazoline-1": [{"curtius-3": [1]}	{"suzuki-2": [2	3]}]}"	100.27	5	3	0.475896	3.1225	33	497.675	5	1	10	137.107	0	0	C:\Users\Shaba\Desktop\1. DdpMPyPEPhU\3. Enumeration_Docking_Final_Varified\1. Drug Enumeration\2. 15Drugs_Enumeration Outputs	auto_enum_BreastCancer_Tykerb_DB01259-out.maegz	769	303174569	F[B-](F)(F)c1ccns1
37891986 + 330492027 + 51158518 [1/1]	1706	auto_enum_BreastCancer_Tykerb_DB01259-out.770	37891986	330492027	3	1	CNC1CCN(c2ccc(F)cc2Cl)C1	Fc1cnc(Cl)c([B-](F)(F)F)c1	97	{goldberg-1": [{"suzuki-2": [1	2]}	3]}"	56.76	9	1	0.475638	5.241	39	536.671	5	1	7	151.948	0	0	C:\Users\Shaba\Desktop\1. DdpMPyPEPhU\3. Enumeration_Docking_Final_Varified\1. Drug Enumeration\2. 15Drugs_Enumeration Outputs	auto_enum_BreastCancer_Tykerb_DB01259-out.maegz	770	51158518	CCCN1CCC(Nc2cccnc2OC)CC1
331404155 + 313108500 + 170739410 [2/2]	1707	auto_enum_BreastCancer_Tykerb_DB01259-out.771	331404155	313108500	3	2	Cc1cccc(Cl)c1-c1cnn2c(N)nc(Cl)nc12	CCCC[Sn](CCCC)(CCCC)c1csc(OC)n1	59	{chan-lam-1": [{"stille": [1	2]}	3]}"	137.39	6	2	0.475476	4.41532	36	546.009	5	0	10	134.681	0	0	C:\Users\Shaba\Desktop\1. DdpMPyPEPhU\3. Enumeration_Docking_Final_Varified\1. Drug Enumeration\2. 15Drugs_Enumeration Outputs	auto_enum_BreastCancer_Tykerb_DB01259-out.maegz	771	170739410	CC1(C)OB(c2ccc(S(N)(=O)=O)c(F)c2)OC1(C)C
324352077 + 41853625 + 300558774 [1/2]	1708	auto_enum_BreastCancer_Tykerb_DB01259-out.772	324352077	41853625	3	2	CCCc1nn(CCC)c(C(=O)NC)c1Cl	Cc1nc(Cc2ccccn2)nc(Cl)c1Br	75	{negishi": [1	{"suzuki-2": [2	3]}]}"	103.41	10	1	0.474652	4.88032	38	514.678	4	0	8	149	0	0	C:\Users\Shaba\Desktop\1. DdpMPyPEPhU\3. Enumeration_Docking_Final_Varified\1. Drug Enumeration\2. 15Drugs_Enumeration Outputs	auto_enum_BreastCancer_Tykerb_DB01259-out.maegz	772	300558774	CC(C)c1nn(C)cc1[B-](F)(F)F
313275490 + 45484089 [1/2]	1709	auto_enum_BreastCancer_Tykerb_DB01259-out.773	313275490	45484089	2	2	Cc1c(Cl)ccc(Br)c1CN	COc1cc(B2OC(C)(C)C(C)(C)O2)ccc1NC(=O)OC(C)(C)C	44	{BOC-deprotection": [{"suzuki": [1	2]}]}"	61.27	3	2	0.474501	3.47402	19	321.218	2	0	3	83.1708	0	0	C:\Users\Shaba\Desktop\1. DdpMPyPEPhU\3. Enumeration_Docking_Final_Varified\1. Drug Enumeration\2. 15Drugs_Enumeration Outputs	auto_enum_BreastCancer_Tykerb_DB01259-out.maegz	773
324352077 + 41853625 + 300558774 [2/2]	1710	auto_enum_BreastCancer_Tykerb_DB01259-out.774	324352077	41853625	3	2	CCCc1nn(CCC)c(C(=O)NC)c1Cl	Cc1nc(Cc2ccccn2)nc(Cl)c1Br	75	{negishi": [1	{"suzuki-2": [2	3]}]}"	103.41	10	1	0.474295	4.88032	38	514.678	4	0	8	149	0	0	C:\Users\Shaba\Desktop\1. DdpMPyPEPhU\3. Enumeration_Docking_Final_Varified\1. Drug Enumeration\2. 15Drugs_Enumeration Outputs	auto_enum_BreastCancer_Tykerb_DB01259-out.maegz	774	300558774	CC(C)c1nn(C)cc1[B-](F)(F)F
96269973 + 304060537 + 315907885 [3/3]	1711	auto_enum_BreastCancer_Tykerb_DB01259-out.775	96269973	304060537	3	3	CC(Cl)c1nc(Cl)c(I)c(Cl)n1	CCC1COCCN1C[B-](F)(F)F	71	{ether-3": [{"suzuki-2": [1	2]}	3]}"	82.49	8	0	0.474232	5.2766	36	556.56	4	3	9	143.231	0	0	C:\Users\Shaba\Desktop\1. DdpMPyPEPhU\3. Enumeration_Docking_Final_Varified\1. Drug Enumeration\2. 15Drugs_Enumeration Outputs	auto_enum_BreastCancer_Tykerb_DB01259-out.maegz	775	315907885	COc1nccnc1C1(O)CSCC(C)(C)C1
2864790 + 330845832 [1/1]	1712	auto_enum_BreastCancer_Tykerb_DB01259-out.776	2864790	330845832	2	1	O=C(O)c1ccc2c(=O)[nH]c(CN3CCOCC3)nc2c1	CN1CCCC(n2nc(C(C)(C)C)c(CN)c2Br)C1	24	{quinazoline-1": [{"curtius-3": [1]}	2]}"	97.36	6	2	0.473839	4.1795	37	571.568	5	1	9	151.768	0	0	C:\Users\Shaba\Desktop\1. DdpMPyPEPhU\3. Enumeration_Docking_Final_Varified\1. Drug Enumeration\2. 15Drugs_Enumeration Outputs	auto_enum_BreastCancer_Tykerb_DB01259-out.maegz	776
261394117 + 336468137 [1/1]	1713	auto_enum_BreastCancer_Tykerb_DB01259-out.777	261394117	336468137	2	1	CN(CCC(=O)O)CC1Cc2cc(Br)ccc2O1	Cc1ccc(C)c2c(C(=O)O)cc(-c3ccncc3)nc12	63	{goldberg-1": [{"curtius-3": [1]}	{"curtius-3": [2]}]}"	76.3	7	2	0.473616	4.85124	34	453.59	5	1	6	138.844	0	0	C:\Users\Shaba\Desktop\1. DdpMPyPEPhU\3. Enumeration_Docking_Final_Varified\1. Drug Enumeration\2. 15Drugs_Enumeration Outputs	auto_enum_BreastCancer_Tykerb_DB01259-out.maegz	777
1082454 + 27468164 [1/1]	1714	auto_enum_BreastCancer_Tykerb_DB01259-out.778	1082454	27468164	2	1	CCOC(=O)C1=C(CCl)NC(=O)NC1c1ccccc1Cl	CC(C)(C)OC(=O)N1CCC(Nc2ccc(F)cc2F)CC1	11	{BOC-deprotection": [{"goldberg-1": [1	2]}]}"	82.7	7	3	0.473531	4.2648	35	504.965	4	1	5	129.618	0	0	C:\Users\Shaba\Desktop\1. DdpMPyPEPhU\3. Enumeration_Docking_Final_Varified\1. Drug Enumeration\2. 15Drugs_Enumeration Outputs	auto_enum_BreastCancer_Tykerb_DB01259-out.maegz	778
313961539 + 323919075 [1/1]	1715	auto_enum_BreastCancer_Tykerb_DB01259-out.779	313961539	323919075	2	1	CC(C)(C)OC(=O)Nc1ccc(Cl)cc1CCO	Cc1cc(O)cc(CN2CCNCC2)c1	10	{BOC-deprotection": [{"mitsunobu-1": [1	2]}]}"	50.52	6	2	0.473265	3.25732	25	359.901	3	0	4	104.389	0	0	C:\Users\Shaba\Desktop\1. DdpMPyPEPhU\3. Enumeration_Docking_Final_Varified\1. Drug Enumeration\2. 15Drugs_Enumeration Outputs	auto_enum_BreastCancer_Tykerb_DB01259-out.maegz	779
331114632 + 313537827 + 97274878 [1/1]	1716	auto_enum_BreastCancer_Tykerb_DB01259-out.780	331114632	313537827	3	1	Nc1ncnc2c(I)c(C(F)F)nn12	CCCC[Sn](CCCC)(CCCC)c1ccc(C(F)(F)F)o1	51	{chan-lam-1": [{"stille": [1	2]}	3]}"	68.25	4	1	0.473209	5.3625	30	431.271	4	0	6	88.0837	0	0	C:\Users\Shaba\Desktop\1. DdpMPyPEPhU\3. Enumeration_Docking_Final_Varified\1. Drug Enumeration\2. 15Drugs_Enumeration Outputs	auto_enum_BreastCancer_Tykerb_DB01259-out.maegz	780	97274878	CC1(C)COB(c2ccc(F)cc2F)OC1
96269973 + 304060537 + 315907885 [1/3]	1717	auto_enum_BreastCancer_Tykerb_DB01259-out.781	96269973	304060537	3	3	CC(Cl)c1nc(Cl)c(I)c(Cl)n1	CCC1COCCN1C[B-](F)(F)F	71	{ether-3": [{"suzuki-2": [1	2]}	3]}"	82.49	8	0	0.471761	5.2766	36	556.56	4	3	9	143.231	0	0	C:\Users\Shaba\Desktop\1. DdpMPyPEPhU\3. Enumeration_Docking_Final_Varified\1. Drug Enumeration\2. 15Drugs_Enumeration Outputs	auto_enum_BreastCancer_Tykerb_DB01259-out.maegz	781	315907885	COc1nccnc1C1(O)CSCC(C)(C)C1
93430123 + 39867810 [1/1]	1718	auto_enum_BreastCancer_Tykerb_DB01259-out.782	93430123	39867810	2	1	O=C(O)c1cc(O)c(O)cn1	OB(O)c1cccc(COC2CCOC2)c1	91	{chan-lam-1": [{"curtius-3": [1]}	2]}"	83.84	5	3	0.470653	2.5419	22	302.33	3	1	6	81.3043	0	0	C:\Users\Shaba\Desktop\1. DdpMPyPEPhU\3. Enumeration_Docking_Final_Varified\1. Drug Enumeration\2. 15Drugs_Enumeration Outputs	auto_enum_BreastCancer_Tykerb_DB01259-out.maegz	782
43216964 + 330781964 + 41063118 [1/2]	1719	auto_enum_BreastCancer_Tykerb_DB01259-out.783	43216964	330781964	3	2	Nc1nc(Cl)c2cc(Br)sc2n1	CCCC[Sn](CCCC)(CCCC)c1cc(=O)n(C)cn1	51	{chan-lam-1": [{"stille": [1	2]}	3]}"	91.16	9	1	0.470112	5.07192	33	530.448	4	0	9	134.654	0	0	C:\Users\Shaba\Desktop\1. DdpMPyPEPhU\3. Enumeration_Docking_Final_Varified\1. Drug Enumeration\2. 15Drugs_Enumeration Outputs	auto_enum_BreastCancer_Tykerb_DB01259-out.maegz	783	41063118	CCOCCCOc1ccc(B(O)O)cc1C
277347619 + 315698896 + 313108254 [1/1]	1720	auto_enum_BreastCancer_Tykerb_DB01259-out.784	277347619	315698896	3	1	Cc1nc([C@@H]2CNC[C@H]2O)c(Br)[nH]1	CC(C)CN(C)C(C)c1ccc(F)cc1O	95	{stille": [{"mitsunobu-1": [1	2]}	3]}"	83.37	8	2	0.470046	4.35012	36	491.615	5	3	7	137.615	0	0	C:\Users\Shaba\Desktop\1. DdpMPyPEPhU\3. Enumeration_Docking_Final_Varified\1. Drug Enumeration\2. 15Drugs_Enumeration Outputs	auto_enum_BreastCancer_Tykerb_DB01259-out.maegz	784	313108254	CCCC[Sn](CCCC)(CCCC)c1ccn2ncnc2c1
261966312 + 54342880 + 303229086 [1/1]	1721	auto_enum_BreastCancer_Tykerb_DB01259-out.785	261966312	54342880	3	1	CNCC1CC1c1c(F)cccc1Br	Nc1cc(I)nc(CC(=O)O)c1C(F)F	34	{goldberg-1": [1	{"suzuki-2": [2	3]}]}"	92.07	9	3	0.468732	4.2524	33	459.472	4	2	6	117.193	0	0	C:\Users\Shaba\Desktop\1. DdpMPyPEPhU\3. Enumeration_Docking_Final_Varified\1. Drug Enumeration\2. 15Drugs_Enumeration Outputs	auto_enum_BreastCancer_Tykerb_DB01259-out.maegz	785	303229086	Cn1cncc1[B-](F)(F)F
4869902 + 313492475 [1/1]	1722	auto_enum_BreastCancer_Tykerb_DB01259-out.786	4869902	313492475	2	1	COC(=O)c1sccc1-c1ccc(COC(=O)c2ccc(Cl)cc2)o1	COc1cc(OC)cc(C2CNCCN2C(=O)OC(C)(C)C)c1	2	{BOC-deprotection": [{"amination-1": [1	2]}]}"	99.47	9	1	0.468418	5.3198	40	562.644	5	1	10	151.425	0	0	C:\Users\Shaba\Desktop\1. DdpMPyPEPhU\3. Enumeration_Docking_Final_Varified\1. Drug Enumeration\2. 15Drugs_Enumeration Outputs	auto_enum_BreastCancer_Tykerb_DB01259-out.maegz	786
4900868 + 313106706 [1/2]	1723	auto_enum_BreastCancer_Tykerb_DB01259-out.787	4900868	313106706	2	2	O=S(CCCCS(=O)c1ccc(Cl)cc1)c1ccc(Cl)cc1	CCCC[Sn](CCCC)(CCCC)c1ccncc1C=O	86	{sulfone-2": [{"stille": [1	2]}]}"	81.17	9	0	0.468062	4.5762	30	461.992	3	1	5	119.075	0	0	C:\Users\Shaba\Desktop\1. DdpMPyPEPhU\3. Enumeration_Docking_Final_Varified\1. Drug Enumeration\2. 15Drugs_Enumeration Outputs	auto_enum_BreastCancer_Tykerb_DB01259-out.maegz	787
4900868 + 313106706 [2/2]	1724	auto_enum_BreastCancer_Tykerb_DB01259-out.788	4900868	313106706	2	2	O=S(CCCCS(=O)c1ccc(Cl)cc1)c1ccc(Cl)cc1	CCCC[Sn](CCCC)(CCCC)c1ccncc1C=O	86	{sulfone-2": [{"stille": [1	2]}]}"	81.17	9	0	0.468062	4.5762	30	461.992	3	1	5	119.075	0	0	C:\Users\Shaba\Desktop\1. DdpMPyPEPhU\3. Enumeration_Docking_Final_Varified\1. Drug Enumeration\2. 15Drugs_Enumeration Outputs	auto_enum_BreastCancer_Tykerb_DB01259-out.maegz	788
331302535 + 324099707 [1/1]	1725	auto_enum_BreastCancer_Tykerb_DB01259-out.789	331302535	324099707	2	1	Cc1nn2c(N)cc(C3CCOC3)nc2c1C(=O)O	CCCOc1ccc(F)c(B2OC(C)(C)C(C)(C)O2)c1	91	{chan-lam-1": [{"curtius-3": [1]}	2]}"	86.7	6	2	0.46779	3.79532	28	385.443	4	1	7	105.782	0	0	C:\Users\Shaba\Desktop\1. DdpMPyPEPhU\3. Enumeration_Docking_Final_Varified\1. Drug Enumeration\2. 15Drugs_Enumeration Outputs	auto_enum_BreastCancer_Tykerb_DB01259-out.maegz	789
314172810 + 330743622 [1/1]	1726	auto_enum_BreastCancer_Tykerb_DB01259-out.790	314172810	330743622	2	1	CCN(Cc1cc(C(=O)O)ccc1OC)C(C)C	CCc1cc(C=O)cc(B(O)O)c1	23	{chan-lam-1": [{"curtius-3": [1]}	2]}"	41.57	9	1	0.467259	5.044	26	354.494	2	0	4	108.704	0	0	C:\Users\Shaba\Desktop\1. DdpMPyPEPhU\3. Enumeration_Docking_Final_Varified\1. Drug Enumeration\2. 15Drugs_Enumeration Outputs	auto_enum_BreastCancer_Tykerb_DB01259-out.maegz	790
37432694 + 107464286 + 300674582 [1/1]	1727	auto_enum_BreastCancer_Tykerb_DB01259-out.791	37432694	107464286	3	1	C=CCNc1ccc(Cl)c(C(=O)O)n1	O=C(Nc1cc(F)ccc1Br)C1CCC1	78	{goldberg-1": [1	{"suzuki-2": [2	3]}]}"	108.56	8	2	0.467045	5.25344	34	464.497	4	0	6	125.741	0	0	C:\Users\Shaba\Desktop\1. DdpMPyPEPhU\3. Enumeration_Docking_Final_Varified\1. Drug Enumeration\2. 15Drugs_Enumeration Outputs	auto_enum_BreastCancer_Tykerb_DB01259-out.maegz	791	300674582	Cc1noc(C)c1[B-](F)(F)F
71141175 + 315273033 [1/1]	1728	auto_enum_BreastCancer_Tykerb_DB01259-out.792	71141175	315273033	2	1	COC1CC(C(=O)O)N(C(=O)c2ccc(Br)o2)C1	COCCCOc1ccc(C)cc1[B-](F)(F)F	58	{suzuki-2": [{"curtius-3": [1]}	2]}"	87.16	8	1	0.466798	2.81602	28	388.464	3	2	6	105.295	0	0	C:\Users\Shaba\Desktop\1. DdpMPyPEPhU\3. Enumeration_Docking_Final_Varified\1. Drug Enumeration\2. 15Drugs_Enumeration Outputs	auto_enum_BreastCancer_Tykerb_DB01259-out.maegz	792
276932982 + 42337245 + 33582283 [1/2]	1729	auto_enum_BreastCancer_Tykerb_DB01259-out.793	276932982	42337245	3	2	O=C(O)C1CNCC1c1coc(Br)c1	Nc1ccc(Cl)cc1SCc1ccncc1Cl	82	{negishi": [{"curtius-3": [1]}	{"ether-3": [2	3]}]}"	128.01	7	4	0.466667	4.2343	35	488.617	6	2	8	136.627	0	0	C:\Users\Shaba\Desktop\1. DdpMPyPEPhU\3. Enumeration_Docking_Final_Varified\1. Drug Enumeration\2. 15Drugs_Enumeration Outputs	auto_enum_BreastCancer_Tykerb_DB01259-out.maegz	793	33582283	Oc1n[nH]c2c1CCC2
261318551 + 313565916 + 96140863 [1/1]	1730	auto_enum_BreastCancer_Tykerb_DB01259-out.794	261318551	313565916	3	1	CNCC1COCCN1Cc1c(Cl)cccc1Cl	Cc1cccc(NC(C)c2ccoc2)c1	85	{suzuki": [{"amination-1": [1	2]}	3]}"	92.1	9	2	0.466321	5.30042	42	567.69	6	2	8	163.182	0	0	C:\Users\Shaba\Desktop\1. DdpMPyPEPhU\3. Enumeration_Docking_Final_Varified\1. Drug Enumeration\2. 15Drugs_Enumeration Outputs	auto_enum_BreastCancer_Tykerb_DB01259-out.maegz	794	96140863	O=C1COc2ncc(B(O)O)cc2N1
331348154 + 300574142 [1/1]	1731	auto_enum_BreastCancer_Tykerb_DB01259-out.795	331348154	300574142	2	1	O=C(O)c1cnc2c(-c3ccccc3)c(C3CCCCC3)nn2c1Cl	CS(=O)(=O)C1CSCCN1C[B-](F)(F)F	58	{suzuki-2": [{"curtius-3": [1]}	2]}"	93.59	5	1	0.465478	3.9457	33	485.679	5	1	8	135.028	0	0	C:\Users\Shaba\Desktop\1. DdpMPyPEPhU\3. Enumeration_Docking_Final_Varified\1. Drug Enumeration\2. 15Drugs_Enumeration Outputs	auto_enum_BreastCancer_Tykerb_DB01259-out.maegz	795
96694518 [1/1]	1732	auto_enum_BreastCancer_Tykerb_DB01259-out.796	96694518		1	1	CS(=O)c1ccc(F)c(C(=O)O)c1		74	{sulfone-2": [{"curtius-3": [1]}]}"	60.16	1	1	0.465209	0.8114	12	189.211	1	0	3	43.9222	0	0	C:\Users\Shaba\Desktop\1. DdpMPyPEPhU\3. Enumeration_Docking_Final_Varified\1. Drug Enumeration\2. 15Drugs_Enumeration Outputs	auto_enum_BreastCancer_Tykerb_DB01259-out.maegz	796
315281493 + 262339737 + 303210996 [1/1]	1733	auto_enum_BreastCancer_Tykerb_DB01259-out.797	315281493	262339737	3	1	CC(O)(CNCc1cccs1)C(=O)O	CN(c1ncnc(Cl)c1Br)C(C)(C)CO	98	{5-het-arylation": [{"curtius-3": [1]}	{"suzuki-2": [2	3]}]}"	125.99	9	4	0.464706	2.6122	36	519.712	4	2	10	142.142	0	0	C:\Users\Shaba\Desktop\1. DdpMPyPEPhU\3. Enumeration_Docking_Final_Varified\1. Drug Enumeration\2. 15Drugs_Enumeration Outputs	auto_enum_BreastCancer_Tykerb_DB01259-out.maegz	797	303210996	F[B-](F)(F)C1CCOC2(CCOCC2)C1
54863206 + 315086197 [1/1]	1734	auto_enum_BreastCancer_Tykerb_DB01259-out.798	54863206	315086197	2	1	CC(C)(C)OC(=O)N1CCN(Cc2noc3ccc(Cl)cc23)CC1	CC(C)(C)Nc1c(C(=O)O)cnc2ccccc12	2	{BOC-deprotection": [{"amination-1": [1	2]}]}"	94.73	5	2	0.464659	4.416	34	459.55	5	0	7	132.75	0	0	C:\Users\Shaba\Desktop\1. DdpMPyPEPhU\3. Enumeration_Docking_Final_Varified\1. Drug Enumeration\2. 15Drugs_Enumeration Outputs	auto_enum_BreastCancer_Tykerb_DB01259-out.maegz	798
324601194 + 44684857 + 25039608 [1/1]	1735	auto_enum_BreastCancer_Tykerb_DB01259-out.799	324601194	44684857	3	1	CSc1cnn(-c2cncc(F)c2)c1Cl	CCO[Si](OCC)(OCC)c1cc(C)cc(Cl)c1	8	{amination-1": [{"hiyama-1": [1	2]}	3]}"	81.07	5	2	0.463743	5.17822	33	461.522	5	0	7	127.12	0	0	C:\Users\Shaba\Desktop\1. DdpMPyPEPhU\3. Enumeration_Docking_Final_Varified\1. Drug Enumeration\2. 15Drugs_Enumeration Outputs	auto_enum_BreastCancer_Tykerb_DB01259-out.maegz	799	25039608	Nc1cccc2c1NC(=O)CO2
303171273 + 324061439 + 300600713 [2/2]	1736	auto_enum_BreastCancer_Tykerb_DB01259-out.800	303171273	324061439	3	2	N/N=C(/NC1CC1)c1ccc(Cl)o1	O=C(c1cnc(Cl)c(Cl)c1)N1CCC(F)(F)CC1	75	{negishi": [1	{"suzuki-2": [2	3]}]}"	109.64	5	2	0.463576	3.95562	35	480.519	5	0	6	126.874	0	0	C:\Users\Shaba\Desktop\1. DdpMPyPEPhU\3. Enumeration_Docking_Final_Varified\1. Drug Enumeration\2. 15Drugs_Enumeration Outputs	auto_enum_BreastCancer_Tykerb_DB01259-out.maegz	800	300600713	Cc1ccc([B-](F)(F)F)cn1
313926066 + 320430602 + 330436470 [1/1]	1737	auto_enum_BreastCancer_Tykerb_DB01259-out.801	313926066	320430602	3	1	COC1(Cc2ccc(Br)nc2)CNC1	Cc1nc2ccc(B3OC(C)(C)C(C)(C)O3)cc2c(=O)[nH]1	20	{quinazoline-1": [{"suzuki": [1	2]}	3]}"	129.32	7	4	0.529073	3.38792	35	467.537	6	0	8	133.272	0	0	C:\Users\Shaba\Desktop\1. DdpMPyPEPhU\3. Enumeration_Docking_Final_Varified\1. Drug Enumeration\2. 15Drugs_Enumeration Outputs	auto_enum_BreastCancer_Tykerb_DB01259-out.maegz	801	330436470	Nc1nnc(-c2ccc[nH]2)[nH]1
13356913 + 44685069 + 38679584 [2/2]	1738	auto_enum_BreastCancer_Tykerb_DB01259-out.802	13356913	44685069	3	2	O=c1[nH]cnc2c(Cl)cc(Cl)cc12	CCO[Si](OCC)(OCC)c1ccccc1C1OCCO1	81	{quinazoline-1": [{"hiyama-1": [1	2]}	3]}"	108.39	8	1	0.523359	3.9626	36	506.994	5	1	8	137.475	0	0	C:\Users\Shaba\Desktop\1. DdpMPyPEPhU\3. Enumeration_Docking_Final_Varified\1. Drug Enumeration\2. 15Drugs_Enumeration Outputs	auto_enum_BreastCancer_Tykerb_DB01259-out.maegz	802	38679584	CNC(C)(CCn1ccnc1)C(N)=O
13356913 + 44685069 + 38679584 [1/2]	1739	auto_enum_BreastCancer_Tykerb_DB01259-out.803	13356913	44685069	3	2	O=c1[nH]cnc2c(Cl)cc(Cl)cc12	CCO[Si](OCC)(OCC)c1ccccc1C1OCCO1	81	{quinazoline-1": [{"hiyama-1": [1	2]}	3]}"	108.39	8	1	0.521442	3.9626	36	506.994	5	1	8	137.475	0	0	C:\Users\Shaba\Desktop\1. DdpMPyPEPhU\3. Enumeration_Docking_Final_Varified\1. Drug Enumeration\2. 15Drugs_Enumeration Outputs	auto_enum_BreastCancer_Tykerb_DB01259-out.maegz	803	38679584	CNC(C)(CCn1ccnc1)C(N)=O
300030100 + 44685053 + 315999472 [1/1]	1740	auto_enum_BreastCancer_Tykerb_DB01259-out.804	300030100	44685053	3	1	CCNCc1nc2cc(Cl)ccc2c(=O)[nH]1	CCO[Si](OCC)(OCC)c1cc(C)cc(C)c1	81	{quinazoline-1": [{"hiyama-1": [1	2]}	3]}"	121.37	9	3	0.520235	4.45906	40	561.712	5	0	8	159.02	0	0	C:\Users\Shaba\Desktop\1. DdpMPyPEPhU\3. Enumeration_Docking_Final_Varified\1. Drug Enumeration\2. 15Drugs_Enumeration Outputs	auto_enum_BreastCancer_Tykerb_DB01259-out.maegz	804	315999472	Cc1cc(N)cnc1NS(=O)(=O)N1CCOCC1
31521978 + 42567727 [1/1]	1741	auto_enum_BreastCancer_Tykerb_DB01259-out.805	31521978	42567727	2	1	CN1CCN(Cc2nc3cc(C(=O)O)ccc3c(=O)[nH]2)CC1	CC1(C)CCCC1Nc1cccc(CO)c1	24	{quinazoline-1": [{"curtius-3": [1]}	2]}"	81.75	6	2	0.519054	4.1685	35	474.653	5	1	7	142.648	0	0	C:\Users\Shaba\Desktop\1. DdpMPyPEPhU\3. Enumeration_Docking_Final_Varified\1. Drug Enumeration\2. 15Drugs_Enumeration Outputs	auto_enum_BreastCancer_Tykerb_DB01259-out.maegz	805
75509600 + 45488456 + 261699662 [1/1]	1742	auto_enum_BreastCancer_Tykerb_DB01259-out.806	75509600	45488456	3	1	O=c1[nH]cnc2ccc(Br)nc12	CCCOc1ncc(C)cc1B(O)O	20	{quinazoline-1": [{"suzuki": [1	2]}	3]}"	85.73	10	0	0.51547	4.79912	39	528.657	5	1	9	152.485	0	0	C:\Users\Shaba\Desktop\1. DdpMPyPEPhU\3. Enumeration_Docking_Final_Varified\1. Drug Enumeration\2. 15Drugs_Enumeration Outputs	auto_enum_BreastCancer_Tykerb_DB01259-out.maegz	806	261699662	COCc1cccc(NCC2CN(C)CCO2)c1
324191655 + 314234286 [1/1]	1743	auto_enum_BreastCancer_Tykerb_DB01259-out.807	324191655	314234286	2	1	O=C(O)c1nc2ccc(F)cc2c(=O)[nH]1	Cc1ncsc1CNc1ccc(S(C)(=O)=O)cc1	18	{quinazoline-1": [{"curtius-3": [1]}	2]}"	102.07	5	1	0.515333	3.85782	30	443.529	4	0	8	116.154	0	0	C:\Users\Shaba\Desktop\1. DdpMPyPEPhU\3. Enumeration_Docking_Final_Varified\1. Drug Enumeration\2. 15Drugs_Enumeration Outputs	auto_enum_BreastCancer_Tykerb_DB01259-out.maegz	807
331480181 + 49274685 [2/2]	1744	auto_enum_BreastCancer_Tykerb_DB01259-out.808	331480181	49274685	2	2	Cc1cc(Cl)nc(-c2c(C(C)(C)C)nn3c(N)c(C(=O)O)cnc23)c1	Cn1cnc2cccc(B(O)O)c21	23	{chan-lam-1": [{"curtius-3": [1]}	2]}"	98.95	3	2	0.51522	5.26312	33	460.973	5	0	8	133.074	0	0	C:\Users\Shaba\Desktop\1. DdpMPyPEPhU\3. Enumeration_Docking_Final_Varified\1. Drug Enumeration\2. 15Drugs_Enumeration Outputs	auto_enum_BreastCancer_Tykerb_DB01259-out.maegz	808
300517873 + 484090 + 314381895 [2/2]	1745	auto_enum_BreastCancer_Tykerb_DB01259-out.809	300517873	484090	3	2	Cc1cccc(Cl)c1C(N)C(=O)O	Cc1nc2ccccc2c(=O)[nH]1	68	{negishi": [{"curtius-3": [1]}	{"quinazoline-1": [2	3]}]}"	132.86	6	3	0.509855	4.54014	36	476.588	5	0	8	144.293	0	0	C:\Users\Shaba\Desktop\1. DdpMPyPEPhU\3. Enumeration_Docking_Final_Varified\1. Drug Enumeration\2. 15Drugs_Enumeration Outputs	auto_enum_BreastCancer_Tykerb_DB01259-out.maegz	809	314381895	Nc1cncc(NCc2ccc(Cl)cc2)n1
75510585 + 44685127 + 25590029 [1/1]	1746	auto_enum_BreastCancer_Tykerb_DB01259-out.810	75510585	44685127	3	1	O=c1[nH]cnc2c(F)ccc(Br)c12	CCO[Si](OCC)(OCC)c1cc(F)ccc1OC	81	{quinazoline-1": [{"hiyama-1": [1	2]}	3]}"	75.72	5	2	0.509571	4.6127	28	381.386	4	0	5	102.69	0	0	C:\Users\Shaba\Desktop\1. DdpMPyPEPhU\3. Enumeration_Docking_Final_Varified\1. Drug Enumeration\2. 15Drugs_Enumeration Outputs	auto_enum_BreastCancer_Tykerb_DB01259-out.maegz	810	25590029	CCc1cc(N)[nH]n1
50281281 + 40503117 + 300503510 [1/2]	1747	auto_enum_BreastCancer_Tykerb_DB01259-out.811	50281281	40503117	3	2	N#Cc1nc(Cl)c2cc[nH]c2n1	Cn1ccnc1C(=O)c1cc(N)c(Cl)c(Cl)c1	78	{goldberg-1": [1	{"suzuki-2": [2	3]}]}"	132.51	5	3	0.508249	4.56368	34	469.892	5	0	8	127.08	0	0	C:\Users\Shaba\Desktop\1. DdpMPyPEPhU\3. Enumeration_Docking_Final_Varified\1. Drug Enumeration\2. 15Drugs_Enumeration Outputs	auto_enum_BreastCancer_Tykerb_DB01259-out.maegz	811	300503510	Oc1ccc([B-](F)(F)F)cc1
114815053 + 37749 + 266064852 [1/1]	1748	auto_enum_BreastCancer_Tykerb_DB01259-out.812	114815053	37749	3	1	Cc1cc2nc[nH]c(=O)c2c(C)c1Br	c1ccc([Si]23OCCN(CCO2)CCO3)cc1	81	{quinazoline-1": [{"hiyama-1": [1	2]}	3]}"	79.97	6	1	0.507823	4.93994	32	428.54	5	0	7	126.982	0	0	C:\Users\Shaba\Desktop\1. DdpMPyPEPhU\3. Enumeration_Docking_Final_Varified\1. Drug Enumeration\2. 15Drugs_Enumeration Outputs	auto_enum_BreastCancer_Tykerb_DB01259-out.maegz	812	266064852	CN(C)c1noc(CC2(N)CCC2)n1
330453218 + 11485464 + 315591734 [1/2]	1749	auto_enum_BreastCancer_Tykerb_DB01259-out.813	330453218	11485464	3	2	Cn1nc(Cl)c(Br)c1C(=O)O	O=c1[nH]c(CO)nc2ccc(Cl)cc12	68	{negishi": [{"curtius-3": [1]}	{"quinazoline-1": [2	3]}]}"	124	7	3	0.50651	5.31354	38	533.995	5	0	9	144.597	0	0	C:\Users\Shaba\Desktop\1. DdpMPyPEPhU\3. Enumeration_Docking_Final_Varified\1. Drug Enumeration\2. 15Drugs_Enumeration Outputs	auto_enum_BreastCancer_Tykerb_DB01259-out.maegz	813	315591734	Cc1cc(Oc2ccc(F)cc2)c(CN)c(C)n1
50066018 + 41785329 [1/1]	1750	auto_enum_BreastCancer_Tykerb_DB01259-out.814	50066018	41785329	2	1	O=C(O)c1cccc2nc(-c3ccco3)[nH]c(=O)c12	CC1CNC(c2ccccc2)CS1	18	{quinazoline-1": [{"curtius-3": [1]}	2]}"	68.18	3	1	0.505682	5.155	29	402.523	5	2	6	120.101	0	0	C:\Users\Shaba\Desktop\1. DdpMPyPEPhU\3. Enumeration_Docking_Final_Varified\1. Drug Enumeration\2. 15Drugs_Enumeration Outputs	auto_enum_BreastCancer_Tykerb_DB01259-out.maegz	814
331388593 + 44685233 + 38635308 [1/4]	1751	auto_enum_BreastCancer_Tykerb_DB01259-out.815	331388593	44685233	3	4	Cc1cc2nc(-c3ccc(C)c(Br)c3)cc(Cl)n2n1	CCO[Si](OCC)(OCC)c1ccccc1OC	45	{goldberg-1": [{"hiyama-1": [1	2]}	3]}"	110.67	8	2	0.504635	4.94014	39	521.625	5	0	8	154.224	0	0	C:\Users\Shaba\Desktop\1. DdpMPyPEPhU\3. Enumeration_Docking_Final_Varified\1. Drug Enumeration\2. 15Drugs_Enumeration Outputs	auto_enum_BreastCancer_Tykerb_DB01259-out.maegz	815	38635308	CNC(=O)CCNc1cc(N)ccn1
50075508 + 50799283 [1/1]	1752	auto_enum_BreastCancer_Tykerb_DB01259-out.816	50075508	50799283	2	1	Cc1nc2nc(N3CCCC3)[nH]c(=O)c2cc1C(=O)O	Nc1c(OCc2ccccc2)cccc1S(N)(=O)=O	18	{quinazoline-1": [{"curtius-3": [1]}	2]}"	149.35	7	3	0.504332	3.48562	36	505.604	5	0	9	139.801	0	0	C:\Users\Shaba\Desktop\1. DdpMPyPEPhU\3. Enumeration_Docking_Final_Varified\1. Drug Enumeration\2. 15Drugs_Enumeration Outputs	auto_enum_BreastCancer_Tykerb_DB01259-out.maegz	816
315243301 + 314791711 [1/2]	1753	auto_enum_BreastCancer_Tykerb_DB01259-out.817	315243301	314791711	2	2	O=C(O)CSCc1nc2ccc(Cl)cc2c(=O)[nH]1	CC(CCc1ccco1)Nc1nc(N)cc(Br)n1	18	{quinazoline-1": [{"curtius-3": [1]}	2]}"	119.98	9	2	0.503483	5.3197	33	548.898	4	1	9	137.672	0	0	C:\Users\Shaba\Desktop\1. DdpMPyPEPhU\3. Enumeration_Docking_Final_Varified\1. Drug Enumeration\2. 15Drugs_Enumeration Outputs	auto_enum_BreastCancer_Tykerb_DB01259-out.maegz	817
330817906 + 261071122 [1/1]	1754	auto_enum_BreastCancer_Tykerb_DB01259-out.818	330817906	261071122	2	1	Cc1cc(F)ncc1-n1nc(C2CC2)c(C(=O)O)c1I	Cc1cc(Cl)c(NCC(=O)NCCC#N)cc1Cl	57	{curtius-3": [{"amination-1": [1	2]}]}"	112.86	8	2	0.50138	4.95762	35	516.408	4	0	7	133.886	0	0	C:\Users\Shaba\Desktop\1. DdpMPyPEPhU\3. Enumeration_Docking_Final_Varified\1. Drug Enumeration\2. 15Drugs_Enumeration Outputs	auto_enum_BreastCancer_Tykerb_DB01259-out.maegz	818
330980409 + 259571493 [1/1]	1755	auto_enum_BreastCancer_Tykerb_DB01259-out.819	330980409	259571493	2	1	O=C(O)c1cc(I)cc2c(=O)[nH]cnc12	Cc1ccc(C)c(-c2c[nH]c(N)c2C#N)c1	18	{quinazoline-1": [{"curtius-3": [1]}	2]}"	103.41	3	3	0.50133	5.04382	28	480.313	4	0	5	120.368	0	0	C:\Users\Shaba\Desktop\1. DdpMPyPEPhU\3. Enumeration_Docking_Final_Varified\1. Drug Enumeration\2. 15Drugs_Enumeration Outputs	auto_enum_BreastCancer_Tykerb_DB01259-out.maegz	819
331379058 + 324194201 [1/2]	1756	auto_enum_BreastCancer_Tykerb_DB01259-out.820	331379058	324194201	2	2	Cc1nn2c(Cl)nc(Cl)nc2c1C1CCCCN1C(=O)OC(C)(C)C	Nc1c(-c2ccccc2F)nnn1-c1ccccc1	2	{BOC-deprotection": [{"amination-1": [1	2]}]}"	97.85	5	2	0.501098	5.03112	36	503.973	6	1	9	135.159	0	0	C:\Users\Shaba\Desktop\1. DdpMPyPEPhU\3. Enumeration_Docking_Final_Varified\1. Drug Enumeration\2. 15Drugs_Enumeration Outputs	auto_enum_BreastCancer_Tykerb_DB01259-out.maegz	820
313984387 + 44685191 + 107830273 [1/2]	1757	auto_enum_BreastCancer_Tykerb_DB01259-out.821	313984387	44685191	3	2	NCC(F)c1cnc(Cl)cc1Cl	CCO[Si](OCC)(OCC)c1cccc(OC(C)C)c1	45	{goldberg-1": [{"hiyama-1": [1	2]}	3]}"	94.98	9	1	0.4988	5.1294	35	540.441	4	1	8	137.123	0	0	C:\Users\Shaba\Desktop\1. DdpMPyPEPhU\3. Enumeration_Docking_Final_Varified\1. Drug Enumeration\2. 15Drugs_Enumeration Outputs	auto_enum_BreastCancer_Tykerb_DB01259-out.maegz	821	107830273	Cn1ccc(CNc2ncncc2Br)n1
50368702 + 331216911 [1/1]	1758	auto_enum_BreastCancer_Tykerb_DB01259-out.822	50368702	331216911	2	1	CC(C)(C)OC(=O)N1CCc2c(c(CO)nn2CC2CC2)C1	CCc1c(C(C)(C)C)nn2c(O)cc(-c3ccc(OC)c(C)c3)nc12	10	{BOC-deprotection": [{"mitsunobu-1": [1	2]}]}"	78.5	8	1	0.498641	5.40442	39	528.701	6	0	8	152.484	0	0	C:\Users\Shaba\Desktop\1. DdpMPyPEPhU\3. Enumeration_Docking_Final_Varified\1. Drug Enumeration\2. 15Drugs_Enumeration Outputs	auto_enum_BreastCancer_Tykerb_DB01259-out.maegz	822
315154033 + 313082396 + 44813905 [1/1]	1759	auto_enum_BreastCancer_Tykerb_DB01259-out.823	315154033	313082396	3	1	CC1(C)C(=O)N(Cc2nc(N)ccc2Cl)S1(=O)=O	CCCC[Sn](CCCC)(CCCC)c1cnnn1C	51	{chan-lam-1": [{"stille": [1	2]}	3]}"	128.54	9	1	0.495632	2.7499	35	520.999	4	0	10	129.888	0	0	C:\Users\Shaba\Desktop\1. DdpMPyPEPhU\3. Enumeration_Docking_Final_Varified\1. Drug Enumeration\2. 15Drugs_Enumeration Outputs	auto_enum_BreastCancer_Tykerb_DB01259-out.maegz	823	44813905	COCCOc1cc(Cl)cc(B(O)O)c1
331480181 + 49274685 [1/2]	1760	auto_enum_BreastCancer_Tykerb_DB01259-out.824	331480181	49274685	2	2	Cc1cc(Cl)nc(-c2c(C(C)(C)C)nn3c(N)c(C(=O)O)cnc23)c1	Cn1cnc2cccc(B(O)O)c21	23	{chan-lam-1": [{"curtius-3": [1]}	2]}"	98.95	3	2	0.494898	5.26312	33	460.973	5	0	8	133.074	0	0	C:\Users\Shaba\Desktop\1. DdpMPyPEPhU\3. Enumeration_Docking_Final_Varified\1. Drug Enumeration\2. 15Drugs_Enumeration Outputs	auto_enum_BreastCancer_Tykerb_DB01259-out.maegz	824
114771826 + 316038402 + 38151677 [1/1]	1761	auto_enum_BreastCancer_Tykerb_DB01259-out.825	114771826	316038402	3	1	CC(C#N)S(=O)c1cc(N)ccc1Cl	O=c1[nH]cnc2ccc(B(O)O)cc12	20	{quinazoline-1": [{"suzuki": [1	2]}	3]}"	136.52	6	1	0.493721	2.60728	38	553.714	5	3	8	148.93	0	0	C:\Users\Shaba\Desktop\1. DdpMPyPEPhU\3. Enumeration_Docking_Final_Varified\1. Drug Enumeration\2. 15Drugs_Enumeration Outputs	auto_enum_BreastCancer_Tykerb_DB01259-out.maegz	825	38151677	CC1CCN(S(=O)(=O)N2CCNCC2)C1
330647560 + 44684973 + 38212845 [2/2]	1762	auto_enum_BreastCancer_Tykerb_DB01259-out.826	330647560	44684973	3	2	CCc1c(C)nn(-c2c(O)ccnc2Cl)c1Br	CCO[Si](OCC)(OCC)c1ccc2c(c1)CCO2	8	{amination-1": [{"hiyama-1": [1	2]}	3]}"	144.75	10	4	0.493457	4.04932	39	529.597	5	0	9	147.214	0	0	C:\Users\Shaba\Desktop\1. DdpMPyPEPhU\3. Enumeration_Docking_Final_Varified\1. Drug Enumeration\2. 15Drugs_Enumeration Outputs	auto_enum_BreastCancer_Tykerb_DB01259-out.maegz	826	38212845	NC(=O)c1cc(OCCCO)ccc1N
54637931 + 316038402 + 314959909 [1/1]	1763	auto_enum_BreastCancer_Tykerb_DB01259-out.827	54637931	316038402	3	1	O=C(CCCl)c1ccc(F)c(Br)c1	O=c1[nH]cnc2ccc(B(O)O)cc12	20	{quinazoline-1": [{"suzuki": [1	2]}	3]}"	103.7	8	1	0.492948	5.1772	40	567.061	5	1	6	151.093	0	0	C:\Users\Shaba\Desktop\1. DdpMPyPEPhU\3. Enumeration_Docking_Final_Varified\1. Drug Enumeration\2. 15Drugs_Enumeration Outputs	auto_enum_BreastCancer_Tykerb_DB01259-out.maegz	827	314959909	O=C(O)C1CCCN(C(=O)CC2CCNCC2)C1
300517873 + 484090 + 314381895 [1/2]	1764	auto_enum_BreastCancer_Tykerb_DB01259-out.828	300517873	484090	3	2	Cc1cccc(Cl)c1C(N)C(=O)O	Cc1nc2ccccc2c(=O)[nH]1	68	{negishi": [{"curtius-3": [1]}	{"quinazoline-1": [2	3]}]}"	127.66	7	4	0.492621	4.97534	36	476.588	5	0	8	144.647	0	0	C:\Users\Shaba\Desktop\1. DdpMPyPEPhU\3. Enumeration_Docking_Final_Varified\1. Drug Enumeration\2. 15Drugs_Enumeration Outputs	auto_enum_BreastCancer_Tykerb_DB01259-out.maegz	828	314381895	Nc1cncc(NCc2ccc(Cl)cc2)n1
314419822 + 313957720 [2/2]	1765	auto_enum_BreastCancer_Tykerb_DB01259-out.829	314419822	313957720	2	2	CCNC(=O)CCNc1ccc(Cl)c(Br)c1	CC(C)(C)OC(=O)Nc1ncc(C2CC2N)cn1	11	{BOC-deprotection": [{"goldberg-1": [1	2]}]}"	104.96	8	4	0.492205	2.6263	26	374.876	3	2	6	103.891	0	0	C:\Users\Shaba\Desktop\1. DdpMPyPEPhU\3. Enumeration_Docking_Final_Varified\1. Drug Enumeration\2. 15Drugs_Enumeration Outputs	auto_enum_BreastCancer_Tykerb_DB01259-out.maegz	829
259783084 [1/1]	1766	auto_enum_BreastCancer_Tykerb_DB01259-out.830	259783084		1	1	CC(C)(C)S(=O)CC(F)(F)C(=O)O		74	{sulfone-2": [{"curtius-3": [1]}]}"	60.16	2	1	0.492188	0.7512	12	201.238	0	0	3	42.6742	0	0	C:\Users\Shaba\Desktop\1. DdpMPyPEPhU\3. Enumeration_Docking_Final_Varified\1. Drug Enumeration\2. 15Drugs_Enumeration Outputs	auto_enum_BreastCancer_Tykerb_DB01259-out.maegz	830
331067615 + 48576874 + 303227617 [1/1]	1767	auto_enum_BreastCancer_Tykerb_DB01259-out.831	331067615	48576874	3	1	O=C(O)COc1cccn2c(-c3cccs3)nnc12	Clc1cccc2ncnc(Br)c12	98	{5-het-arylation": [{"curtius-3": [1]}	{"suzuki-2": [2	3]}]}"	94.46	6	1	0.491477	4.5933	35	485.617	6	2	9	138.167	0	0	C:\Users\Shaba\Desktop\1. DdpMPyPEPhU\3. Enumeration_Docking_Final_Varified\1. Drug Enumeration\2. 15Drugs_Enumeration Outputs	auto_enum_BreastCancer_Tykerb_DB01259-out.maegz	831	303227617	CC1CC(C)N(C[B-](F)(F)F)C1
330647560 + 44684973 + 38212845 [1/2]	1768	auto_enum_BreastCancer_Tykerb_DB01259-out.832	330647560	44684973	3	2	CCc1c(C)nn(-c2c(O)ccnc2Cl)c1Br	CCO[Si](OCC)(OCC)c1ccc2c(c1)CCO2	8	{amination-1": [{"hiyama-1": [1	2]}	3]}"	144.75	10	4	0.491469	4.04932	39	529.597	5	0	9	147.214	0	0	C:\Users\Shaba\Desktop\1. DdpMPyPEPhU\3. Enumeration_Docking_Final_Varified\1. Drug Enumeration\2. 15Drugs_Enumeration Outputs	auto_enum_BreastCancer_Tykerb_DB01259-out.maegz	832	38212845	NC(=O)c1cc(OCCCO)ccc1N
50281281 + 40503117 + 300503510 [2/2]	1769	auto_enum_BreastCancer_Tykerb_DB01259-out.833	50281281	40503117	3	2	N#Cc1nc(Cl)c2cc[nH]c2n1	Cn1ccnc1C(=O)c1cc(N)c(Cl)c(Cl)c1	78	{goldberg-1": [1	{"suzuki-2": [2	3]}]}"	132.51	5	3	0.488973	4.56368	34	469.892	5	0	8	127.08	0	0	C:\Users\Shaba\Desktop\1. DdpMPyPEPhU\3. Enumeration_Docking_Final_Varified\1. Drug Enumeration\2. 15Drugs_Enumeration Outputs	auto_enum_BreastCancer_Tykerb_DB01259-out.maegz	833	300503510	Oc1ccc([B-](F)(F)F)cc1
266496460 + 324650089 + 300590212 [1/1]	1770	auto_enum_BreastCancer_Tykerb_DB01259-out.834	266496460	324650089	3	1	NC(C(=O)O)(c1cscn1)C(F)(F)F	COc1ncc(F)cc1-n1nc(C)c(Br)c1Cl	98	{5-het-arylation": [{"curtius-3": [1]}	{"suzuki-2": [2	3]}]}"	109.8	6	2	0.488587	4.48242	37	531.539	5	0	9	130.862	0	0	C:\Users\Shaba\Desktop\1. DdpMPyPEPhU\3. Enumeration_Docking_Final_Varified\1. Drug Enumeration\2. 15Drugs_Enumeration Outputs	auto_enum_BreastCancer_Tykerb_DB01259-out.maegz	834	300590212	F[B-](F)(F)Cn1ccc2ccccc21
261891586 [1/1]	1771	auto_enum_BreastCancer_Tykerb_DB01259-out.835	261891586		1	1	O=C(O)CS(=O)c1c(Cl)cccc1Cl		74	{sulfone-2": [{"curtius-3": [1]}]}"	60.16	2	1	0.488095	1.6833	13	240.111	1	0	3	52.7022	0	0	C:\Users\Shaba\Desktop\1. DdpMPyPEPhU\3. Enumeration_Docking_Final_Varified\1. Drug Enumeration\2. 15Drugs_Enumeration Outputs	auto_enum_BreastCancer_Tykerb_DB01259-out.maegz	835
44673753 + 316001413 [1/1]	1772	auto_enum_BreastCancer_Tykerb_DB01259-out.836	44673753	316001413	2	1	O=C(O)c1cc(Nc2nc3ccccc3c(=O)[nH]2)ccc1O	CCn1cc(Oc2cc(C)ncc2CN)cn1	24	{quinazoline-1": [{"curtius-3": [1]}	2]}"	136.03	8	4	0.487384	4.98542	36	482.548	5	0	10	139.616	0	0	C:\Users\Shaba\Desktop\1. DdpMPyPEPhU\3. Enumeration_Docking_Final_Varified\1. Drug Enumeration\2. 15Drugs_Enumeration Outputs	auto_enum_BreastCancer_Tykerb_DB01259-out.maegz	836
331377113 + 315291665 [1/1]	1773	auto_enum_BreastCancer_Tykerb_DB01259-out.837	331377113	315291665	2	1	Cc1ccc(-c2cc(Cl)n3nc(C)c(C(=O)O)c3n2)cc1	O=C(CN1CCC(C(=O)O)C1)Nc1ncccn1	63	{goldberg-1": [{"curtius-3": [1]}	{"curtius-3": [2]}]}"	131.56	5	2	0.487238	2.08304	34	457.542	5	1	9	130.52	0	0	C:\Users\Shaba\Desktop\1. DdpMPyPEPhU\3. Enumeration_Docking_Final_Varified\1. Drug Enumeration\2. 15Drugs_Enumeration Outputs	auto_enum_BreastCancer_Tykerb_DB01259-out.maegz	837
331355529 + 89929837 [1/1]	1774	auto_enum_BreastCancer_Tykerb_DB01259-out.838	331355529	89929837	2	1	CC(C)(C)OC(=O)N1CCCCC1c1c(C2CC2)nn2c(N)nc(Cl)nc12	O=S(=O)(NCC1CCNCC1)c1c(Cl)cccc1Cl	35	{BOC-deprotection": [{"negishi": [1	2]}]}"	139.33	7	4	0.485888	2.9968	37	545.113	6	1	9	142.992	0	0	C:\Users\Shaba\Desktop\1. DdpMPyPEPhU\3. Enumeration_Docking_Final_Varified\1. Drug Enumeration\2. 15Drugs_Enumeration Outputs	auto_enum_BreastCancer_Tykerb_DB01259-out.maegz	838
107664689 + 44684859 + 41915994 [1/1]	1775	auto_enum_BreastCancer_Tykerb_DB01259-out.839	107664689	44684859	3	1	CC(C)(CC(=O)O)c1ccc(Br)o1	CCO[Si](OCC)(OCC)c1ccc(Cl)cc1C	45	{goldberg-1": [{"hiyama-1": [1	2]}	3]}"	129.65	9	2	0.485549	5.29032	35	492.557	4	0	8	131.108	0	0	C:\Users\Shaba\Desktop\1. DdpMPyPEPhU\3. Enumeration_Docking_Final_Varified\1. Drug Enumeration\2. 15Drugs_Enumeration Outputs	auto_enum_BreastCancer_Tykerb_DB01259-out.maegz	839	41915994	O=C(O)c1csc(CNc2ncccn2)n1
39994127 + 194341366 + 9354889 [1/1]	1776	auto_enum_BreastCancer_Tykerb_DB01259-out.840	39994127	194341366	3	1	CCN1CCCC(Nc2ncnc(Cl)c2C)C1	COc1ccc(B2OC(C)(C)C(C)(C)O2)c(Cl)n1	7	{amination-1": [{"suzuki": [1	2]}	{"curtius-3": [3]}]}"	97.57	8	2	0.484742	5.25022	36	488.592	5	1	9	141.359	0	0	C:\Users\Shaba\Desktop\1. DdpMPyPEPhU\3. Enumeration_Docking_Final_Varified\1. Drug Enumeration\2. 15Drugs_Enumeration Outputs	auto_enum_BreastCancer_Tykerb_DB01259-out.maegz	840	9354889	COc1ccc2occ(C(=O)O)c2c1
313970784 + 42861423 [1/1]	1777	auto_enum_BreastCancer_Tykerb_DB01259-out.841	313970784	42861423	2	1	COc1c(F)cc(Cl)cc1C(C)(C=O)NC(=O)OC(C)(C)C	Oc1ccc(-c2csc(Nc3ccc(F)cc3F)n2)c(O)c1	11	{BOC-deprotection": [{"goldberg-1": [1	2]}]}"	108.91	7	3	0.483516	5.4898	36	515.513	4	1	8	129.592	0	0	C:\Users\Shaba\Desktop\1. DdpMPyPEPhU\3. Enumeration_Docking_Final_Varified\1. Drug Enumeration\2. 15Drugs_Enumeration Outputs	auto_enum_BreastCancer_Tykerb_DB01259-out.maegz	841
331379058 + 324194201 [2/2]	1778	auto_enum_BreastCancer_Tykerb_DB01259-out.842	331379058	324194201	2	2	Cc1nn2c(Cl)nc(Cl)nc2c1C1CCCCN1C(=O)OC(C)(C)C	Nc1c(-c2ccccc2F)nnn1-c1ccccc1	2	{BOC-deprotection": [{"amination-1": [1	2]}]}"	97.85	5	2	0.482664	5.03112	36	503.973	6	1	9	135.159	0	0	C:\Users\Shaba\Desktop\1. DdpMPyPEPhU\3. Enumeration_Docking_Final_Varified\1. Drug Enumeration\2. 15Drugs_Enumeration Outputs	auto_enum_BreastCancer_Tykerb_DB01259-out.maegz	842
313760880 + 331401336 [1/1]	1779	auto_enum_BreastCancer_Tykerb_DB01259-out.843	313760880	331401336	2	1	CC(C)(C)OC(=O)N1CCN(Cc2nccnc2Cl)CC1	COc1cccc(F)c1-c1c(C(F)F)nn2c(N)nc(Cl)nc12	35	{BOC-deprotection": [{"negishi": [1	2]}]}"	119.38	6	2	0.482525	2.321	35	485.474	5	0	10	121.27	0	0	C:\Users\Shaba\Desktop\1. DdpMPyPEPhU\3. Enumeration_Docking_Final_Varified\1. Drug Enumeration\2. 15Drugs_Enumeration Outputs	auto_enum_BreastCancer_Tykerb_DB01259-out.maegz	843
317468599 + 96514087 + 259641980 [2/12]	1780	auto_enum_BreastCancer_Tykerb_DB01259-out.844	317468599	96514087	3	12	Clc1nc(Cl)c2ncc(Br)n2n1	C#CCCNc1ncc(I)n1C	12	{amination-1": [{"negishi": [1	2]}	{"curtius-3": [3]}]}"	111.42	9	2	0.482293	4.349	37	566.508	4	2	10	149.48	0	0	C:\Users\Shaba\Desktop\1. DdpMPyPEPhU\3. Enumeration_Docking_Final_Varified\1. Drug Enumeration\2. 15Drugs_Enumeration Outputs	auto_enum_BreastCancer_Tykerb_DB01259-out.maegz	844	259641980	C[C@@H](OC(C)(C)C)[C@@H](Nc1ccccc1)C(=O)O
331284877 + 42779298 [1/1]	1781	auto_enum_BreastCancer_Tykerb_DB01259-out.845	331284877	42779298	2	1	CC(C)(C)c1nn2c(N)cc(-c3ccccc3)nc2c1C(=O)O	CC1(C)OB(c2cnc3c(c2)CC(=O)N3)OC1(C)C	91	{chan-lam-1": [{"curtius-3": [1]}	2]}"	110.23	3	3	0.481998	3.9092	31	413.485	5	0	7	121.389	0	0	C:\Users\Shaba\Desktop\1. DdpMPyPEPhU\3. Enumeration_Docking_Final_Varified\1. Drug Enumeration\2. 15Drugs_Enumeration Outputs	auto_enum_BreastCancer_Tykerb_DB01259-out.maegz	845
35836802 + 313583650 + 303227617 [2/2]	1782	auto_enum_BreastCancer_Tykerb_DB01259-out.846	35836802	313583650	3	2	Cc1cnn(C(C)C(=O)c2ccc(Cl)cc2Cl)c1	Cc1nc(NCc2nnc[nH]2)ncc1Br	34	{goldberg-1": [1	{"suzuki-2": [2	3]}]}"	108.72	9	1	0.481043	5.07394	39	548.095	5	3	9	150.105	0	0	C:\Users\Shaba\Desktop\1. DdpMPyPEPhU\3. Enumeration_Docking_Final_Varified\1. Drug Enumeration\2. 15Drugs_Enumeration Outputs	auto_enum_BreastCancer_Tykerb_DB01259-out.maegz	846	303227617	CC1CC(C)N(C[B-](F)(F)F)C1
331388593 + 44685233 + 38635308 [2/4]	1783	auto_enum_BreastCancer_Tykerb_DB01259-out.847	331388593	44685233	3	4	Cc1cc2nc(-c3ccc(C)c(Br)c3)cc(Cl)n2n1	CCO[Si](OCC)(OCC)c1ccccc1OC	45	{goldberg-1": [{"hiyama-1": [1	2]}	3]}"	105.47	9	3	0.480944	5.37534	39	521.625	5	0	8	154.578	0	0	C:\Users\Shaba\Desktop\1. DdpMPyPEPhU\3. Enumeration_Docking_Final_Varified\1. Drug Enumeration\2. 15Drugs_Enumeration Outputs	auto_enum_BreastCancer_Tykerb_DB01259-out.maegz	847	38635308	CNC(=O)CCNc1cc(N)ccn1
[truncated: 152 more rows]

## Sheet: PostEnumerationDocking
DrugID/PDB ID	1DI8	1NHZ	3ERT
auto_enum_BreastCancer_Tykerb_DB01259.548	-11.3531	-	-
[truncated: 29 more rows]

## Sheet: PostEnu_Redocking
DrugID/PDB ID	1DI8	1NHZ	3ERT
[truncated: 31 more rows]

[truncated: 8 more sheets: FinalDockingData, Comparison Ddp & FDA compounds, ADMET, DFT, watermap, MMGBSA, ProTox-3..0, Sheet2]
